# Supplementary material for: Exosome-Enriched Hub Gene Networks Identify Diagnostic Biomarkers and Repurposable Therapeutic Targets in Endometriosis
Source: Int J Mol Sci. 2026 Mar 11;27(6):2572. doi: 10.3390/ijms27062572 (PMC13026275; doi:10.3390/ijms27062572)
Supplement: Supplementary file 1 [file ijms-27-02572-s001.zip]

Archive with 5 entries (5 files):
- ijms-4159605 File S1.xlsx
- ijms-4159605 File S3.xlsx
- ijms-4159605 File S4.xlsx
- ijms-4159605 File S5.pdf
- ijms-4159605 Flie S2.xlsx
