# Supplementary material for: Exosome-Enriched Hub Gene Networks Identify Diagnostic Biomarkers and Repurposable Therapeutic Targets in Endometriosis
Source: Int J Mol Sci. 2026 Mar 11;27(6):2572. doi: 10.3390/ijms27062572 (PMC13026275; doi:10.3390/ijms27062572)
Supplement: Supplementary file 1 [file ijms-27-02572-s001.zip › ijms-4159605 File S1.xlsx]

## Sheet: GSE7305
ID	EM Avg (log2)	Normal Avg (log2)	Fold Change	P-val	FDR P-val	Gene Symbol	Description
202992_at	11.41	3.57	230.29	7.89e-23	2.15e-18	C7	complement component 7
228335_at	10.59	3.45	141.02	1.44e-24	7.84e-20	CLDN11	claudin 11
209560_s_at	10.32	3.21	138.01	1.48e-17	5.37e-14	DLK1	delta-like 1 homolog (Drosophila)
228504_at	9.02	2.94	67.77	9.02e-19	6.16e-15	SCN7A	sodium channel, voltage gated, type VII alpha subunit
210002_at	8.85	2.77	67.64	2.15e-20	3.92e-16	GATA6	GATA binding protein 6
238878_at	9.37	3.36	64.44	5.26e-18	2.61e-14	ARX	aristaless related homeobox
208131_s_at	10.56	4.76	55.48	1.51e-19	1.56e-15	PTGIS	prostaglandin I2 (prostacyclin) synthase
204591_at	8.88	3.13	54.07	5.93e-17	1.47e-13	CHL1	cell adhesion molecule L1-like
226237_at	8.64	2.95	51.69	2.01e-10	2.07e-08	COL8A1	collagen, type VIII, alpha 1
203649_s_at	9.88	4.39	44.95	3.23e-09	1.92e-07	PLA2G2A	phospholipase A2, group IIA (platelets, synovial fluid)
204548_at	8.58	3.14	43.49	7.7e-11	9.92e-09	STAR	steroidogenic acute regulatory protein
204931_at	9.31	3.92	41.92	6.78e-17	1.54e-13	TCF21	transcription factor 21
209613_s_at	8.05	2.74	39.75	8.48e-10	6.57e-08	ADH1B	alcohol dehydrogenase 1B (class I), beta polypeptide
215506_s_at	8.99	3.72	38.6	2.26e-14	2.13e-11	DIRAS3	DIRAS family, GTP-binding RAS-like 3
212190_at	10.86	5.67	36.44	3.2e-17	9.19e-14	SERPINE2	serpin peptidase inhibitor, clade E (nexin, plasminogen activator inhibitor type 1), member 2
213800_at	9.67	4.48	36.28	8.69e-16	1.64e-12	CFH	complement factor H
219895_at	7.6	2.43	36.01	1.62e-10	1.74e-08	TMEM255A	transmembrane protein 255A
215388_s_at	10.36	5.2	35.66	5.62e-17	1.46e-13	CFH; CFHR1	complement factor H; complement factor H-related 1
217767_at	12.93	7.81	34.63	2.62e-09	1.62e-07	C3	complement component 3
214677_x_at	11.18	6.08	34.13	7.93e-09	3.89e-07	CYAT1; IGLC1; IGLC2; IGLC3; IGLJ3; IGLV1-44; IGLV3-25; IGLV4-3	immunoglobulin lambda light chain-like; immunoglobulin lambda constant 1 (Mcg marker); immunoglobulin lambda constant 2 (Kern-Oz- marker); immunoglobulin lambda constant 3 (Kern-Oz+ marker); immunoglobulin lambda joining 3; immunoglobulin lambda variable 1-44; immunoglobulin lambda variable 3-25; immunoglobulin lambda variable 4-3
211430_s_at	11.41	6.33	33.88	6.84e-08	2.08e-06	IGHG1; IGHG3; IGHM; IGHV4-31	immunoglobulin heavy constant gamma 1 (G1m marker); immunoglobulin heavy constant gamma 3 (G3m marker); immunoglobulin heavy constant mu; immunoglobulin heavy variable 4-31
217022_s_at	9.89	4.83	33.24	2.16e-08	8.54e-07	IGH; IGHA1; IGHA2	immunoglobulin heavy locus; immunoglobulin heavy constant alpha 1; immunoglobulin heavy constant alpha 2 (A2m marker)
212592_at	7.81	2.89	30.28	1.15e-07	3.19e-06	JCHAIN	joining chain of multimeric IgA and IgM
213438_at	7.82	2.96	28.94	2.23e-17	7.18e-14	NFASC	neurofascin
204971_at	8.76	3.94	28.2	2.95e-20	4.03e-16	CSTA	cystatin A (stefin A)
201348_at	10.93	6.12	28.03	4.67e-05	0.0004	GPX3	glutathione peroxidase 3
204719_at	9.23	4.45	27.49	3.08e-08	1.12e-06	ABCA8	ATP binding cassette subfamily A member 8
203868_s_at	8.5	3.72	27.46	8.33e-15	1.03e-11	VCAM1	vascular cell adhesion molecule 1
229124_at	8.97	4.2	27.24	2.6e-11	4.51e-09	PROK1	prokineticin 1
226769_at	8.34	3.59	27	6.54e-18	2.95e-14	FIBIN	fin bud initiation factor homolog (zebrafish)
203498_at	8.69	4.01	25.68	1.69e-14	1.71e-11	RCAN2	regulator of calcineurin 2
221796_at	7.53	2.86	25.36	1.96e-14	1.88e-11	NTRK2	neurotrophic tyrosine kinase, receptor, type 2
201496_x_at	8.64	4.01	24.69	2.28e-11	4.07e-09	MYH11	myosin, heavy chain 11, smooth muscle
205083_at	8.45	3.93	22.93	3.67e-10	3.38e-08	AOX1	aldehyde oxidase 1
227971_at	7.44	2.92	22.89	2.3e-15	3.69e-12	NRK	Nik related kinase
229849_at	9.11	4.63	22.36	9.84e-17	2.15e-13	WIPF3	WAS/WASL interacting protein family, member 3
202274_at	9.56	5.09	22.17	1.98e-09	1.3e-07	ACTG2	actin, gamma 2, smooth muscle, enteric
209138_x_at	10.83	6.41	21.4	2.74e-08	1.03e-06	IGLC1; IGLJ3	immunoglobulin lambda constant 1 (Mcg marker); immunoglobulin lambda joining 3
1552910_at	8.34	3.94	21.17	5.09e-15	7.12e-12	SIGLEC11	sialic acid binding Ig-like lectin 11
205792_at	8.78	4.39	21.07	2.97e-14	2.49e-11	WISP2	WNT1 inducible signaling pathway protein 2
222877_at	7.86	3.46	21.03	1.02e-14	1.19e-11	NRP2	neuropilin 2
209183_s_at	9.52	5.13	21	5.92e-05	0.0005	C10orf10	chromosome 10 open reading frame 10
203706_s_at	7.72	3.39	20.19	2.25e-11	4.05e-09	FZD7	frizzled class receptor 7
206858_s_at	9.43	5.12	19.84	7.58e-11	9.82e-09	HOXC6	homeobox C6
230081_at	8.01	3.7	19.77	1.01e-13	6.56e-11	PLCXD3	phosphatidylinositol-specific phospholipase C, X domain containing 3
213397_x_at	9.26	5.03	18.74	8.62e-10	6.67e-08	RNASE4	ribonuclease, RNase A family, 4
204939_s_at	7.53	3.33	18.45	1.17e-11	2.41e-09	PLN	phospholamban
215379_x_at	10.9	6.71	18.25	6.61e-08	2.03e-06	BMS1P20; IGLC2; IGLC3; IGLJ2; IGLJ3; IGLL5; IGLV1-44; IGLV3-19; IGLV3-25	BMS1 ribosome biogenesis factor pseudogene 20; immunoglobulin lambda constant 2 (Kern-Oz- marker); immunoglobulin lambda constant 3 (Kern-Oz+ marker); immunoglobulin lambda joining 2; immunoglobulin lambda joining 3; immunoglobulin lambda-like polypeptide 5; immunoglobulin lambda variable 1-44; immunoglobulin lambda variable 3-19; immunoglobulin lambda variable 3-25
221671_x_at	11.59	7.41	18.09	6.23e-08	1.95e-06	IGK; IGKC; IGKV1-5; IGKV2-24	immunoglobulin kappa locus; immunoglobulin kappa constant; immunoglobulin kappa variable 1-5; immunoglobulin kappa variable 2-24
201431_s_at	10.49	6.32	18.06	8.7e-18	3.4e-14	DPYSL3	dihydropyrimidinase-like 3
221872_at	8.23	4.07	17.83	5.36e-06	6.88e-05	RARRES1	retinoic acid receptor responder (tazarotene induced) 1
209395_at	7.31	3.18	17.52	1.6e-05	0.0002	CHI3L1	chitinase 3-like 1 (cartilage glycoprotein-39)
238512_at	7.37	3.25	17.33	2.41e-18	1.46e-14	WNT2B	wingless-type MMTV integration site family, member 2B
203571_s_at	10.1	5.99	17.26	1.35e-08	5.88e-07	ADIRF	adipogenesis regulatory factor
227140_at	7.68	3.58	17.25	1.9e-06	2.97e-05	INHBA	inhibin beta A
219778_at	8.4	4.34	16.69	7.93e-19	6.16e-15	ZFPM2	zinc finger protein, FOG family member 2
205404_at	7.48	3.43	16.61	8.08e-09	3.94e-07	HSD11B1	hydroxysteroid (11-beta) dehydrogenase 1
214079_at	6.93	2.91	16.23	5.44e-12	1.35e-09	DHRS2	dehydrogenase/reductase (SDR family) member 2
229802_at	8.33	4.32	16.07	1.59e-09	1.11e-07	WISP1	WNT1 inducible signaling pathway protein 1
244455_at	7.26	3.28	15.78	1.02e-15	1.8e-12	KCNT2	potassium channel, sodium activated subfamily T, member 2
215176_x_at	7.72	3.75	15.69	7.5e-07	1.42e-05	IGKV1-39; IGKV1D-39	immunoglobulin kappa variable 1-39 (gene/pseudogene); immunoglobulin kappa variable 1D-39
209621_s_at	8.66	4.69	15.64	9.14e-15	1.08e-11	PDLIM3	PDZ and LIM domain 3
215121_x_at	10.63	6.68	15.48	5.05e-08	1.64e-06	CYAT1; IGLC1; IGLC2; IGLC3; IGLC7; IGLJ3; IGLL5; IGLV1-44; IGLV3-25; IGLV4-3	immunoglobulin lambda light chain-like; immunoglobulin lambda constant 1 (Mcg marker); immunoglobulin lambda constant 2 (Kern-Oz- marker); immunoglobulin lambda constant 3 (Kern-Oz+ marker); immunoglobulin lambda constant 7; immunoglobulin lambda joining 3; immunoglobulin lambda-like polypeptide 5; immunoglobulin lambda variable 1-44; immunoglobulin lambda variable 3-25; immunoglobulin lambda var…
1552767_a_at	7.44	3.51	15.23	4.69e-13	2.13e-10	HS6ST2	heparan sulfate 6-O-sulfotransferase 2
201843_s_at	8.76	4.85	15.07	4.83e-09	2.61e-07	EFEMP1	EGF containing fibulin-like extracellular matrix protein 1
203710_at	8.07	4.18	14.76	3.77e-18	2.06e-14	ITPR1	inositol 1,4,5-trisphosphate receptor, type 1
202237_at	9.51	5.63	14.76	2.32e-06	3.49e-05	NNMT	nicotinamide N-methyltransferase
226824_at	8.64	4.79	14.37	2.7e-12	7.96e-10	CPXM2	carboxypeptidase X (M14 family), member 2
204223_at	9.29	5.44	14.36	1.9e-14	1.85e-11	PRELP	proline/arginine-rich end leucine-rich repeat protein
201792_at	11.72	7.88	14.24	5.47e-11	7.65e-09	AEBP1	AE binding protein 1
207808_s_at	9.26	5.43	14.22	3.49e-10	3.25e-08	PROS1	protein S (alpha)
239468_at	6.36	2.54	14.11	8.56e-11	1.08e-08	MKX	mohawk homeobox
205547_s_at	12.5	8.7	13.89	2.03e-09	1.33e-07	TAGLN	transgelin
211276_at	7.43	3.64	13.85	3.64e-14	2.97e-11	TCEAL2	transcription elongation factor A (SII)-like 2
227061_at	8.52	4.74	13.79	9.32e-12	2e-09	CCDC80; LINC01279	coiled-coil domain containing 80; long intergenic non-protein coding RNA 1279
208451_s_at	10.79	7.03	13.57	7.42e-07	1.4e-05	C4A; C4B; C4B_2	complement component 4A (Rodgers blood group); complement component 4B (Chido blood group); complement component 4B (Chido blood group), copy 2
203697_at	7.76	4	13.49	3.72e-11	5.85e-09	FRZB	frizzled-related protein
205666_at	8.18	4.45	13.25	6.86e-13	2.84e-10	FMO1	flavin containing monooxygenase 1
206584_at	7.96	4.25	13.11	3.11e-16	6.53e-13	LY96	lymphocyte antigen 96
225207_at	9.05	5.37	12.81	7.63e-08	2.26e-06	PDK4	pyruvate dehydrogenase kinase, isozyme 4
203256_at	9.16	5.5	12.68	1.19e-10	1.4e-08	CDH3	cadherin 3, type 1, P-cadherin (placental)
205517_at	7.43	3.77	12.66	1.18e-14	1.32e-11	GATA4	GATA binding protein 4
203980_at	6.89	3.22	12.65	1.87e-08	7.65e-07	FABP4	fatty acid binding protein 4, adipocyte
222871_at	9.17	5.53	12.47	8.98e-12	1.95e-09	KLHDC8A	kelch domain containing 8A
205466_s_at	8.78	5.18	12.11	2.56e-10	2.55e-08	HS3ST1	heparan sulfate (glucosamine) 3-O-sulfotransferase 1
204457_s_at	10.73	7.14	12.04	2.18e-10	2.23e-08	GAS1	growth arrest-specific 1
228109_at	7.52	3.94	11.95	1.84e-12	6.04e-10	RASGRF2	Ras protein-specific guanine nucleotide-releasing factor 2
203881_s_at	7.92	4.35	11.94	1.05e-14	1.19e-11	DMD	dystrophin
1552309_a_at	8.22	4.65	11.9	2.09e-11	3.8e-09	NEXN	nexilin (F actin binding protein)
219607_s_at	7.6	4.04	11.82	1.15e-06	1.99e-05	MS4A4A	membrane-spanning 4-domains, subfamily A, member 4A
203824_at	8.19	4.64	11.72	4.13e-05	0.0004	TSPAN8	tetraspanin 8
214669_x_at	9.47	5.93	11.66	2.75e-07	6.37e-06	IGKC	immunoglobulin kappa constant
217504_at	6.74	3.21	11.54	6.27e-11	8.44e-09	ABCA6	ATP binding cassette subfamily A member 6
223734_at	7.6	4.09	11.42	2.84e-11	4.71e-09	MGARP	mitochondria localized glutamic acid rich protein
215870_s_at	6.82	3.32	11.25	1.14e-08	5.16e-07	PLA2G5	phospholipase A2, group V
200986_at	10.96	7.47	11.22	1.28e-07	3.45e-06	SERPING1	serpin peptidase inhibitor, clade G (C1 inhibitor), member 1
202746_at	8.41	4.93	11.16	7.19e-12	1.63e-09	ITM2A	integral membrane protein 2A
206167_s_at	7.93	4.45	11.14	7.39e-14	5.23e-11	ARHGAP6	Rho GTPase activating protein 6
226625_at	9.56	6.11	10.97	6.3e-12	1.5e-09	TGFBR3	transforming growth factor beta receptor III
201641_at	9.37	5.92	10.93	9.86e-12	2.08e-09	BST2	bone marrow stromal cell antigen 2
203178_at	9.01	5.57	10.83	1.35e-13	8.36e-11	GATM	glycine amidinotransferase (L-arginine:glycine amidinotransferase)
229339_at	7.67	4.23	10.83	8.39e-08	2.45e-06	MYOCD	myocardin
226492_at	7.18	3.75	10.77	2.32e-14	2.15e-11	SEMA6D	sema domain, transmembrane domain (TM), and cytoplasmic domain, (semaphorin) 6D
229942_at	8.08	4.66	10.73	6.38e-16	1.24e-12	BNC2	basonuclin 2
1554741_s_at	7.42	4.01	10.64	3.08e-09	1.84e-07	FGF7; KGFLP1; KGFLP2	fibroblast growth factor 7; fibroblast growth factor 7 pseudogene; keratinocyte growth factor-like protein 2
227530_at	9.63	6.22	10.61	1.26e-10	1.47e-08	AKAP12	A kinase (PRKA) anchor protein 12
219873_at	8.82	5.44	10.44	2.87e-11	4.71e-09	COLEC11	collectin subfamily member 11
219371_s_at	9.97	6.59	10.4	3.01e-10	2.9e-08	KLF2	Kruppel-like factor 2
220532_s_at	9.38	6.01	10.36	3.79e-11	5.9e-09	TMEM176B	transmembrane protein 176B
205782_at	6.72	3.35	10.33	5.71e-11	7.89e-09	FGF7	fibroblast growth factor 7
203680_at	8.36	5.02	10.16	4.05e-11	6.16e-09	PRKAR2B	protein kinase, cAMP-dependent, regulatory, type II, beta
227526_at	7.04	3.71	10.11	5.36e-14	4.12e-11	CDON	cell adhesion associated, oncogene regulated
209220_at	7.54	4.21	10.11	1.91e-09	1.26e-07	GPC3	glypican 3
204688_at	9.1	5.77	10.08	3.1e-13	1.62e-10	SGCE	sarcoglycan epsilon
209242_at	11.59	8.27	9.94	9.42e-13	3.57e-10	PEG3	paternally expressed 3
225782_at	8.92	5.62	9.85	8.12e-12	1.79e-09	MSRB3	methionine sulfoxide reductase B3
219304_s_at	8.6	5.32	9.76	1.4e-10	1.56e-08	PDGFD	platelet derived growth factor D
223502_s_at	7.56	4.29	9.6	1.77e-09	1.19e-07	TNFSF13B	tumor necrosis factor (ligand) superfamily, member 13b
218901_at	8.66	5.41	9.47	1.6e-13	9.83e-11	PLSCR4	phospholipid scramblase 4
203766_s_at	8.31	5.07	9.45	9.95e-08	2.81e-06	LMOD1	leiomodin 1 (smooth muscle)
214374_s_at	8.29	5.05	9.44	1.94e-12	6.35e-10	PPFIBP1	PTPRF interacting protein, binding protein 1 (liprin beta 1)
214945_at	7.21	3.97	9.42	3.87e-11	5.95e-09	FAM153A; FAM153B; FAM153C; LOC100507387; LOC105377751	family with sequence similarity 153, member A; family with sequence similarity 153, member B; family with sequence similarity 153, member C, pseudogene; uncharacterized LOC100507387; uncharacterized LOC105377751
202796_at	8.26	5.03	9.38	1.99e-17	6.79e-14	SYNPO	synaptopodin
205901_at	7.17	3.95	9.27	2.31e-06	3.47e-05	PNOC	prepronociceptin
226303_at	8	4.79	9.25	3.36e-07	7.5e-06	PGM5	phosphoglucomutase 5
241789_at	7.81	4.61	9.18	1.7e-12	5.63e-10	RBMS3	RNA binding motif, single stranded interacting protein 3
235874_at	6.49	3.29	9.15	1.2e-11	2.44e-09	PRSS35	protease, serine 35
205382_s_at	8.34	5.15	9.13	0.0003	0.002	CFD	complement factor D (adipsin)
229461_x_at	5.81	2.62	9.12	1.49e-08	6.34e-07	NEGR1	neuronal growth regulator 1
227394_at	7.69	4.52	9.01	5.25e-10	4.47e-08	NCAM1	neural cell adhesion molecule 1
1562736_at	6.13	2.96	8.97	1.71e-19	1.56e-15	LHX9	LIM homeobox 9
231098_at	6.47	3.32	8.92	9.97e-12	2.09e-09	LOC100507516	uncharacterized LOC100507516
232914_s_at	7.5	4.35	8.92	1.04e-12	3.82e-10	SYTL2	synaptotagmin-like 2
208146_s_at	7.75	4.59	8.9	1.5e-09	1.06e-07	CPVL	carboxypeptidase, vitellogenic-like
212094_at	8	4.89	8.66	2.68e-09	1.65e-07	PEG10	paternally expressed 10
218087_s_at	6.77	3.65	8.66	7.57e-06	9.12e-05	SORBS1	sorbin and SH3 domain containing 1
214836_x_at	9.25	6.15	8.58	4.75e-07	9.89e-06	IGK; IGKC; IGKV1-5; IGKV2-28; IGKV2D-28	immunoglobulin kappa locus; immunoglobulin kappa constant; immunoglobulin kappa variable 1-5; immunoglobulin kappa variable 2-28; immunoglobulin kappa variable 2D-28
204082_at	8.84	5.75	8.53	3.89e-12	1.05e-09	PBX3	pre-B-cell leukemia homeobox 3
1555867_at	6.72	3.64	8.41	1.59e-08	6.67e-07	GNG4	guanine nucleotide binding protein (G protein), gamma 4
231773_at	6.38	3.31	8.39	4.29e-09	2.4e-07	ANGPTL1	angiopoietin like 1
203083_at	9.79	6.74	8.28	4.27e-08	1.43e-06	THBS2	thrombospondin 2
222853_at	7.1	4.06	8.25	1.06e-10	1.28e-08	FLRT3	fibronectin leucine rich transmembrane protein 3
220276_at	6.4	3.36	8.23	4.79e-05	0.0004	RERGL	RERG/RAS-like
225242_s_at	9.28	6.24	8.21	4.84e-12	1.23e-09	CCDC80	coiled-coil domain containing 80
224061_at	7.02	3.99	8.16	7.65e-13	3.1e-10	INMT	indolethylamine N-methyltransferase
232568_at	9.21	6.22	7.96	4.88e-11	6.99e-09	MGC24103	uncharacterized MGC24103
216598_s_at	7.83	4.84	7.95	1.11e-07	3.1e-06	CCL2	chemokine (C-C motif) ligand 2
205941_s_at	7.19	4.19	7.95	2.86e-07	6.6e-06	COL10A1	collagen, type X, alpha 1
228528_at	6.64	3.66	7.86	2.52e-07	5.92e-06	C1orf132	chromosome 1 open reading frame 132
209335_at	10.78	7.83	7.73	2.24e-08	8.84e-07	DCN	decorin
213429_at	7.93	4.99	7.71	7.94e-13	3.17e-10	BICC1	BicC family RNA binding protein 1
201615_x_at	10.14	7.19	7.68	1.42e-12	4.95e-10	CALD1	caldesmon 1
217967_s_at	7.48	4.54	7.68	1.66e-11	3.17e-09	FAM129A	family with sequence similarity 129, member A
225162_at	9.42	6.49	7.65	1.51e-11	2.94e-09	SH3D19	SH3 domain containing 19
229916_at	5.79	2.86	7.63	3.84e-10	3.49e-08	ENPP6	ectonucleotide pyrophosphatase/phosphodiesterase 6
202376_at	8.46	5.54	7.55	7.98e-11	1.02e-08	SERPINA3	serpin peptidase inhibitor, clade A (alpha-1 antiproteinase, antitrypsin), member 3
213524_s_at	7.96	5.04	7.54	0.0001	0.0008	G0S2	G0/G1 switch 2
226582_at	7.45	4.54	7.51	4.29e-12	1.13e-09	LOC400043	uncharacterized LOC400043
206101_at	9.25	6.35	7.5	3.37e-08	1.2e-06	ECM2	extracellular matrix protein 2, female organ and adipocyte specific
211726_s_at	6.94	4.04	7.43	9.52e-12	2.02e-09	FMO2	flavin containing monooxygenase 2
223690_at	9.26	6.36	7.43	1.06e-08	4.9e-07	LTBP2	latent transforming growth factor beta binding protein 2
222453_at	10.47	7.59	7.39	2.13e-09	1.38e-07	CYBRD1	cytochrome b reductase 1
203973_s_at	10.18	7.31	7.32	6.14e-05	0.0005	CEBPD	CCAAT/enhancer binding protein (C/EBP), delta
228564_at	6.37	3.51	7.26	2.63e-17	7.97e-14	LINC01116	long intergenic non-protein coding RNA 1116
216979_at	6.74	3.9	7.17	0.0002	0.0011	NR4A3	nuclear receptor subfamily 4, group A, member 3
223343_at	7.79	4.95	7.16	3.93e-08	1.34e-06	MS4A7	membrane-spanning 4-domains, subfamily A, member 7
1559277_at	6.09	3.25	7.14	0.0001	0.0008	FLJ35700	uncharacterized protein FLJ35700
225871_at	7.59	4.78	7.03	4.81e-13	2.17e-10	STEAP2	STEAP family member 2, metalloreductase
205141_at	7.12	4.32	6.99	1.06e-07	2.97e-06	ANG	angiogenin, ribonuclease, RNase A family, 5
205234_at	7.85	5.05	6.98	6.64e-12	1.55e-09	SLC16A4	solute carrier family 16, member 4
215049_x_at	7.9	5.1	6.94	1.43e-08	6.16e-07	CD163	CD163 molecule
204438_at	7.74	4.95	6.91	2.44e-09	1.52e-07	MRC1	mannose receptor, C type 1
242828_at	6.16	3.39	6.85	2.52e-13	1.38e-10	FIGN	fidgetin
238091_at	5.92	3.15	6.82	1.03e-11	2.15e-09	LOC100506388	uncharacterized LOC100506388
208747_s_at	12.13	9.36	6.81	2.02e-09	1.32e-07	C1S	complement component 1, s subcomponent
230068_s_at	7.85	5.08	6.81	6.32e-12	1.5e-09	PEG3-AS1	PEG3 antisense RNA 1
228325_at	7.04	4.28	6.8	4.45e-05	0.0004	SPIDR	scaffolding protein involved in DNA repair
212067_s_at	11.6	8.85	6.74	1.5e-08	6.37e-07	C1R	complement component 1, r subcomponent
209774_x_at	7.88	5.14	6.66	0.0002	0.0013	CXCL2	chemokine (C-X-C motif) ligand 2
204072_s_at	7.57	4.84	6.65	2.36e-09	1.49e-07	FRY	FRY microtubule binding protein
219059_s_at	6.86	4.13	6.63	1.88e-10	1.97e-08	LYVE1	lymphatic vessel endothelial hyaluronan receptor 1
222043_at	6.28	3.58	6.51	7.12e-10	5.73e-08	CLU	clusterin
201666_at	12.6	9.89	6.51	6.1e-10	5.04e-08	TIMP1	TIMP metallopeptidase inhibitor 1
223316_at	8.93	6.24	6.47	1.84e-10	1.93e-08	CCDC3	coiled-coil domain containing 3
226676_at	7.3	4.62	6.44	2.57e-08	9.8e-07	ZNF521	zinc finger protein 521
239185_at	5.75	3.06	6.43	7.47e-15	9.49e-12	ABCA9	ATP binding cassette subfamily A member 9
207907_at	6.52	3.84	6.39	1.19e-08	5.34e-07	TNFSF14	tumor necrosis factor (ligand) superfamily, member 14
226425_at	8.43	5.77	6.33	1.42e-09	1.01e-07	CLIP4	CAP-GLY domain containing linker protein family, member 4
204646_at	7.87	5.21	6.32	5.55e-11	7.73e-09	DPYD	dihydropyrimidine dehydrogenase
201110_s_at	10.2	7.55	6.29	1.96e-05	0.0002	THBS1	thrombospondin 1
207980_s_at	8.59	5.94	6.27	3.82e-07	8.31e-06	CITED2	Cbp/p300-interacting transactivator, with Glu/Asp rich carboxy-terminal domain, 2
1553613_s_at	7.33	4.68	6.27	1.97e-12	6.39e-10	FOXC1	forkhead box C1
202388_at	9.25	6.6	6.27	3.04e-08	1.1e-06	RGS2	regulator of G-protein signaling 2
223395_at	8.92	6.28	6.22	2.88e-08	1.06e-06	ABI3BP	ABI family, member 3 (NESH) binding protein
225540_at	7.12	4.49	6.22	3.11e-07	7.04e-06	MAP2	microtubule associated protein 2
203836_s_at	8.23	5.59	6.2	3.84e-07	8.34e-06	MAP3K5	mitogen-activated protein kinase kinase kinase 5
219949_at	5.12	2.49	6.19	1.52e-09	1.07e-07	LRRC2	leucine rich repeat containing 2
213975_s_at	10.26	7.64	6.15	0.0008	0.0041	LYZ	lysozyme
204589_at	8.44	5.83	6.11	1.87e-15	3.09e-12	NUAK1	NUAK family, SNF1-like kinase, 1
224823_at	11.48	8.87	6.1	1.26e-09	9.14e-08	MYLK	myosin light chain kinase
227758_at	7.62	5.01	6.1	7.29e-12	1.64e-09	RERG	RAS-like, estrogen-regulated, growth inhibitor
204894_s_at	7.82	5.22	6.08	1.99e-11	3.65e-09	AOC3	amine oxidase, copper containing 3
218854_at	8.68	6.07	6.08	1.68e-12	5.61e-10	DSE	dermatan sulfate epimerase
228501_at	5.79	3.19	6.08	1.13e-06	1.97e-05	GALNT15	polypeptide N-acetylgalactosaminyltransferase 15
212671_s_at	8.58	5.98	6.07	0.0003	0.0018	HLA-DQA1; HLA-DQA2	major histocompatibility complex, class II, DQ alpha 1; major histocompatibility complex, class II, DQ alpha 2
204135_at	9.48	6.88	6.06	6.84e-08	2.08e-06	FILIP1L	filamin A interacting protein 1-like
240777_at	6.6	4.02	5.99	4.44e-13	2.07e-10	SYNE2	spectrin repeat containing, nuclear envelope 2
226522_at	8.3	5.72	5.98	1.08e-12	3.87e-10	PODN	podocan
202628_s_at	7.14	4.57	5.95	0.0017	0.0076	SERPINE1	serpin peptidase inhibitor, clade E (nexin, plasminogen activator inhibitor type 1), member 1
213385_at	7.28	4.71	5.94	2.66e-09	1.64e-07	CHN2; LOC101928168	chimerin 2; uncharacterized LOC101928168
205713_s_at	6.12	3.55	5.93	0.0009	0.0044	COMP	cartilage oligomeric matrix protein
201621_at	10.04	7.48	5.91	3.76e-09	2.15e-07	NBL1	neuroblastoma 1, DAN family BMP antagonist
200965_s_at	10.13	7.57	5.9	1.14e-09	8.42e-08	ABLIM1	actin binding LIM protein 1
235306_at	6.3	3.75	5.88	1.11e-09	8.26e-08	GIMAP8	GTPase, IMAP family member 8
226218_at	6.54	3.99	5.86	7.18e-08	2.16e-06	IL7R	interleukin 7 receptor
200974_at	12.51	9.96	5.85	5.12e-08	1.66e-06	ACTA2	actin, alpha 2, smooth muscle, aorta
226847_at	5.14	2.6	5.84	1.29e-05	0.0001	FST	follistatin
201117_s_at	8.67	6.12	5.82	2.01e-10	2.07e-08	CPE	carboxypeptidase E
219863_at	7.24	4.7	5.8	1.52e-11	2.94e-09	HERC5	HECT and RLD domain containing E3 ubiquitin protein ligase 5
244677_at	7.81	5.28	5.8	5.36e-05	0.0004	PER1	period circadian clock 1
222108_at	9.08	6.54	5.79	4.44e-07	9.38e-06	AMIGO2	adhesion molecule with Ig-like domain 2
218729_at	9.38	6.85	5.78	4.72e-08	1.55e-06	LXN	latexin
240890_at	5.96	3.43	5.77	1.8e-07	4.54e-06	LOC643733	caspase 4, apoptosis-related cysteine peptidase pseudogene
234764_x_at	5.68	3.16	5.76	6.98e-06	8.54e-05	IGLL5	immunoglobulin lambda-like polypeptide 5
223235_s_at	10.39	7.86	5.76	8.08e-09	3.94e-07	SMOC2	SPARC related modular calcium binding 2
201185_at	11.02	8.49	5.75	1.39e-11	2.78e-09	HTRA1	HtrA serine peptidase 1
204284_at	7.1	4.58	5.75	1.4e-10	1.56e-08	PPP1R3C	protein phosphatase 1, regulatory subunit 3C
227677_at	7.28	4.76	5.74	8.38e-11	1.06e-08	JAK3	Janus kinase 3
225571_at	6.78	4.26	5.73	1.22e-10	1.44e-08	LIFR	leukemia inhibitory factor receptor alpha
202912_at	8.13	5.61	5.72	0.0079	0.0266	ADM	adrenomedullin
1556364_at	8.48	5.97	5.71	1.69e-06	2.7e-05	ADAMTS9-AS2	ADAMTS9 antisense RNA 2
223623_at	6.13	3.63	5.68	6.9e-08	2.1e-06	C2orf40	chromosome 2 open reading frame 40
224973_at	7.2	4.7	5.66	6.09e-13	2.62e-10	FAM46A	family with sequence similarity 46, member A
202748_at	8.48	5.98	5.66	9.92e-06	0.0001	GBP2	guanylate binding protein 2, interferon-inducible
202350_s_at	9.45	6.97	5.61	3.31e-09	1.96e-07	MATN2	matrilin 2
227099_s_at	10.55	8.07	5.6	3.6e-05	0.0003	C11orf96	chromosome 11 open reading frame 96
209184_s_at	8.13	5.64	5.59	9.68e-07	1.74e-05	IRS2	insulin receptor substrate 2
205518_s_at	6.53	4.06	5.57	2.73e-08	1.03e-06	CMAHP	cytidine monophospho-N-acetylneuraminic acid hydroxylase, pseudogene
219049_at	7.11	4.63	5.56	2.85e-10	2.77e-08	CSGALNACT1	chondroitin sulfate N-acetylgalactosaminyltransferase 1
201957_at	8.89	6.42	5.55	2.44e-13	1.36e-10	PPP1R12B	protein phosphatase 1, regulatory subunit 12B
37005_at	10.31	7.84	5.54	3.27e-09	1.94e-07	MINOS1-NBL1; NBL1	MINOS1-NBL1 readthrough; neuroblastoma 1, DAN family BMP antagonist
218656_s_at	9.72	7.26	5.51	5.68e-12	1.39e-09	LHFP	lipoma HMGIC fusion partner
200872_at	10.21	7.75	5.51	1.51e-07	3.94e-06	S100A10	S100 calcium binding protein A10
206211_at	5.36	2.9	5.51	7.81e-09	3.85e-07	SELE	selectin E
209822_s_at	8.76	6.29	5.51	3.42e-08	1.21e-06	VLDLR	very low density lipoprotein receptor
206176_at	6.51	4.05	5.49	2.87e-09	1.74e-07	BMP6	bone morphogenetic protein 6
1554018_at	5.41	2.96	5.45	1.22e-05	0.0001	GPNMB	glycoprotein (transmembrane) nmb
228885_at	6.82	4.38	5.44	1.63e-05	0.0002	MAMDC2	MAM domain containing 2
203139_at	9.04	6.6	5.43	1.72e-09	1.17e-07	DAPK1	death-associated protein kinase 1
232994_s_at	7.07	4.63	5.42	4.81e-11	6.95e-09	ARHGEF28	Rho guanine nucleotide exchange factor 28
213418_at	7.09	4.66	5.42	5.57e-06	7.1e-05	HSPA6	heat shock 70kDa protein 6 (HSP70B')
225990_at	8.93	6.49	5.41	1.21e-09	8.9e-08	BOC	BOC cell adhesion associated, oncogene regulated
211645_x_at	6.06	3.66	5.3	1.12e-05	0.0001	IGKV1-17	immunoglobulin kappa variable 1-17
205907_s_at	6.51	4.11	5.29	2.32e-09	1.47e-07	OMD	osteomodulin
202949_s_at	10.64	8.24	5.28	4.26e-11	6.38e-09	FHL2	four and a half LIM domains 2
224840_at	8.3	5.9	5.27	1.27e-07	3.44e-06	FKBP5	FK506 binding protein 5
213905_x_at	8.7	6.3	5.26	1.87e-08	7.66e-07	BGN	biglycan
203717_at	6.63	4.24	5.25	5.57e-05	0.0005	DPP4	dipeptidyl-peptidase 4
202859_x_at	6.74	4.35	5.24	0.0054	0.0193	CXCL8	chemokine (C-X-C motif) ligand 8
226636_at	6.78	4.39	5.24	4.65e-12	1.19e-09	PLD1	phospholipase D1, phosphatidylcholine-specific
204482_at	8.16	5.77	5.23	1.04e-08	4.8e-07	CLDN5	claudin 5
209894_at	8.55	6.17	5.21	7.19e-08	2.16e-06	LEPR	leptin receptor
218574_s_at	7.75	5.37	5.19	5.95e-08	1.88e-06	LMCD1	LIM and cysteine-rich domains 1
210664_s_at	7.46	5.08	5.19	3.42e-06	4.78e-05	TFPI	tissue factor pathway inhibitor (lipoprotein-associated coagulation inhibitor)
214768_x_at	6.48	4.12	5.17	2.37e-05	0.0002	IGKV2-28; IGKV2D-28	immunoglobulin kappa variable 2-28; immunoglobulin kappa variable 2D-28
213413_at	8.53	6.16	5.17	1.04e-06	1.84e-05	STON1	stonin 1
221748_s_at	10.14	7.77	5.17	6.73e-12	1.56e-09	TNS1	tensin 1
228728_at	9.15	6.78	5.16	1.04e-06	1.84e-05	CPED1	cadherin-like and PC-esterase domain containing 1
227265_at	8.18	5.82	5.15	7.58e-08	2.25e-06	FGL2	fibrinogen-like 2
229844_at	6.97	4.61	5.15	5.89e-11	8.09e-09	FOXP1	forkhead box P1
209469_at	5.38	3.01	5.15	7.03e-05	0.0006	GPM6A	glycoprotein M6A
235944_at	7.31	4.94	5.15	3.03e-06	4.35e-05	HMCN1	hemicentin 1
230109_at	8.22	5.85	5.15	7.5e-14	5.23e-11	PDE7B	phosphodiesterase 7B
218711_s_at	6.93	4.56	5.15	6.31e-11	8.46e-09	SDPR	serum deprivation response
225688_s_at	7.8	5.43	5.14	1.84e-08	7.57e-07	PHLDB2	pleckstrin homology-like domain, family B, member 2
229160_at	9.02	6.67	5.1	0.0003	0.0019	MUM1L1	melanoma associated antigen (mutated) 1-like 1
204114_at	8.85	6.51	5.07	7.04e-15	9.16e-12	NID2	nidogen 2 (osteonidogen)
228071_at	6.7	4.37	5.04	2.2e-09	1.41e-07	GIMAP7	GTPase, IMAP family member 7
209047_at	8.57	6.24	5.03	9.06e-14	6.18e-11	AQP1	aquaporin 1 (Colton blood group)
203665_at	8.2	5.87	5.03	3.02e-07	6.88e-06	HMOX1	heme oxygenase 1
205259_at	6.15	3.82	5.02	2.73e-07	6.34e-06	NR3C2	nuclear receptor subfamily 3, group C, member 2
202156_s_at	7.72	5.39	5.01	3.5e-10	3.25e-08	CELF2	CUGBP, Elav-like family member 2
211597_s_at	8.84	6.51	5.01	1.71e-05	0.0002	HOPX	HOP homeobox
219230_at	6.72	4.39	5	3.77e-05	0.0003	TMEM100	transmembrane protein 100
228919_at	9.93	7.61	4.99	0.0073	0.0249	LOC105373316	collagen alpha-4(IV) chain-like
209493_at	7.99	5.67	4.98	4e-06	5.44e-05	PDZD2	PDZ domain containing 2
215983_s_at	8.07	5.76	4.98	6.27e-11	8.44e-09	UBXN8	UBX domain protein 8
209360_s_at	8.05	5.74	4.95	5.7e-11	7.89e-09	LOC100506403; RUNX1	uncharacterized LOC100506403; runt-related transcription factor 1
204035_at	5.63	3.33	4.92	1.19e-05	0.0001	SCG2	secretogranin II
204755_x_at	6.53	4.23	4.9	5.48e-07	1.11e-05	HLF	hepatic leukemia factor
213273_at	7.56	5.27	4.9	2.04e-09	1.33e-07	TENM4	teneurin transmembrane protein 4
220979_s_at	5.1	2.81	4.89	3.42e-08	1.21e-06	ST6GALNAC5	ST6 (alpha-N-acetyl-neuraminyl-2,3-beta-galactosyl-1,3)-N-acetylgalactosaminide alpha-2,6-sialyltransferase 5
203799_at	8.62	6.33	4.88	1.35e-10	1.53e-08	CD302; LY75-CD302	CD302 molecule; LY75-CD302 readthrough
221276_s_at	5.74	3.45	4.87	3.07e-08	1.11e-06	SYNC	syncoilin, intermediate filament protein
203887_s_at	6.8	4.51	4.87	0.0001	0.0008	THBD	thrombomodulin
201058_s_at	10.22	7.94	4.86	6.77e-09	3.43e-07	MYL9	myosin light chain 9
235606_at	6.14	3.86	4.85	1.75e-13	1.01e-10	DUBR	DPPA2 upstream binding RNA
215058_at	6.16	3.88	4.84	2.82e-11	4.69e-09	DENND5B	DENN/MADD domain containing 5B
225373_at	7.52	5.25	4.82	1.44e-12	4.99e-10	C10orf54	chromosome 10 open reading frame 54
224480_s_at	6.18	3.91	4.82	1.76e-06	2.8e-05	GPAT3	glycerol-3-phosphate acyltransferase 3
203323_at	8.3	6.04	4.81	2.32e-11	4.12e-09	CAV2	caveolin 2
227361_at	4.81	2.54	4.8	0.0002	0.0011	HS3ST3B1	heparan sulfate (glucosamine) 3-O-sulfotransferase 3B1
215894_at	5.18	2.92	4.8	5.21e-07	1.06e-05	PTGDR	prostaglandin D2 receptor (DP)
209655_s_at	7.49	5.23	4.8	2.56e-10	2.55e-08	TMEM47	transmembrane protein 47
227856_at	6.36	4.1	4.77	6.26e-09	3.22e-07	C4orf32	chromosome 4 open reading frame 32
210889_s_at	6	3.75	4.77	7.55e-07	1.42e-05	FCGR2B	Fc fragment of IgG, low affinity IIb, receptor (CD32)
37892_at	6.8	4.55	4.76	8.59e-06	0.0001	COL11A1	collagen, type XI, alpha 1
204621_s_at	8.41	6.16	4.75	0.0008	0.0041	NR4A2	nuclear receptor subfamily 4, group A, member 2
49452_at	7.26	5.03	4.69	1.29e-07	3.47e-06	ACACB	acetyl-CoA carboxylase beta
217897_at	8.9	6.67	4.69	1.11e-11	2.31e-09	FXYD6	FXYD domain containing ion transport regulator 6
218345_at	8.51	6.27	4.69	2.72e-11	4.63e-09	TMEM176A	transmembrane protein 176A
206340_at	6.38	4.15	4.68	2.32e-12	7.14e-10	NR1H4	nuclear receptor subfamily 1, group H, member 4
227867_at	6.53	4.3	4.68	2.67e-10	2.64e-08	TRABD2A	TraB domain containing 2A
229669_at	6.09	3.86	4.66	1.11e-09	8.26e-08	CCDC144NL-AS1; LOC105369205; LOC339260	CCDC144NL antisense RNA 1; uncharacterized LOC105369205; uncharacterized LOC339260
235368_at	8.2	5.99	4.65	8.03e-05	0.0006	ADAMTS5	ADAM metallopeptidase with thrombospondin type 1 motif 5
203180_at	7.13	4.91	4.64	0.0002	0.0015	ALDH1A3	aldehyde dehydrogenase 1 family, member A3
242447_at	6.89	4.69	4.58	1.33e-08	5.82e-07	C3orf70	chromosome 3 open reading frame 70
219501_at	6.21	4.01	4.58	7.57e-12	1.69e-09	ENOX1	ecto-NOX disulfide-thiol exchanger 1
226701_at	5.7	3.51	4.58	2.19e-07	5.29e-06	GJA5	gap junction protein alpha 5
205422_s_at	4.83	2.64	4.57	8.66e-05	0.0007	ITGBL1	integrin beta like 1
201785_at	9.82	7.63	4.57	4.82e-11	6.95e-09	RNASE1	ribonuclease, RNase A family, 1 (pancreatic)
225721_at	9.13	6.94	4.57	9.18e-08	2.63e-06	SYNPO2	synaptopodin 2
212188_at	9.78	7.59	4.56	4.44e-08	1.48e-06	KCTD12	potassium channel tetramerization domain containing 12
219087_at	7.35	5.16	4.55	5.05e-05	0.0004	ASPN	asporin
1555950_a_at	9.46	7.27	4.55	0.0008	0.0039	CD55	CD55 molecule, decay accelerating factor for complement (Cromer blood group)
205608_s_at	6.36	4.18	4.53	1.33e-10	1.51e-08	ANGPT1	angiopoietin 1
229623_at	7.84	5.66	4.53	3.5e-13	1.75e-10	TMEM150C	transmembrane protein 150C
203504_s_at	7.57	5.4	4.51	1.06e-06	1.86e-05	ABCA1	ATP binding cassette subfamily A member 1
202760_s_at	8.57	6.39	4.51	1.02e-12	3.75e-10	AKAP2; PALM2-AKAP2	A kinase (PRKA) anchor protein 2; PALM2-AKAP2 readthrough
204416_x_at	7.98	5.8	4.5	0.0012	0.0055	APOC1	apolipoprotein C-I
243296_at	9.31	7.15	4.48	0.0015	0.0068	NAMPT	nicotinamide phosphoribosyltransferase
204581_at	6.22	4.07	4.43	1.51e-08	6.38e-07	CD22	CD22 molecule
202357_s_at	7.38	5.24	4.43	2.6e-05	0.0002	CFB	complement factor B
203951_at	8.39	6.25	4.42	5.95e-05	0.0005	CNN1	calponin 1, basic, smooth muscle
212886_at	6.79	4.65	4.41	8.19e-13	3.21e-10	CCDC69	coiled-coil domain containing 69
227417_at	6.32	4.18	4.41	6.9e-12	1.58e-09	MTARC2	mitochondrial amidoxime reducing component 2
203060_s_at	9.92	7.78	4.41	3.37e-12	9.52e-10	PAPSS2	3'-phosphoadenosine 5'-phosphosulfate synthase 2
200878_at	9.91	7.78	4.4	5.77e-09	3.03e-07	EPAS1	endothelial PAS domain protein 1
203140_at	8.45	6.32	4.38	3.64e-05	0.0003	BCL6	B-cell CLL/lymphoma 6
205392_s_at	8.08	5.95	4.38	2.24e-09	1.43e-07	CCL14; CCL15-CCL14	chemokine (C-C motif) ligand 14; CCL15-CCL14 readthrough (NMD candidate)
205399_at	6.34	4.21	4.38	2.21e-10	2.25e-08	DCLK1	doublecortin-like kinase 1
200632_s_at	9.58	7.45	4.38	1.79e-05	0.0002	NDRG1	N-myc downstream regulated 1
209570_s_at	7.43	5.31	4.37	1.83e-08	7.55e-07	NSG1	neuron specific gene family member 1
216333_x_at	10.12	7.99	4.37	5.04e-10	4.33e-08	TNXA; TNXB	tenascin XA (pseudogene); tenascin XB
233536_at	5.7	3.58	4.36	7.64e-09	3.79e-07	ASXL3	additional sex combs like transcriptional regulator 3
221900_at	5.29	3.17	4.36	7.21e-08	2.16e-06	COL8A2	collagen, type VIII, alpha 2
228365_at	5.8	3.68	4.36	6.75e-14	4.88e-11	CPNE8	copine VIII
218918_at	7.61	5.49	4.35	3.47e-11	5.58e-09	MAN1C1	mannosidase, alpha, class 1C, member 1
208763_s_at	9.23	7.11	4.33	4.35e-10	3.83e-08	TSC22D3	TSC22 domain family, member 3
226388_at	8.21	6.1	4.31	7.78e-06	9.33e-05	TCEA3	transcription elongation factor A (SII), 3
208396_s_at	5.97	3.87	4.3	7.83e-09	3.86e-07	PDE1A	phosphodiesterase 1A, calmodulin-dependent
202768_at	10.22	8.12	4.29	0.009	0.0294	FOSB	FBJ murine osteosarcoma viral oncogene homolog B
204396_s_at	8.08	5.98	4.29	4.09e-10	3.68e-08	GRK5	G protein-coupled receptor kinase 5
205226_at	8.11	6.02	4.28	5.66e-10	4.74e-08	PDGFRL	platelet-derived growth factor receptor-like
209496_at	10.48	8.39	4.27	1.18e-07	3.26e-06	RARRES2	retinoic acid receptor responder (tazarotene induced) 2
226402_at	5.7	3.61	4.26	6.15e-11	8.37e-09	CYP2U1	cytochrome P450, family 2, subfamily U, polypeptide 1
213695_at	6.86	4.77	4.26	3.41e-09	2e-07	PON3	paraoxonase 3
229497_at	6.84	4.76	4.25	3.1e-10	2.95e-08	ANKDD1A	ankyrin repeat and death domain containing 1A
213290_at	8.06	5.98	4.25	2.24e-12	7e-10	COL6A2	collagen, type VI, alpha 2
217148_x_at	7.61	5.53	4.24	2.57e-05	0.0002	IGLV2-14	immunoglobulin lambda variable 2-14
225987_at	6.86	4.78	4.24	0.0011	0.0053	STEAP4	STEAP family member 4
205883_at	5.95	3.87	4.23	6.24e-05	0.0005	ZBTB16	zinc finger and BTB domain containing 16
219563_at	6.46	4.38	4.22	1.95e-06	3.02e-05	LINC00341; SYNE3	long intergenic non-protein coding RNA 341; spectrin repeat containing, nuclear envelope family member 3
222486_s_at	7.58	5.51	4.21	0.0005	0.0027	ADAMTS1	ADAM metallopeptidase with thrombospondin type 1 motif 1
216491_x_at	5.51	3.44	4.21	0.0001	0.0009	IGHM	immunoglobulin heavy constant mu
241399_at	6.25	4.18	4.2	1.49e-09	1.05e-07	FAM19A2	family with sequence similarity 19 (chemokine (C-C motif)-like), member A2
219777_at	6.53	4.46	4.2	2.35e-08	9.13e-07	GIMAP6	GTPase, IMAP family member 6
214777_at	6.7	4.63	4.19	0.0003	0.002	IGKV4-1	immunoglobulin kappa variable 4-1
202371_at	11.28	9.22	4.17	5.25e-14	4.1e-11	TCEAL4	transcription elongation factor A (SII)-like 4
229890_at	6.69	4.63	4.16	1.31e-09	9.46e-08	LOC100507547; PRRT1	uncharacterized LOC100507547; proline-rich transmembrane protein 1
207480_s_at	8.35	6.29	4.16	9.47e-14	6.29e-11	MEIS2	Meis homeobox 2
238999_at	6.42	4.37	4.15	3.94e-07	8.51e-06	AVIL	advillin
222899_at	7.52	5.47	4.15	2.36e-08	9.17e-07	ITGA11	integrin alpha 11
225685_at	8.18	6.13	4.14	4.59e-07	9.63e-06	CDC42EP3	CDC42 effector protein (Rho GTPase binding) 3
214511_x_at	5.35	3.3	4.14	1.56e-05	0.0002	FCGR1B	Fc fragment of IgG, high affinity Ib, receptor (CD64)
219463_at	8.17	6.12	4.13	0.0002	0.001	LAMP5	lysosomal-associated membrane protein family, member 5
220432_s_at	5.31	3.27	4.12	2.4e-10	2.42e-08	CYP39A1	cytochrome P450, family 39, subfamily A, polypeptide 1
226621_at	8.08	6.03	4.12	1.31e-06	2.21e-05	OSMR	oncostatin M receptor
229526_at	6.43	4.39	4.11	4.89e-09	2.64e-07	AQP11	aquaporin 11
202552_s_at	7.47	5.43	4.11	9.11e-09	4.31e-07	CRIM1	cysteine rich transmembrane BMP regulator 1 (chordin-like)
229910_at	6.74	4.7	4.11	4.26e-13	2.02e-10	SHE	Src homology 2 domain containing E
226612_at	5.99	3.96	4.11	2.59e-10	2.57e-08	UBE2QL1	ubiquitin conjugating enzyme E2Q family-like 1
232317_at	5.41	3.38	4.09	1.28e-09	9.3e-08	PLXNA4	plexin A4
227899_at	6.42	4.38	4.09	5.62e-08	1.79e-06	VIT	vitrin
215946_x_at	7.28	5.26	4.08	1.3e-06	2.2e-05	IGLL3P	immunoglobulin lambda-like polypeptide 3, pseudogene
204774_at	6.12	4.09	4.06	7.41e-06	8.95e-05	EVI2A	ecotropic viral integration site 2A
1553275_s_at	6.95	4.93	4.05	5.48e-07	1.11e-05	ANKRD52	ankyrin repeat domain 52
202565_s_at	8.86	6.84	4.05	8.14e-09	3.96e-07	SVIL	supervillin
224560_at	11.46	9.44	4.05	1.81e-09	1.21e-07	TIMP2	TIMP metallopeptidase inhibitor 2
232000_at	5.63	3.61	4.04	7.42e-09	3.7e-07	TTC39B	tetratricopeptide repeat domain 39B
216510_x_at	4.91	2.9	4.03	7.7e-05	0.0006	IGHA1; IGHG1; IGHM; IGHV3-23; IGHV4-31; IGK; ZCWPW2	immunoglobulin heavy constant alpha 1; immunoglobulin heavy constant gamma 1 (G1m marker); immunoglobulin heavy constant mu; immunoglobulin heavy variable 3-23; immunoglobulin heavy variable 4-31; immunoglobulin kappa locus; zinc finger, CW type with PWWP domain 2
218353_at	8.18	6.18	4.01	3.06e-10	2.93e-08	RGS5	regulator of G-protein signaling 5
227202_at	5.61	3.61	4	0.0003	0.0021	CNTN1	contactin 1
204793_at	8.55	6.55	4	1.16e-08	5.23e-07	GPRASP1	G protein-coupled receptor associated sorting protein 1
226856_at	6.66	4.66	4	5.15e-06	6.65e-05	MUSTN1; TMEM110-MUSTN1	musculoskeletal, embryonic nuclear protein 1; TMEM110-MUSTN1 readthrough
227236_at	5.17	3.18	3.97	4.79e-07	9.98e-06	TSPAN2	tetraspanin 2
219871_at	7.56	5.58	3.96	5.59e-05	0.0005	KLF3-AS1	KLF3 antisense RNA 1
223405_at	7.04	5.06	3.96	5.17e-05	0.0004	NPL	N-acetylneuraminate pyruvate lyase (dihydrodipicolinate synthase)
211458_s_at	8.36	6.38	3.95	0.0018	0.0079	GABARAPL1; GABARAPL3	GABA(A) receptor-associated protein like 1; GABA(A) receptors associated protein like 3, pseudogene
228702_at	6.29	4.31	3.95	8.55e-06	0.0001	LINC-PINT	long intergenic non-protein coding RNA, p53 induced transcript
226930_at	6.58	4.6	3.94	0.0001	0.0009	FNDC1	fibronectin type III domain containing 1
209981_at	7.47	5.5	3.92	1.79e-11	3.35e-09	CSDC2	cold shock domain containing C2, RNA binding
203131_at	11.47	9.5	3.92	1.55e-06	2.53e-05	PDGFRA	platelet-derived growth factor receptor, alpha polypeptide
214719_at	6.53	4.56	3.92	7.67e-10	6.06e-08	SLC46A3	solute carrier family 46, member 3
213831_at	7.39	5.43	3.91	0.0023	0.0095	HLA-DQA1	major histocompatibility complex, class II, DQ alpha 1
203561_at	6.11	4.14	3.9	1.62e-06	2.61e-05	FCGR2A; FCGR2C	Fc fragment of IgG, low affinity IIa, receptor (CD32); Fc fragment of IgG, low affinity IIc, receptor for (CD32) (gene/pseudogene)
225524_at	9.01	7.05	3.89	2.21e-07	5.33e-06	ANTXR2	anthrax toxin receptor 2
231031_at	5.03	3.07	3.89	6.41e-08	1.98e-06	KGFLP2	keratinocyte growth factor-like protein 2
210657_s_at	6.39	4.43	3.88	1.22e-08	5.46e-07	SEPTIN4	septin 4
222880_at	5.77	3.81	3.87	2.37e-09	1.49e-07	AKT3	v-akt murine thymoma viral oncogene homolog 3
225957_at	8.7	6.75	3.87	1.26e-07	3.43e-06	CREBRF	CREB3 regulatory factor
228298_at	5.99	4.04	3.87	7.32e-10	5.86e-08	PCED1B	PC-esterase domain containing 1B
33767_at	6.16	4.21	3.86	7.81e-10	6.17e-08	NEFH	neurofilament, heavy polypeptide
202953_at	7.67	5.72	3.85	0.0002	0.0011	C1QB	complement component 1, q subcomponent, B chain
231906_at	7.2	5.25	3.85	3.03e-12	8.74e-10	HOXD8	homeobox D8
212660_at	7.71	5.76	3.85	6.2e-11	8.41e-09	JADE2	jade family PHD finger 2
230741_at	5.35	3.4	3.85	2.79e-10	2.72e-08	P2RX7	purinergic receptor P2X, ligand gated ion channel, 7
228411_at	6.91	4.96	3.85	1.52e-11	2.94e-09	PARD3B	par-3 family cell polarity regulator beta
205302_at	5.01	3.07	3.83	0.0149	0.0443	IGFBP1	insulin like growth factor binding protein 1
205381_at	8.62	6.69	3.82	1.7e-05	0.0002	LRRC17	leucine rich repeat containing 17
204776_at	7.66	5.73	3.82	1.18e-07	3.25e-06	THBS4	thrombospondin 4
204672_s_at	5.95	4.02	3.81	2.26e-09	1.44e-07	ANKRD6	ankyrin repeat domain 6
209539_at	7.42	5.49	3.81	2.05e-12	6.54e-10	ARHGEF6	Rac/Cdc42 guanine nucleotide exchange factor 6
214844_s_at	6.73	4.79	3.81	3.64e-08	1.27e-06	DOK5	docking protein 5
218031_s_at	8.15	6.21	3.81	3.76e-09	2.15e-07	FOXN3	forkhead box N3
205624_at	6.21	4.28	3.8	8.23e-07	1.52e-05	CPA3	carboxypeptidase A3 (mast cell)
207118_s_at	6.15	4.22	3.8	2.5e-14	2.26e-11	MMP23A; MMP23B	matrix metallopeptidase 23A (pseudogene); matrix metallopeptidase 23B
213714_at	5.48	3.56	3.79	3.94e-08	1.34e-06	CACNB2	calcium channel, voltage-dependent, beta 2 subunit
205756_s_at	6.65	4.73	3.79	2.67e-10	2.64e-08	F8	coagulation factor VIII, procoagulant component
227948_at	7.95	6.03	3.79	6.82e-07	1.31e-05	FGD4	FYVE, RhoGEF and PH domain containing 4
225613_at	7.77	5.85	3.79	7.57e-14	5.23e-11	MAST4	microtubule associated serine/threonine kinase family member 4
204122_at	8.58	6.66	3.79	0.0002	0.0011	TYROBP	TYRO protein tyrosine kinase binding protein
205384_at	8.23	6.31	3.78	1.86e-08	7.62e-07	FXYD1	FXYD domain containing ion transport regulator 1
225355_at	8.79	6.88	3.78	1.1e-08	5.02e-07	NEURL1B	neuralized E3 ubiquitin protein ligase 1B
223122_s_at	5.25	3.33	3.78	0.0002	0.001	SFRP2	secreted frizzled-related protein 2
1561880_a_at	5.68	3.77	3.77	3.64e-07	7.99e-06	SIGLEC16	sialic acid binding Ig-like lectin 16 (gene/pseudogene)
206133_at	8.68	6.77	3.76	4.8e-06	6.29e-05	XAF1	XIAP associated factor 1
210095_s_at	10.92	9.01	3.75	0.0007	0.0038	IGFBP3	insulin like growth factor binding protein 3
227506_at	8.37	6.47	3.75	2.44e-07	5.76e-06	SLC16A9	solute carrier family 16, member 9
206286_s_at	7	5.09	3.75	2.56e-06	3.78e-05	TDGF1; TDGF1P3	teratocarcinoma-derived growth factor 1; teratocarcinoma-derived growth factor 1 pseudogene 3
213316_at	6.15	4.25	3.74	1.03e-09	7.8e-08	KIAA1462	KIAA1462
212354_at	8.31	6.41	3.74	0.0003	0.0017	SULF1	sulfatase 1
244546_at	6.46	4.56	3.73	0.0005	0.0026	CYCS	cytochrome c, somatic
226865_at	7.88	5.98	3.73	5.79e-13	2.53e-10	PLXDC2	plexin domain containing 2
213272_s_at	6.91	5.01	3.73	4.96e-09	2.66e-07	TMEM159	transmembrane protein 159
203424_s_at	10.15	8.25	3.72	2.01e-05	0.0002	IGFBP5	insulin like growth factor binding protein 5
225056_at	8.72	6.83	3.72	7.63e-10	6.04e-08	SIPA1L2	signal-induced proliferation-associated 1 like 2
226018_at	6.9	5.01	3.71	6.64e-05	0.0005	MTURN	maturin, neural progenitor differentiation regulator homolog (Xenopus)
216950_s_at	6.18	4.3	3.68	3.11e-07	7.04e-06	FCGR1A; FCGR1C	Fc fragment of IgG, high affinity Ia, receptor (CD64); Fc fragment of IgG, high affinity Ic, receptor (CD64), pseudogene
205079_s_at	8.1	6.22	3.68	3.08e-12	8.86e-10	MPDZ	multiple PDZ domain protein
223315_at	7.7	5.82	3.68	1.86e-06	2.92e-05	NTN4	netrin 4
229580_at	7.42	5.54	3.67	7.19e-06	8.74e-05	CLSTN2	calsyntenin 2
219550_at	6.48	4.6	3.67	1.5e-08	6.37e-07	ROBO3	roundabout guidance receptor 3
225382_at	8.47	6.59	3.67	5.82e-11	8e-09	ZNF275	zinc finger protein 275
225345_s_at	6.24	4.36	3.66	2.26e-08	8.87e-07	FBXO32	F-box protein 32
219143_s_at	7.12	5.25	3.66	4.19e-11	6.31e-09	RPP25	ribonuclease P/MRP 25kDa subunit
201990_s_at	7.03	5.17	3.64	3.39e-16	6.85e-13	CREBL2	cAMP responsive element binding protein-like 2
205003_at	7.77	5.91	3.64	6.6e-09	3.36e-07	DOCK4	dedicator of cytokinesis 4
218699_at	6.95	5.09	3.64	4.15e-10	3.71e-08	RAB29	RAB29, member RAS oncogene family
1552701_a_at	6.9	5.04	3.63	1.04e-07	2.93e-06	CARD16	caspase recruitment domain family, member 16
203304_at	8.07	6.21	3.62	1.2e-09	8.8e-08	BAMBI	BMP and activin membrane-bound inhibitor
213566_at	7.1	5.24	3.62	1.9e-06	2.97e-05	RNASE6	ribonuclease, RNase A family, k6
202619_s_at	8.02	6.17	3.61	1.05e-09	7.93e-08	PLOD2	procollagen-lysine, 2-oxoglutarate 5-dioxygenase 2
204472_at	7.9	6.05	3.6	0.0144	0.0431	GEM	GTP binding protein overexpressed in skeletal muscle
214770_at	5.23	3.38	3.6	9.01e-06	0.0001	MSR1	macrophage scavenger receptor 1
228602_at	6.79	4.94	3.6	8.41e-09	4.05e-07	SGCD	sarcoglycan delta
205206_at	5.8	3.96	3.59	6.48e-07	1.26e-05	ANOS1	anosmin 1
1554547_at	6.67	4.83	3.59	1.6e-07	4.14e-06	FAM13C	family with sequence similarity 13, member C
213946_s_at	6.16	4.31	3.59	2.64e-08	1e-06	OBSL1	obscurin-like 1
201811_x_at	9.24	7.4	3.59	1.64e-13	9.83e-11	SH3BP5	SH3-domain binding protein 5 (BTK-associated)
220088_at	6.45	4.61	3.58	1.65e-05	0.0002	C5AR1	complement component 5a receptor 1
215193_x_at	9.73	7.89	3.58	2.22e-07	5.36e-06	HLA-DRB1; HLA-DRB3; HLA-DRB4; LOC105369230	major histocompatibility complex, class II, DR beta 1; major histocompatibility complex, class II, DR beta 3; major histocompatibility complex, class II, DR beta 4; HLA class II histocompatibility antigen, DRB1-7 beta chain
229584_at	5.65	3.81	3.58	1.85e-08	7.61e-07	LRRK2	leucine-rich repeat kinase 2
209386_at	9.69	7.85	3.58	9.94e-06	0.0001	TM4SF1	transmembrane 4 L six family member 1
238577_s_at	6.98	5.14	3.58	8.29e-09	4.01e-07	TSHZ2	teashirt zinc finger homeobox 2
228739_at	6.06	4.23	3.57	5.07e-06	6.58e-05	CYS1	cystin 1
224964_s_at	7.26	5.42	3.57	7.1e-09	3.57e-07	GNG2	guanine nucleotide binding protein (G protein), gamma 2
213933_at	5.49	3.66	3.57	9.8e-06	0.0001	PTGER3	prostaglandin E receptor 3 (subtype EP3)
204345_at	9.74	7.91	3.56	1.7e-05	0.0002	COL16A1	collagen, type XVI, alpha 1
229127_at	7.73	5.9	3.56	3.46e-06	4.82e-05	JAM2	junctional adhesion molecule 2
232297_at	6.61	4.78	3.56	2.18e-09	1.4e-07	KLHL5	kelch-like family member 5
241470_x_at	5.39	3.57	3.55	6.6e-09	3.36e-07	RASSF9	Ras association (RalGDS/AF-6) domain family (N-terminal) member 9
205542_at	6.56	4.73	3.55	4.54e-08	1.51e-06	STEAP1	six transmembrane epithelial antigen of the prostate 1
204439_at	6.89	5.06	3.54	3.18e-05	0.0003	IFI44L	interferon-induced protein 44-like
202222_s_at	7.02	5.2	3.53	2.04e-05	0.0002	DES	desmin
210794_s_at	8.32	6.5	3.53	5.41e-09	2.86e-07	MEG3	maternally expressed 3 (non-protein coding)
228438_at	5.32	3.5	3.53	7.22e-10	5.81e-08	MSC-AS1	MSC antisense RNA 1
208609_s_at	9.08	7.26	3.53	5.78e-09	3.03e-07	TNXB	tenascin XB
208869_s_at	7.32	5.5	3.52	0.0061	0.0213	GABARAPL1	GABA(A) receptor-associated protein like 1
201721_s_at	9.43	7.62	3.52	3.62e-05	0.0003	LAPTM5	lysosomal protein transmembrane 5
201693_s_at	9.24	7.43	3.51	0.0017	0.0075	EGR1	early growth response 1
205330_at	7.04	5.23	3.51	7.53e-08	2.24e-06	MN1	meningioma (disrupted in balanced translocation) 1
228618_at	6.72	4.91	3.51	8.02e-09	3.92e-07	PEAR1	platelet endothelial aggregation receptor 1
204469_at	4.39	2.58	3.51	0.0001	0.0008	PTPRZ1	protein tyrosine phosphatase, receptor-type, Z polypeptide 1
203386_at	8.33	6.52	3.51	5.13e-09	2.74e-07	TBC1D4	TBC1 domain family, member 4
204254_s_at	6.07	4.26	3.51	5.94e-08	1.88e-06	VDR	vitamin D (1,25- dihydroxyvitamin D3) receptor
218232_at	8.74	6.93	3.5	9.46e-06	0.0001	C1QA	complement component 1, q subcomponent, A chain
209199_s_at	8.2	6.39	3.5	9.4e-14	6.29e-11	MEF2C	myocyte enhancer factor 2C
206631_at	5.64	3.83	3.5	8.27e-07	1.53e-05	PTGER2	prostaglandin E receptor 2
204083_s_at	10.62	8.81	3.49	9.64e-09	4.52e-07	TPM2	tropomyosin 2 (beta)
204450_x_at	6.39	4.59	3.48	3.29e-09	1.95e-07	APOA1	apolipoprotein A-I
227084_at	5.14	3.35	3.48	3.61e-09	2.09e-07	DTNA	dystrobrevin, alpha
227486_at	6.57	4.77	3.48	3.42e-06	4.77e-05	NT5E	5'-nucleotidase, ecto (CD73)
217525_at	8.11	6.31	3.48	1.74e-07	4.42e-06	OLFML1	olfactomedin like 1
208510_s_at	5.79	3.99	3.48	7.6e-07	1.43e-05	PPARG	peroxisome proliferator-activated receptor gamma
228333_at	7.69	5.9	3.48	1.19e-10	1.4e-08	ZEB2	zinc finger E-box binding homeobox 2
210982_s_at	9.93	8.14	3.47	0.0001	0.001	HLA-DRA	major histocompatibility complex, class II, DR alpha
239999_at	7.51	5.72	3.45	9.7e-06	0.0001	MIR99AHG	mir-99a-let-7c cluster host gene
213241_at	7.59	5.8	3.45	0.0014	0.0065	PLXNC1	plexin C1
228740_at	5.55	3.77	3.44	1.83e-07	4.59e-06	C14orf37	chromosome 14 open reading frame 37
226016_at	8.88	7.1	3.44	5.56e-10	4.67e-08	CD47	CD47 molecule
225681_at	9.02	7.23	3.44	1.12e-05	0.0001	CTHRC1	collagen triple helix repeat containing 1
228948_at	5.26	3.48	3.44	5.04e-09	2.7e-07	EPHA4	EPH receptor A4
208335_s_at	6.35	4.57	3.43	9.45e-07	1.7e-05	ACKR1	atypical chemokine receptor 1 (Duffy blood group)
227949_at	4.74	2.97	3.43	3.53e-09	2.06e-07	PHACTR3	phosphatase and actin regulator 3
228396_at	6.99	5.22	3.43	6.19e-09	3.19e-07	PRKG1	protein kinase, cGMP-dependent, type I
210051_at	7.01	5.23	3.43	1.71e-08	7.08e-07	RAPGEF3	Rap guanine nucleotide exchange factor 3
1566342_at	7.29	5.52	3.43	0.0039	0.0149	SOD2	superoxide dismutase 2, mitochondrial
223741_s_at	6.55	4.77	3.43	4.18e-10	3.72e-08	TTYH2	tweety family member 2
204681_s_at	7.11	5.34	3.42	3.77e-08	1.31e-06	RAPGEF5	Rap guanine nucleotide exchange factor 5
227703_s_at	8.05	6.27	3.42	7.19e-06	8.74e-05	SYTL4	synaptotagmin-like 4
202975_s_at	8.46	6.69	3.41	2.01e-10	2.07e-08	RHOBTB3	Rho-related BTB domain containing 3
226344_at	6.18	4.4	3.41	5.65e-07	1.13e-05	ZMAT1	zinc finger, matrin-type 1
236118_at	6.08	4.32	3.39	9.51e-11	1.18e-08	GATA6-AS1	GATA6 antisense RNA 1 (head to head)
223730_at	7.77	6.01	3.39	9.45e-10	7.24e-08	GPC6	glypican 6
229222_at	7.32	5.56	3.38	2.68e-09	1.64e-07	ACSS3	acyl-CoA synthetase short-chain family member 3
211990_at	10.59	8.83	3.38	8.8e-05	0.0007	HLA-DPA1	major histocompatibility complex, class II, DP alpha 1
204959_at	5.11	3.35	3.38	1.47e-05	0.0002	MNDA	myeloid cell nuclear differentiation antigen
208944_at	8.74	6.98	3.38	8.92e-09	4.24e-07	TGFBR2	transforming growth factor beta receptor II
213817_at	4.32	2.57	3.37	7.98e-08	2.34e-06	IRAK3	interleukin 1 receptor associated kinase 3
212706_at	7.18	5.43	3.37	0.0001	0.0008	LOC102724229; RASA4	uncharacterized LOC102724229; RAS p21 protein activator 4
207557_s_at	4.79	3.04	3.37	3.75e-11	5.88e-09	RYR2	ryanodine receptor 2 (cardiac)
1556770_a_at	5.91	4.16	3.36	1.78e-06	2.82e-05	FBXL13	F-box and leucine-rich repeat protein 13
205051_s_at	6.61	4.86	3.36	1.46e-06	2.41e-05	KIT	v-kit Hardy-Zuckerman 4 feline sarcoma viral oncogene homolog
222918_at	6.38	4.63	3.36	3.49e-10	3.25e-08	RAB9B	RAB9B, member RAS oncogene family
238062_at	6.3	4.56	3.34	1.14e-07	3.15e-06	GPIHBP1	glycosylphosphatidylinositol anchored high density lipoprotein binding protein 1
212338_at	6.08	4.35	3.34	1.74e-09	1.17e-07	MYO1D	myosin ID
227192_at	7.54	5.8	3.34	0.0005	0.0026	PRRT2	proline-rich transmembrane protein 2
212914_at	8.1	6.37	3.33	1.97e-06	3.04e-05	CBX7	chromobox homolog 7
209732_at	9.42	7.69	3.33	2.54e-05	0.0002	CLEC2B	C-type lectin domain family 2, member B
218625_at	5.53	3.8	3.33	1.12e-06	1.96e-05	NRN1	neuritin 1
217649_at	7.03	5.3	3.33	0.0001	0.001	ZFAND5	zinc finger, AN1-type domain 5
201743_at	8.04	6.31	3.32	0.0002	0.0012	CD14	CD14 molecule
212942_s_at	6.26	4.54	3.31	0.003	0.0119	CEMIP	cell migration inducing protein, hyaluronan binding
202074_s_at	8.29	6.57	3.31	2.91e-12	8.54e-10	OPTN	optineurin
205463_s_at	6.44	4.71	3.31	4.27e-09	2.4e-07	PDGFA	platelet-derived growth factor alpha polypeptide
226873_at	7.6	5.88	3.3	4.33e-07	9.22e-06	FAM63B	family with sequence similarity 63, member B
206697_s_at	6.15	4.43	3.3	0.0002	0.0012	HP	haptoglobin
227870_at	7.4	5.68	3.3	1.35e-06	2.27e-05	IGDCC4	immunoglobulin superfamily, DCC subclass, member 4
206359_at	7.29	5.57	3.3	0.0001	0.0008	SOCS3	suppressor of cytokine signaling 3
205683_x_at	7.2	5.48	3.29	6.54e-07	1.27e-05	TPSAB1; TPSB2	tryptase alpha/beta 1; tryptase beta 2 (gene/pseudogene)
229399_at	6.21	4.5	3.28	4.72e-06	6.2e-05	CCDC186	coiled-coil domain containing 186
233520_s_at	7.05	5.34	3.28	3.46e-09	2.03e-07	CMYA5	cardiomyopathy associated 5
210495_x_at	12.18	10.46	3.28	3.59e-09	2.08e-07	FN1	fibronectin 1
212463_at	8.87	7.16	3.27	1.21e-07	3.32e-06	CD59	CD59 molecule, complement regulatory protein
221019_s_at	7.37	5.66	3.27	3.36e-06	4.72e-05	COLEC12	collectin sub-family member 12
201473_at	9.95	8.24	3.27	0.0001	0.0009	JUNB	jun B proto-oncogene
204041_at	9.09	7.38	3.27	0.0002	0.0015	MAOB	monoamine oxidase B
205501_at	4.92	3.22	3.27	3.96e-08	1.35e-06	PDE10A	phosphodiesterase 10A
212412_at	9.76	8.05	3.27	1.07e-09	8.03e-08	PDLIM5	PDZ and LIM domain 5
232231_at	6.54	4.83	3.27	0.0002	0.0013	RUNX2	runt-related transcription factor 2
225915_at	6.07	4.36	3.26	1.47e-08	6.27e-07	CAB39L	calcium binding protein 39-like
229114_at	6.4	4.69	3.26	1.22e-08	5.44e-07	GAB1	GRB2-associated binding protein 1
1560652_at	4.63	2.92	3.26	1.48e-06	2.42e-05	IRS4	insulin receptor substrate 4
230466_s_at	7.05	5.35	3.26	4.65e-12	1.19e-09	RASSF3	Ras association (RalGDS/AF-6) domain family member 3
201150_s_at	9.05	7.35	3.26	0.0008	0.004	TIMP3	TIMP metallopeptidase inhibitor 3
212097_at	10.6	8.9	3.25	2.82e-09	1.71e-07	CAV1	caveolin 1
214038_at	5.98	4.28	3.25	9.39e-06	0.0001	CCL8	chemokine (C-C motif) ligand 8
235867_at	6.47	4.77	3.25	3.3e-10	3.1e-08	GSTM3	glutathione S-transferase mu 3 (brain)
238987_at	7.48	5.79	3.24	2.46e-05	0.0002	B4GALT1	UDP-Gal:betaGlcNAc beta 1,4- galactosyltransferase, polypeptide 1
219387_at	6.17	4.47	3.24	8.62e-07	1.58e-05	CCDC88A	coiled-coil domain containing 88A
204309_at	5.83	4.14	3.23	0.0007	0.0037	CYP11A1	cytochrome P450, family 11, subfamily A, polypeptide 1
203810_at	7.61	5.92	3.23	1.39e-08	6.03e-07	DNAJB4	DnaJ (Hsp40) homolog, subfamily B, member 4
228608_at	4.97	3.27	3.23	0.0002	0.0014	NALCN	sodium leak channel, non selective
203066_at	8.73	7.05	3.22	1.25e-09	9.14e-08	CHST15	carbohydrate (N-acetylgalactosamine 4-sulfate 6-O) sulfotransferase 15
219985_at	4.83	3.14	3.22	1.27e-07	3.45e-06	HS3ST3A1	heparan sulfate (glucosamine) 3-O-sulfotransferase 3A1
216401_x_at	6.26	4.57	3.22	9.98e-05	0.0007	IGKV1-37; IGKV1D-37	immunoglobulin kappa variable 1-37 (non-functional); immunoglobulin kappa variable 1D-37 (non-functional)
225911_at	6.66	4.97	3.22	1.72e-05	0.0002	NPNT	nephronectin
212989_at	6.89	5.2	3.22	3.83e-09	2.18e-07	SGMS1	sphingomyelin synthase 1
238454_at	5.08	3.4	3.22	1.74e-06	2.76e-05	ZNF540	zinc finger protein 540
213348_at	8.94	7.25	3.21	9.25e-05	0.0007	CDKN1C	cyclin-dependent kinase inhibitor 1C (p57, Kip2)
220266_s_at	7.49	5.81	3.21	1.97e-05	0.0002	KLF4	Kruppel-like factor 4 (gut)
1552316_a_at	5.76	4.08	3.2	2.75e-08	1.03e-06	GIMAP1	GTPase, IMAP family member 1
200800_s_at	11.31	9.63	3.2	0.0063	0.022	HSPA1A; HSPA1B	heat shock 70kDa protein 1A; heat shock 70kDa protein 1B
216321_s_at	8.67	7	3.2	9.63e-10	7.35e-08	NR3C1	nuclear receptor subfamily 3, group C, member 1 (glucocorticoid receptor)
232282_at	6.14	4.47	3.2	1.03e-07	2.89e-06	WNK3	WNK lysine deficient protein kinase 3
219132_at	7.31	5.64	3.19	1.68e-07	4.29e-06	PELI2	pellino E3 ubiquitin protein ligase family member 2
204466_s_at	6.43	4.76	3.19	5.21e-11	7.39e-09	SNCA	synuclein alpha
221011_s_at	8.61	6.94	3.18	4.19e-06	5.63e-05	LBH	limb bud and heart development
220244_at	6.37	4.7	3.18	1.52e-07	3.96e-06	LINC00312	long intergenic non-protein coding RNA 312
32625_at	6.52	4.84	3.18	2.29e-08	8.94e-07	NPR1	natriuretic peptide receptor 1
204070_at	8.35	6.69	3.17	4.01e-06	5.44e-05	RARRES3	retinoic acid receptor responder (tazarotene induced) 3
201061_s_at	9.35	7.68	3.17	6.71e-08	2.06e-06	STOM	stomatin
213922_at	5.51	3.85	3.17	1.84e-08	7.58e-07	TTBK2	tau tubulin kinase 2
204787_at	6.81	5.15	3.17	8.03e-07	1.49e-05	VSIG4	V-set and immunoglobulin domain containing 4
226713_at	7.97	6.3	3.16	5.96e-08	1.88e-06	CCDC50	coiled-coil domain containing 50
201200_at	9.94	8.28	3.16	2.59e-13	1.4e-10	CREG1	cellular repressor of E1A-stimulated genes 1
209890_at	8.5	6.84	3.16	4.58e-11	6.69e-09	TSPAN5	tetraspanin 5
209236_at	7.88	6.23	3.15	4.6e-12	1.19e-09	SLC23A2	solute carrier family 23 (ascorbic acid transporter), member 2
200785_s_at	8.52	6.87	3.14	1.73e-10	1.83e-08	LRP1	LDL receptor related protein 1
239130_at	5.7	4.05	3.14	5.52e-06	7.04e-05	MIR101-1; MIR3671	microRNA 101-1; microRNA 3671
205803_s_at	7.17	5.53	3.12	2.86e-10	2.78e-08	TRPC1	transient receptor potential cation channel, subfamily C, member 1
225273_at	7.85	6.2	3.12	5.19e-13	2.31e-10	WWC3	WWC family member 3
209699_x_at	7.1	5.46	3.11	5.07e-08	1.65e-06	AKR1C2	aldo-keto reductase family 1, member C2
204882_at	6.58	4.94	3.11	2.01e-12	6.45e-10	ARHGAP25	Rho GTPase activating protein 25
216207_x_at	7.47	5.84	3.11	8.84e-05	0.0007	IGKV1D-13	immunoglobulin kappa variable 1D-13
211798_x_at	6.47	4.83	3.11	4.38e-05	0.0004	IGLJ3	immunoglobulin lambda joining 3
227182_at	6.13	4.49	3.11	1.58e-09	1.1e-07	SUSD3	sushi domain containing 3
202709_at	9.44	7.81	3.1	8.28e-10	6.47e-08	FMOD	fibromodulin
202803_s_at	7.26	5.63	3.1	8.42e-05	0.0006	ITGB2	integrin, beta 2 (complement component 3 receptor 3 and 4 subunit)
209948_at	6.21	4.58	3.1	1.69e-05	0.0002	KCNMB1	potassium channel subfamily M regulatory beta subunit 1
220595_at	4.39	2.76	3.1	9.94e-11	1.22e-08	PDZRN4	PDZ domain containing ring finger 4
222274_at	6.36	4.73	3.1	1.17e-05	0.0001	ZDHHC8P1	zinc finger, DHHC-type containing 8 pseudogene 1
228766_at	4.9	3.27	3.09	0.0005	0.0029	CD36	CD36 molecule (thrombospondin receptor)
205236_x_at	6.66	5.03	3.09	9.41e-07	1.69e-05	SOD3	superoxide dismutase 3, extracellular
205681_at	4.43	2.81	3.08	0.0004	0.0024	BCL2A1	BCL2-related protein A1
219179_at	7.8	6.18	3.08	3.71e-05	0.0003	DACT1	dishevelled-binding antagonist of beta-catenin 1
218417_s_at	6.88	5.26	3.08	4.11e-11	6.23e-09	SLC48A1	solute carrier family 48 (heme transporter), member 1
224906_at	8.97	7.34	3.07	1.06e-09	7.98e-08	ANO6	anoctamin 6
219279_at	5.71	4.09	3.07	3.03e-08	1.1e-06	DOCK10	dedicator of cytokinesis 10
230250_at	7.33	5.71	3.07	8.62e-07	1.58e-05	PTPRB	protein tyrosine phosphatase, receptor type, B
226885_at	6.88	5.26	3.07	2.95e-06	4.25e-05	RNF217	ring finger protein 217
209283_at	8.28	6.66	3.06	2.05e-05	0.0002	CRYAB	crystallin alpha B
209687_at	10.37	8.75	3.06	2.81e-07	6.49e-06	CXCL12	chemokine (C-X-C motif) ligand 12
229390_at	4.99	3.37	3.06	3.15e-05	0.0003	FAM26F	family with sequence similarity 26, member F
207574_s_at	8.96	7.34	3.06	0.024	0.0649	GADD45B	growth arrest and DNA-damage-inducible, beta
235146_at	6.66	5.05	3.06	2.45e-07	5.8e-06	TMCC3	transmembrane and coiled-coil domain family 3
225755_at	8.49	6.88	3.05	5.99e-13	2.6e-10	KLHDC8B	kelch domain containing 8B
202897_at	7	5.39	3.05	1.23e-08	5.47e-07	SIRPA	signal-regulatory protein alpha
224579_at	7.76	6.15	3.05	8.85e-05	0.0007	SLC38A1	solute carrier family 38, member 1
235916_at	5.73	4.12	3.05	0.0002	0.0015	YPEL4	yippee like 4
206382_s_at	4.76	3.16	3.03	3.3e-07	7.39e-06	BDNF	brain-derived neurotrophic factor
225353_s_at	8.74	7.14	3.03	6.26e-05	0.0005	C1QC	complement component 1, q subcomponent, C chain
204840_s_at	5.67	4.07	3.03	4.47e-09	2.48e-07	EEA1	early endosome antigen 1
208078_s_at	7.66	6.06	3.03	0.0133	0.0404	LOC102724428; SIK1	serine/threonine-protein kinase SIK1; salt-inducible kinase 1
235085_at	7.28	5.68	3.03	4.26e-10	3.78e-08	SGK223	homolog of rat pragma of Rnd2
205109_s_at	5.71	4.11	3.02	6.84e-08	2.08e-06	ARHGEF4	Rho guanine nucleotide exchange factor 4
225502_at	5.04	3.45	3.02	0.0003	0.0018	DOCK8	dedicator of cytokinesis 8
225275_at	9.39	7.79	3.02	4.91e-07	1.02e-05	EDIL3	EGF-like repeats and discoidin I-like domains 3
221234_s_at	5.19	3.6	3.01	1.76e-05	0.0002	BACH2	BTB and CNC homology 1, basic leucine zipper transcription factor 2
228772_at	7.39	5.8	3.01	3.82e-06	5.23e-05	HNMT	histamine N-methyltransferase
223218_s_at	9.09	7.5	3.01	0.0006	0.0031	NFKBIZ	nuclear factor of kappa light polypeptide gene enhancer in B-cells inhibitor, zeta
202446_s_at	9.27	7.68	3.01	1.6e-09	1.11e-07	PLSCR1	phospholipid scramblase 1
203037_s_at	8.04	6.46	3	5.07e-10	4.34e-08	MTSS1	metastasis suppressor 1
204897_at	5.74	4.15	3	0.0004	0.0024	PTGER4	prostaglandin E receptor 4 (subtype EP4)
235009_at	7.19	5.61	2.99	1.21e-05	0.0001	BOD1L1	biorientation of chromosomes in cell division 1-like 1
226382_at	5.76	4.18	2.99	5.46e-09	2.88e-07	CAMK1D	calcium/calmodulin-dependent protein kinase ID
205498_at	5.55	3.97	2.99	1.08e-07	3.01e-06	GHR	growth hormone receptor
205981_s_at	7.57	5.99	2.99	2.24e-07	5.39e-06	ING2	inhibitor of growth family member 2
213446_s_at	7.91	6.33	2.99	6.93e-07	1.33e-05	IQGAP1	IQ motif containing GTPase activating protein 1
224811_at	9.95	8.37	2.99	6.36e-10	5.21e-08	LPP	LIM domain containing preferred translocation partner in lipoma
227400_at	8	6.42	2.99	5.83e-10	4.86e-08	NFIX	nuclear factor I/X (CCAAT-binding transcription factor)
209230_s_at	9.38	7.8	2.99	2.33e-05	0.0002	NUPR1	nuclear protein 1, transcriptional regulator
212221_x_at	8.38	6.8	2.98	6.72e-10	5.46e-08	IDS	iduronate 2-sulfatase
206157_at	4.4	2.82	2.98	0.0005	0.0027	PTX3	pentraxin 3, long
210479_s_at	5.6	4.02	2.98	8.79e-08	2.54e-06	RORA	RAR-related orphan receptor A
229308_at	6.71	5.14	2.97	4.5e-05	0.0004	ANKRD29	ankyrin repeat domain 29
214723_x_at	7.76	6.19	2.97	7.58e-06	9.14e-05	ANKRD36; ANKRD36B	ankyrin repeat domain 36; ankyrin repeat domain 36B
236808_at	6.89	5.32	2.97	3.02e-07	6.89e-06	FGFR1OP2	FGFR1 oncogene partner 2
220170_at	4.45	2.88	2.97	2.52e-06	3.74e-05	FHL5	four and a half LIM domains 5
227947_at	8.15	6.57	2.97	3.76e-09	2.15e-07	PHACTR2	phosphatase and actin regulator 2
203759_at	6.78	5.21	2.97	8.04e-13	3.18e-10	ST3GAL4	ST3 beta-galactoside alpha-2,3-sialyltransferase 4
212951_at	7	5.44	2.96	3.68e-10	3.38e-08	ADGRF5	adhesion G protein-coupled receptor F5
222292_at	5.19	3.62	2.96	7.77e-08	2.29e-06	CD40	CD40 molecule, TNF receptor superfamily member 5
209683_at	5.2	3.64	2.96	1.51e-08	6.37e-07	FAM49A	family with sequence similarity 49, member A
218149_s_at	8.35	6.78	2.96	4.03e-08	1.37e-06	ZNF395	zinc finger protein 395
209312_x_at	10.63	9.07	2.95	1.66e-06	2.66e-05	HLA-DRB1; HLA-DRB4; HLA-DRB5; LOC105369230	major histocompatibility complex, class II, DR beta 1; major histocompatibility complex, class II, DR beta 4; major histocompatibility complex, class II, DR beta 5; HLA class II histocompatibility antigen, DRB1-7 beta chain
1553972_a_at	7.33	5.77	2.94	3.11e-08	1.12e-06	CBS; CBSL	cystathionine-beta-synthase; cystathionine-beta-synthase like
223126_s_at	6.04	4.48	2.93	4.55e-06	6.02e-05	C1orf21	chromosome 1 open reading frame 21
227550_at	5.51	3.96	2.93	1.21e-06	2.08e-05	GFRA1	GDNF family receptor alpha 1
226766_at	5.64	4.09	2.93	0.0011	0.0052	ROBO2	roundabout guidance receptor 2
1555112_a_at	5.45	3.9	2.92	2.06e-07	5.03e-06	CCDC181	coiled-coil domain containing 181
221698_s_at	5.35	3.8	2.92	6.83e-05	0.0005	CLEC7A	C-type lectin domain family 7, member A
225820_at	6.14	4.59	2.92	2.08e-09	1.35e-07	JADE1	jade family PHD finger 1
206814_at	5.67	4.12	2.92	1.57e-09	1.09e-07	NGF	nerve growth factor (beta polypeptide)
201482_at	7.7	6.15	2.92	2.79e-10	2.72e-08	QSOX1	quiescin Q6 sulfhydryl oxidase 1
204150_at	7.57	6.02	2.92	7.01e-08	2.12e-06	STAB1	stabilin 1
204638_at	7.8	6.26	2.91	0.0007	0.0038	ACP5	acid phosphatase 5, tartrate resistant
204151_x_at	7.33	5.79	2.91	1.49e-10	1.65e-08	AKR1C1	aldo-keto reductase family 1, member C1
213745_at	4.41	2.87	2.91	3.73e-06	5.12e-05	ATRNL1	attractin-like 1
226944_at	7.11	5.57	2.91	3.69e-06	5.07e-05	HTRA3	HtrA serine peptidase 3
1568633_a_at	5.35	3.81	2.91	1.73e-07	4.39e-06	LOC101927809	uncharacterized LOC101927809
214696_at	7.5	5.95	2.91	0.0006	0.003	MIR22HG	MIR22 host gene
205407_at	7.45	5.91	2.91	4.22e-09	2.37e-07	RECK	reversion-inducing-cysteine-rich protein with kazal motifs
209761_s_at	7.5	5.96	2.91	2.17e-09	1.4e-07	SP110	SP110 nuclear body protein
204045_at	8.86	7.32	2.91	2.13e-11	3.85e-09	TCEAL1	transcription elongation factor A (SII)-like 1
205824_at	6.17	4.64	2.9	2.65e-08	1e-06	HSPB2	heat shock 27kDa protein 2
226459_at	6.61	5.07	2.9	1.64e-08	6.83e-07	PIK3AP1	phosphoinositide-3-kinase adaptor protein 1
238081_at	4.41	2.87	2.9	1.14e-07	3.15e-06	WDFY3-AS2	WDFY3 antisense RNA 2
213924_at	6.58	5.05	2.89	1.41e-06	2.33e-05	GNAL	guanine nucleotide binding protein (G protein), alpha activating activity polypeptide, olfactory type
204670_x_at	9.5	7.97	2.89	4.69e-07	9.8e-06	HLA-DRB1; HLA-DRB4; LOC105369230	major histocompatibility complex, class II, DR beta 1; major histocompatibility complex, class II, DR beta 4; HLA class II histocompatibility antigen, DRB1-7 beta chain
203845_at	7.52	5.99	2.89	2.82e-07	6.51e-06	KAT2B	K(lysine) acetyltransferase 2B
235956_at	6.29	4.76	2.88	1.27e-05	0.0001	CEP126	centrosomal protein 126kDa
209074_s_at	5.96	4.43	2.88	1.42e-05	0.0002	FAM107A	family with sequence similarity 107, member A
219243_at	5.68	4.16	2.88	1.16e-07	3.19e-06	GIMAP4	GTPase, IMAP family member 4
204362_at	6.95	5.43	2.88	2.61e-09	1.62e-07	SKAP2	src kinase associated phosphoprotein 2
226982_at	5.64	4.12	2.87	0.0004	0.0023	ELL2	elongation factor, RNA polymerase II, 2
227070_at	8.62	7.1	2.87	2.54e-05	0.0002	GLT8D2	glycosyltransferase 8 domain containing 2
203233_at	7.35	5.84	2.87	3.83e-10	3.49e-08	IL4R	interleukin 4 receptor
235457_at	7.99	6.47	2.87	7.91e-09	3.89e-07	MAML2	mastermind-like transcriptional coactivator 2
202364_at	9.19	7.67	2.87	2.91e-07	6.69e-06	MXI1	MAX interactor 1, dimerization protein
228656_at	5.32	3.8	2.87	1.68e-06	2.69e-05	PROX1	prospero homeobox 1
214712_at	5.3	3.78	2.87	1.4e-07	3.72e-06	SNX29P2	sorting nexin 29 pseudogene 2
225664_at	10.21	8.7	2.86	7.53e-05	0.0006	COL12A1	collagen, type XII, alpha 1
226804_at	6.06	4.55	2.86	0.0029	0.0117	FAM20A	family with sequence similarity 20, member A
214916_x_at	6.05	4.54	2.86	2.77e-05	0.0003	IGHA1; IGHA2; IGHG1; IGHG3; IGHJ4; IGHM; IGHV3-23; IGHV4-31; IGK; ZCWPW2	immunoglobulin heavy constant alpha 1; immunoglobulin heavy constant alpha 2 (A2m marker); immunoglobulin heavy constant gamma 1 (G1m marker); immunoglobulin heavy constant gamma 3 (G3m marker); immunoglobulin heavy joining 4; immunoglobulin heavy constant mu; immunoglobulin heavy variable 3-23; immunoglobulin heavy variable 4-31; immunoglobulin kappa locus; zinc finger, CW type with PWWP domain 2
212530_at	8.91	7.4	2.86	5.03e-10	4.33e-08	NEK7	NIMA-related kinase 7
219295_s_at	4.68	3.17	2.86	5.74e-05	0.0005	PCOLCE2	procollagen C-endopeptidase enhancer 2
209924_at	5.37	3.86	2.85	0.0001	0.001	CCL18	chemokine (C-C motif) ligand 18
203657_s_at	9.19	7.68	2.85	6.69e-09	3.39e-07	CTSF	cathepsin F
213249_at	7.72	6.21	2.85	2.69e-12	7.96e-10	FBXL7	F-box and leucine-rich repeat protein 7
208797_s_at	6.9	5.39	2.85	1.14e-05	0.0001	GOLGA8A	golgin A8 family, member A
226225_at	8.82	7.31	2.85	1.41e-05	0.0002	MCC	mutated in colorectal cancers
214725_at	4.38	2.87	2.85	1.32e-06	2.23e-05	SBSPON	somatomedin B and thrombospondin type 1 domain containing
225516_at	8.44	6.93	2.85	2.67e-06	3.91e-05	SLC7A2	solute carrier family 7 (cationic amino acid transporter, y+ system), member 2
228720_at	5.79	4.27	2.85	3.99e-10	3.59e-08	SORCS2	sortilin-related VPS10 domain containing receptor 2
210166_at	6.76	5.25	2.85	1.59e-06	2.57e-05	TLR5	toll-like receptor 5
227307_at	6.29	4.78	2.85	2.67e-11	4.56e-09	TSPAN18	tetraspanin 18
224367_at	7.58	6.08	2.84	1.94e-07	4.81e-06	BEX2	brain expressed X-linked 2
228188_at	8.86	7.36	2.84	0.0014	0.0063	FOSL2	FOS-like antigen 2
206420_at	5.41	3.91	2.84	0.0005	0.0026	IGSF6	immunoglobulin superfamily, member 6
206500_s_at	5.87	4.36	2.84	6.43e-05	0.0005	MIS18BP1	MIS18 binding protein 1
230076_at	5.93	4.42	2.84	6.93e-05	0.0006	PITPNM3	PITPNM family member 3
203789_s_at	9.43	7.92	2.84	5.54e-05	0.0005	SEMA3C	sema domain, immunoglobulin domain (Ig), short basic domain, secreted, (semaphorin) 3C
226075_at	6.77	5.26	2.84	1.95e-05	0.0002	SPSB1	splA/ryanodine receptor domain and SOCS box containing 1
227484_at	7.12	5.61	2.84	5.4e-11	7.56e-09	SRGAP1	SLIT-ROBO Rho GTPase activating protein 1
218204_s_at	8.18	6.68	2.83	2.42e-10	2.44e-08	FYCO1	FYVE and coiled-coil domain containing 1
227279_at	9.38	7.89	2.83	2.46e-11	4.32e-09	TCEAL3	transcription elongation factor A (SII)-like 3
238688_at	7.65	6.15	2.83	6.98e-06	8.53e-05	TPM1	tropomyosin 1 (alpha)
204042_at	7.01	5.51	2.83	1.52e-10	1.66e-08	WASF3	WAS protein family, member 3
211000_s_at	7.92	6.43	2.82	4.5e-05	0.0004	IL6ST	interleukin 6 signal transducer
225381_at	8.83	7.34	2.82	3.18e-05	0.0003	MIR100HG	mir-100-let-7a-2 cluster host gene
204823_at	7.55	6.06	2.82	7.59e-05	0.0006	NAV3	neuron navigator 3
229287_at	7.03	5.54	2.82	1.56e-10	1.7e-08	PCNX	pecanex homolog (Drosophila)
212805_at	5.94	4.45	2.82	0.0017	0.0074	PRUNE2	prune homolog 2 (Drosophila)
212071_s_at	10.71	9.21	2.82	9.24e-12	1.99e-09	SPTBN1	spectrin, beta, non-erythrocytic 1
228749_at	5.33	3.84	2.82	6.23e-07	1.22e-05	ZDBF2	zinc finger, DBF-type containing 2
224698_at	8.49	7	2.81	3.62e-12	1e-09	ESYT2	extended synaptotagmin-like protein 2
240432_x_at	6.32	4.83	2.81	1.61e-08	6.74e-07	KLF7	Kruppel-like factor 7 (ubiquitous)
208789_at	10.24	8.75	2.81	6.37e-11	8.5e-09	PTRF	polymerase I and transcript release factor
223322_at	6.98	5.49	2.81	0.0002	0.0014	RASSF5	Ras association (RalGDS/AF-6) domain family member 5
209258_s_at	7.72	6.23	2.81	1.33e-06	2.24e-05	SMC3	structural maintenance of chromosomes 3
235201_at	5.25	3.76	2.8	1.11e-07	3.08e-06	FOXP2	forkhead box P2
213424_at	4.74	3.26	2.8	2e-07	4.92e-06	KIAA0895	KIAA0895
209684_at	9.21	7.72	2.8	4.18e-05	0.0004	RIN2	Ras and Rab interactor 2
219386_s_at	4.84	3.36	2.8	5.93e-05	0.0005	SLAMF8	SLAM family member 8
202132_at	8.21	6.72	2.8	3e-09	1.8e-07	WWTR1	WW domain containing transcription regulator 1
205357_s_at	4.73	3.25	2.79	1.73e-05	0.0002	AGTR1	angiotensin II receptor, type 1
208209_s_at	5.5	4.02	2.79	2.15e-06	3.27e-05	C4BPB	complement component 4 binding protein, beta
200762_at	10.47	8.99	2.79	2.24e-07	5.39e-06	DPYSL2	dihydropyrimidinase-like 2
235645_at	6.32	4.84	2.79	4.46e-07	9.42e-06	ESCO1	establishment of sister chromatid cohesion N-acetyltransferase 1
226811_at	7.43	5.96	2.79	0.0012	0.0057	FAM46C	family with sequence similarity 46, member C
227376_at	7.84	6.36	2.79	1.21e-08	5.42e-07	GLI3	GLI family zinc finger 3
203542_s_at	7.25	5.77	2.79	0.0038	0.0146	KLF9	Kruppel-like factor 9
243683_at	7.55	6.07	2.79	9.64e-06	0.0001	MORF4L2	mortality factor 4 like 2
227853_at	7.32	5.84	2.79	3.71e-12	1.01e-09	PLBD2	phospholipase B domain containing 2
204446_s_at	5.98	4.5	2.78	0.0022	0.0093	ALOX5	arachidonate 5-lipoxygenase
206298_at	5.31	3.84	2.78	1.34e-06	2.25e-05	ARHGAP22	Rho GTPase activating protein 22
213541_s_at	5.87	4.4	2.78	8.27e-08	2.42e-06	ERG	v-ets avian erythroblastosis virus E26 oncogene homolog
214265_at	6.1	4.63	2.78	0.0002	0.0012	ITGA8	integrin alpha 8
223283_s_at	8.83	7.35	2.78	1.58e-08	6.62e-07	TSHZ1	teashirt zinc finger homeobox 1
223179_at	7.65	6.17	2.78	9.75e-08	2.77e-06	YPEL3	yippee like 3
209906_at	6.69	5.22	2.77	2.74e-07	6.35e-06	C3AR1	complement component 3a receptor 1
203620_s_at	7.75	6.28	2.77	1.21e-12	4.24e-10	FCHSD2	FCH and double SH3 domains 2
1552733_at	6.78	5.3	2.77	1.84e-07	4.61e-06	KLHDC1	kelch domain containing 1
229317_at	6.94	5.47	2.77	8.23e-07	1.52e-05	KPNA5	karyopherin alpha 5 (importin alpha 6)
226039_at	6.96	5.49	2.77	3.48e-05	0.0003	MGAT4A	mannosyl (alpha-1,3-)-glycoprotein beta-1,4-N-acetylglucosaminyltransferase, isozyme A
219747_at	7.3	5.83	2.77	0.004	0.0151	NDNF	neuron-derived neurotrophic factor
1554689_a_at	5.92	4.45	2.77	2.5e-07	5.89e-06	NLGN4X	neuroligin 4, X-linked
205918_at	6.53	5.06	2.77	5.26e-10	4.47e-08	SLC4A3	solute carrier family 4 (anion exchanger), member 3
231969_at	5.71	4.24	2.77	9.11e-08	2.62e-06	STOX2	storkhead box 2
220327_at	5.65	4.18	2.77	1.19e-05	0.0001	VGLL3	vestigial-like family member 3
206011_at	5.36	3.89	2.76	2.24e-07	5.39e-06	CASP1	caspase 1
222073_at	4.24	2.77	2.76	1.18e-05	0.0001	COL4A3	collagen, type IV, alpha 3 (Goodpasture antigen)
228480_at	5.91	4.45	2.76	3.71e-08	1.29e-06	VAPA	VAMP associated protein A
241358_at	5.31	3.85	2.76	7.62e-08	2.26e-06	WFIKKN2	WAP, follistatin/kazal, immunoglobulin, kunitz and netrin domain containing 2
211986_at	10.32	8.86	2.75	7.34e-06	8.88e-05	AHNAK	AHNAK nucleoprotein
217878_s_at	7.26	5.81	2.75	5.32e-05	0.0004	CDC27	cell division cycle 27
242665_at	6.34	4.88	2.75	1.61e-06	2.6e-05	FMNL2	formin like 2
223474_at	9.74	8.29	2.75	1.33e-09	9.58e-08	IRF2BPL	interferon regulatory factor 2 binding protein-like
213030_s_at	6.88	5.42	2.75	4.63e-09	2.54e-07	PLXNA2	plexin A2
231166_at	4.47	3.01	2.74	2.69e-09	1.65e-07	GPR155	G protein-coupled receptor 155
219914_at	6.11	4.66	2.73	1.01e-06	1.79e-05	ECEL1	endothelin converting enzyme-like 1
211742_s_at	5.81	4.37	2.73	0.0001	0.0008	EVI2B	ecotropic viral integration site 2B
208306_x_at	10.5	9.05	2.73	9.69e-07	1.74e-05	HLA-DRB1	major histocompatibility complex, class II, DR beta 1
226304_at	5.94	4.49	2.73	9.49e-05	0.0007	HSPB6	heat shock protein, alpha-crystallin-related, B6
201422_at	8.76	7.31	2.73	0.0019	0.0083	IFI30	interferon, gamma-inducible protein 30
207103_at	4.94	3.49	2.73	1.25e-05	0.0001	KCND2	potassium channel, voltage gated Shal related subfamily D, member 2
213029_at	9.05	7.6	2.73	5.63e-09	2.97e-07	NFIB	nuclear factor I/B
211143_x_at	7.57	6.13	2.73	0.001	0.0047	NR4A1	nuclear receptor subfamily 4, group A, member 1
223779_at	5.22	3.78	2.72	4.13e-11	6.24e-09	AFAP1-AS1	AFAP1 antisense RNA 1
1552703_s_at	7.15	5.7	2.72	9.96e-08	2.82e-06	CARD16; CASP1	caspase recruitment domain family, member 16; caspase 1
206910_x_at	5.36	3.92	2.72	2.59e-12	7.77e-10	CFHR2	complement factor H-related 2
202609_at	9.67	8.23	2.72	3.59e-08	1.26e-06	EPS8	epidermal growth factor receptor pathway substrate 8
230645_at	5.04	3.59	2.72	6.2e-07	1.22e-05	FRMD3	FERM domain containing 3
208470_s_at	5.36	3.92	2.72	0.0001	0.0008	HP; HPR	haptoglobin; haptoglobin-related protein
228375_at	4.38	2.94	2.72	3.14e-09	1.87e-07	IGSF11	immunoglobulin superfamily, member 11
204803_s_at	6.04	4.59	2.72	1.95e-06	3.03e-05	RRAD	Ras-related associated with diabetes
227874_at	5.62	4.18	2.71	1.54e-07	4e-06	EMCN	endomucin
226568_at	7.47	6.03	2.71	1.18e-08	5.29e-07	FAM102B	family with sequence similarity 102, member B
221185_s_at	7.18	5.74	2.71	1.63e-06	2.63e-05	IQCG	IQ motif containing G
209648_x_at	7.3	5.87	2.71	1.8e-08	7.42e-07	SOCS5	suppressor of cytokine signaling 5
201531_at	10.3	8.87	2.71	0.0204	0.0571	ZFP36	ZFP36 ring finger protein
202468_s_at	8.6	7.16	2.7	2.78e-07	6.42e-06	CTNNAL1	catenin (cadherin-associated protein), alpha-like 1
235278_at	6.13	4.69	2.7	3.33e-06	4.68e-05	MACROD2	MACRO domain containing 2
57715_at	7.67	6.24	2.69	2.1e-07	5.11e-06	CALHM2	calcium homeostasis modulator 2
218802_at	7.31	5.88	2.69	9.76e-09	4.57e-07	CCDC109B	coiled-coil domain containing 109B
208965_s_at	9.16	7.73	2.69	1.54e-09	1.08e-07	IFI16	interferon, gamma-inducible protein 16
235421_at	6.84	5.42	2.69	0.0024	0.0101	MAP3K8	mitogen-activated protein kinase kinase kinase 8
226756_at	7.48	6.06	2.68	0.0036	0.0141	CCDC71L	coiled-coil domain containing 71-like
226450_at	7.66	6.24	2.68	1.76e-07	4.45e-06	INSR	insulin receptor
210751_s_at	5.86	4.43	2.68	4.72e-07	9.86e-06	RGN	regucalcin
220330_s_at	5.08	3.66	2.68	0.0014	0.0065	SAMSN1	SAM domain, SH3 domain and nuclear localization signals 1
235852_at	4.26	2.84	2.68	1.57e-06	2.54e-05	STON2	stonin 2
241359_at	5.66	4.24	2.68	6.92e-08	2.1e-06	TLCD2	TLC domain containing 2
224694_at	10.38	8.96	2.67	1.24e-06	2.12e-05	ANTXR1	anthrax toxin receptor 1
203725_at	8.86	7.45	2.67	0.0052	0.0187	GADD45A	growth arrest and DNA-damage-inducible, alpha
217378_x_at	6.88	5.46	2.67	5.39e-05	0.0004	IGKV1OR2-108	immunoglobulin kappa variable 1/OR2-108 (non-functional)
226841_at	6.02	4.6	2.67	1.27e-06	2.16e-05	MPEG1	macrophage expressed 1
226326_at	7.57	6.15	2.67	1.4e-10	1.56e-08	PCGF5	polycomb group ring finger 5
201215_at	10.75	9.33	2.67	8.75e-09	4.18e-07	PLS3	plastin 3
212549_at	8.21	6.8	2.67	2.34e-08	9.12e-07	STAT5B	signal transducer and activator of transcription 5B
202112_at	9.69	8.28	2.67	1.19e-10	1.4e-08	VWF	von Willebrand factor
203052_at	7.3	5.89	2.66	3.39e-06	4.75e-05	C2	complement component 2
212865_s_at	9.04	7.64	2.66	9.64e-08	2.75e-06	COL14A1	collagen, type XIV, alpha 1
212813_at	8.8	7.39	2.66	1.13e-11	2.33e-09	JAM3	junctional adhesion molecule 3
221584_s_at	7.22	5.81	2.66	0.0001	0.0009	KCNMA1	potassium channel, calcium activated large conductance subfamily M alpha, member 1
228937_at	5.38	3.97	2.66	3.19e-07	7.18e-06	LACC1	laccase (multicopper oxidoreductase) domain containing 1
216195_at	5.71	4.3	2.65	6.39e-08	1.98e-06	ANK2	ankyrin 2, neuronal
239349_at	6.63	5.22	2.65	4.96e-05	0.0004	C1QTNF7	C1q and tumor necrosis factor related protein 7
242488_at	4.36	2.95	2.65	2.41e-07	5.72e-06	CHRM3	cholinergic receptor, muscarinic 3
235183_at	3.81	2.41	2.65	7.41e-06	8.95e-05	FILIP1	filamin A interacting protein 1
223620_at	5.4	4	2.65	7.77e-05	0.0006	GPR34	G protein-coupled receptor 34
240456_at	5.62	4.22	2.65	0.0053	0.0192	LOC101928419	uncharacterized LOC101928419
226718_at	5.8	4.4	2.64	1.01e-08	4.69e-07	AMIGO1	adhesion molecule with Ig-like domain 1
226731_at	6.92	5.52	2.64	6.39e-06	7.95e-05	ITGA1	integrin alpha 1
209949_at	5.15	3.75	2.64	1.59e-05	0.0002	NCF2	neutrophil cytosolic factor 2
227623_at	6.99	5.59	2.63	6.27e-05	0.0005	CACNA2D1	calcium channel, voltage-dependent, alpha 2/delta subunit 1
227742_at	6.32	4.92	2.63	0.0007	0.0038	CLIC6	chloride intracellular channel 6
1553706_at	4.31	2.92	2.63	0.0002	0.0013	HTRA4	HtrA serine peptidase 4
219229_at	6.31	4.91	2.63	1.99e-09	1.3e-07	SLCO3A1	solute carrier organic anion transporter family, member 3A1
218974_at	8.46	7.06	2.63	9.82e-08	2.79e-06	SOBP	sine oculis binding protein homolog
232693_s_at	7.45	6.07	2.62	4.1e-07	8.82e-06	FBXO16; ZNF395	F-box protein 16; zinc finger protein 395
211795_s_at	5.97	4.59	2.62	0.0004	0.0024	FYB	FYN binding protein
223378_at	7.85	6.46	2.62	8.44e-08	2.46e-06	GLIS2	GLIS family zinc finger 2
209263_x_at	8.72	7.33	2.62	1.66e-09	1.14e-07	TSPAN4	tetraspanin 4
225627_s_at	7.87	6.49	2.61	1.97e-06	3.04e-05	CACHD1	cache domain containing 1
204606_at	6.35	4.96	2.61	0.001	0.0047	CCL21	chemokine (C-C motif) ligand 21
235305_s_at	8.33	6.95	2.61	1.61e-05	0.0002	ECHDC2	enoyl-CoA hydratase domain containing 2
227803_at	5.76	4.37	2.61	3.65e-05	0.0003	ENPP5	ectonucleotide pyrophosphatase/phosphodiesterase 5 (putative)
212998_x_at	7.45	6.07	2.61	0.0001	0.0008	HLA-DQB1	major histocompatibility complex, class II, DQ beta 1
206960_at	4.73	3.34	2.61	1.39e-08	6.03e-07	LPAR4	lysophosphatidic acid receptor 4
202014_at	7.28	5.89	2.61	0.0005	0.0026	PPP1R15A	protein phosphatase 1, regulatory subunit 15A
1552256_a_at	8.24	6.86	2.61	0.0005	0.0029	SCARB1	scavenger receptor class B, member 1
227034_at	7.98	6.59	2.61	3.39e-08	1.21e-06	SOWAHC	sosondowah ankyrin repeat domain family member C
204780_s_at	7.89	6.51	2.6	1.18e-05	0.0001	FAS	Fas cell surface death receptor
211340_s_at	8.01	6.63	2.6	7.46e-07	1.41e-05	MCAM	melanoma cell adhesion molecule
202499_s_at	7.98	6.6	2.6	0.0232	0.0631	SLC2A3	solute carrier family 2 (facilitated glucose transporter), member 3
203473_at	6.91	5.53	2.6	1.88e-07	4.7e-06	SLCO2B1	solute carrier organic anion transporter family, member 2B1
212494_at	7.75	6.36	2.6	8.86e-08	2.56e-06	TNS2	tensin 2
223422_s_at	6.07	4.7	2.59	2.16e-09	1.4e-07	ARHGAP24	Rho GTPase activating protein 24
204303_s_at	6.1	4.73	2.59	1.75e-13	1.01e-10	CTIF	CBP80/20-dependent translation initiation factor
201137_s_at	9.21	7.83	2.59	0.0008	0.004	HLA-DPB1	major histocompatibility complex, class II, DP beta 1
222722_at	10.21	8.84	2.59	2.58e-06	3.8e-05	OGN	osteoglycin
209324_s_at	6.42	5.04	2.59	0.0002	0.0012	RGS16	regulator of G-protein signaling 16
226773_at	8.22	6.85	2.58	2.78e-08	1.04e-06	PPM1K	protein phosphatase, Mg2+/Mn2+ dependent, 1K
202644_s_at	8.41	7.04	2.58	0.0004	0.0024	TNFAIP3	tumor necrosis factor, alpha-induced protein 3
1557961_s_at	6.5	5.14	2.57	3e-06	4.3e-05	C8orf88	chromosome 8 open reading frame 88
1552388_at	6.13	4.77	2.57	1.49e-08	6.34e-07	SCUBE1	signal peptide, CUB domain, EGF-like 1
212526_at	8.78	7.42	2.57	1.25e-10	1.46e-08	SPG20	spastic paraplegia 20 (Troyer syndrome)
214954_at	4.23	2.87	2.57	2.23e-05	0.0002	SUSD5	sushi domain containing 5
1555963_x_at	4.87	3.52	2.56	0.0032	0.0125	B3GNT7	UDP-GlcNAc:betaGal beta-1,3-N-acetylglucosaminyltransferase 7
230664_at	6.64	5.28	2.56	4.07e-07	8.75e-06	H2BFXP; LOC100101478	H2B histone family, member X, pseudogene; H2B histone family, member M pseudogene
214434_at	7.68	6.32	2.56	1.46e-11	2.89e-09	HSPA12A	heat shock 70kDa protein 12A
203130_s_at	6.02	4.67	2.56	0.0003	0.002	KIF5C	kinesin family member 5C
204058_at	5.65	4.3	2.56	1.32e-06	2.23e-05	ME1	malic enzyme 1, NADP(+)-dependent, cytosolic
229613_at	5.94	4.58	2.56	0.0007	0.0037	NKD1	naked cuticle homolog 1 (Drosophila)
205277_at	6.72	5.37	2.56	9.54e-08	2.72e-06	PRDM2	PR domain containing 2, with ZNF domain
212730_at	5.85	4.5	2.56	1.96e-05	0.0002	SYNM	synemin, intermediate filament protein
225972_at	5.86	4.5	2.56	3.55e-09	2.06e-07	TMEM64	transmembrane protein 64
217757_at	10.84	9.49	2.55	1.22e-05	0.0001	A2M	alpha-2-macroglobulin
219670_at	5.97	4.62	2.55	2.56e-06	3.78e-05	BEND5	BEN domain containing 5
222549_at	5.88	4.54	2.55	2.09e-05	0.0002	CLDN1	claudin 1
238647_at	5.3	3.95	2.54	2.8e-09	1.7e-07	C14orf28	chromosome 14 open reading frame 28
214464_at	8.63	7.29	2.54	5.19e-09	2.77e-07	CDC42BPA	CDC42 binding protein kinase alpha (DMPK-like)
228686_at	6.51	5.16	2.54	4.2e-08	1.42e-06	LINC01184	long intergenic non-protein coding RNA 1184
207283_at	6.99	5.64	2.54	6.44e-10	5.27e-08	RPL23AP32	ribosomal protein L23a pseudogene 32
202283_at	11.08	9.73	2.54	6.47e-07	1.26e-05	SERPINF1	serpin peptidase inhibitor, clade F (alpha-2 antiplasmin, pigment epithelium derived factor), member 1
212926_at	7.03	5.68	2.54	1.49e-08	6.34e-07	SMC5	structural maintenance of chromosomes 5
226683_at	9.14	7.79	2.54	2e-09	1.31e-07	SNX18	sorting nexin 18
201858_s_at	9.02	7.68	2.54	0.0004	0.0022	SRGN	serglycin
202242_at	6.62	5.27	2.54	7.16e-08	2.16e-06	TSPAN7	tetraspanin 7
243648_at	7.37	6.02	2.54	2.7e-06	3.95e-05	ZBED6	zinc finger, BED-type containing 6
218983_at	7.26	5.93	2.53	5.15e-07	1.05e-05	C1RL	complement component 1, r subcomponent-like
205098_at	5.4	4.06	2.53	0.0001	0.0009	CCR1	chemokine (C-C motif) receptor 1
202202_s_at	8.47	7.13	2.53	1.24e-08	5.53e-07	LAMA4	laminin, alpha 4
212230_at	9.43	8.09	2.53	7.07e-06	8.62e-05	PLPP3	phospholipid phosphatase 3
204232_at	7.6	6.26	2.52	0.0015	0.0069	FCER1G	Fc fragment of IgE, high affinity I, receptor for; gamma polypeptide
218665_at	8	6.67	2.52	1.49e-11	2.92e-09	FZD4	frizzled class receptor 4
200904_at	9.37	8.04	2.52	3.17e-08	1.14e-06	HLA-E	major histocompatibility complex, class I, E
225344_at	8.25	6.92	2.52	0.0061	0.0216	NCOA7	nuclear receptor coactivator 7
238868_at	4.8	3.47	2.52	1.48e-07	3.89e-06	UACA	uveal autoantigen with coiled-coil domains and ankyrin repeats
205809_s_at	7.72	6.39	2.52	1.19e-08	5.35e-07	WASL	Wiskott-Aldrich syndrome-like
239942_at	4.55	3.22	2.51	1.83e-07	4.58e-06	GNG11	guanine nucleotide binding protein (G protein), gamma 11
203068_at	6.47	5.14	2.51	3e-07	6.86e-06	KLHL21	kelch-like family member 21
1564424_at	6.98	5.66	2.51	0.0005	0.003	LOC105379752	uncharacterized LOC105379752
210852_s_at	5.3	3.98	2.5	4.65e-07	9.73e-06	AASS	aminoadipate-semialdehyde synthase
1558924_s_at	6.51	5.19	2.5	6.67e-07	1.29e-05	CLIP1	CAP-GLY domain containing linker protein 1
221601_s_at	5.29	3.97	2.5	5.98e-06	7.53e-05	FCMR	Fc fragment of IgM receptor
227889_at	5.94	4.61	2.5	3.53e-06	4.89e-05	LPCAT2	lysophosphatidylcholine acyltransferase 2
217197_x_at	5.5	4.17	2.5	1.61e-08	6.73e-07	N4BP2L1	NEDD4 binding protein 2-like 1
201300_s_at	10.04	8.72	2.5	2.74e-08	1.03e-06	PRNP	prion protein
202808_at	8.58	7.26	2.5	1.73e-10	1.83e-08	WBP1L	WW domain binding protein 1-like
228372_at	6.22	4.9	2.49	4.3e-07	9.15e-06	C10orf128	chromosome 10 open reading frame 128
230180_at	9.42	8.1	2.49	0.0002	0.0015	DDX17	DEAD (Asp-Glu-Ala-Asp) box helicase 17
204513_s_at	4.47	3.16	2.49	1.91e-09	1.26e-07	ELMO1	engulfment and cell motility 1
222033_s_at	6.67	5.35	2.49	9.75e-10	7.43e-08	FLT1	fms-related tyrosine kinase 1
213904_at	6.09	4.77	2.49	6.26e-05	0.0005	FRRS1L	ferric-chelate reductase 1-like
204137_at	7.34	6.02	2.49	2.04e-05	0.0002	GPR137B	G protein-coupled receptor 137B
217951_s_at	6.12	4.8	2.49	3.4e-07	7.55e-06	PHF3	PHD finger protein 3
226051_at	9.12	7.81	2.49	2.29e-08	8.96e-07	SELM	selenoprotein M
204963_at	9.03	7.72	2.49	0.0004	0.0021	SSPN	sarcospan
207741_x_at	6.24	4.93	2.49	4.07e-06	5.51e-05	TPSAB1	tryptase alpha/beta 1
241869_at	5.66	4.35	2.48	3.38e-06	4.74e-05	APOL6	apolipoprotein L, 6
202087_s_at	9.32	8.01	2.48	2.35e-08	9.15e-07	CTSL	cathepsin L
209343_at	7.35	6.04	2.48	0.0205	0.0572	EFHD1	EF-hand domain family member D1
230640_at	5.78	4.47	2.48	4.43e-09	2.46e-07	FMNL3	formin like 3
203851_at	8.71	7.4	2.48	0.0009	0.0044	IGFBP6	insulin like growth factor binding protein 6
227688_at	5.86	4.55	2.48	5.73e-08	1.82e-06	LRCH2	leucine-rich repeats and calponin homology (CH) domain containing 2
213325_at	5.04	3.72	2.48	7.13e-08	2.15e-06	PVRL3	poliovirus receptor-related 3
201427_s_at	11.87	10.56	2.48	8.22e-07	1.52e-05	SEPP1	selenoprotein P, plasma, 1
218999_at	6.68	5.37	2.48	3e-05	0.0003	TMEM140	transmembrane protein 140
208626_s_at	9.35	8.04	2.48	1.23e-10	1.44e-08	VAT1	vesicle amine transport 1
217989_at	8.46	7.15	2.47	4.42e-11	6.54e-09	HSD17B11	hydroxysteroid (17-beta) dehydrogenase 11
214453_s_at	6.93	5.62	2.47	8.98e-07	1.63e-05	IFI44	interferon-induced protein 44
226757_at	7.06	5.76	2.47	5.27e-07	1.07e-05	IFIT2	interferon-induced protein with tetratricopeptide repeats 2
226534_at	7.74	6.44	2.47	1.45e-07	3.83e-06	KITLG	KIT ligand
206012_at	5.92	4.62	2.47	6.01e-05	0.0005	LEFTY2	left-right determination factor 2
202180_s_at	7.85	6.54	2.47	1.61e-05	0.0002	MVP	major vault protein
210139_s_at	10.21	8.9	2.47	4.73e-08	1.55e-06	PMP22	peripheral myelin protein 22
212587_s_at	7.62	6.31	2.47	0.0061	0.0213	PTPRC	protein tyrosine phosphatase, receptor type, C
204337_at	7.88	6.58	2.47	0.0094	0.0304	RGS4	regulator of G-protein signaling 4
225660_at	7.25	5.95	2.47	4.6e-06	6.08e-05	SEMA6A	sema domain, transmembrane domain (TM), and cytoplasmic domain, (semaphorin) 6A
215358_x_at	5.18	3.88	2.47	3.4e-05	0.0003	ZNF37BP	zinc finger protein 37B, pseudogene
221087_s_at	5.78	4.48	2.46	3.15e-09	1.88e-07	APOL3	apolipoprotein L, 3
232617_at	7.12	5.83	2.46	0.0009	0.0046	CTSS	cathepsin S
212573_at	7.41	6.11	2.46	6.5e-07	1.26e-05	ENDOD1	endonuclease domain containing 1
212788_x_at	13.21	11.91	2.46	6.48e-09	3.31e-07	FTL	ferritin, light polypeptide
203159_at	7.32	6.02	2.46	5.36e-08	1.73e-06	GLS	glutaminase
204134_at	5.97	4.67	2.46	1.74e-07	4.42e-06	PDE2A	phosphodiesterase 2A, cGMP-stimulated
217728_at	10.71	9.41	2.46	2.59e-05	0.0002	S100A6	S100 calcium binding protein A6
1554161_at	5.54	4.24	2.46	2.64e-05	0.0003	SLC25A27	solute carrier family 25, member 27
221218_s_at	4.85	3.56	2.46	3.35e-07	7.48e-06	TPK1	thiamin pyrophosphokinase 1
1556427_s_at	6.69	5.39	2.45	0.0002	0.0012	LRRN4CL	LRRN4 C-terminal like
226206_at	7.19	5.9	2.45	0.0352	0.0881	MAFK	v-maf avian musculoaponeurotic fibrosarcoma oncogene homolog K
214156_at	5.03	3.74	2.45	7.11e-06	8.66e-05	MYRIP	myosin VIIA and Rab interacting protein
226140_s_at	8.3	7	2.45	1.41e-05	0.0002	OTUD1	OTU deubiquitinase 1
1554287_at	5.89	4.6	2.45	1.6e-06	2.59e-05	TRIM4	tripartite motif containing 4
211675_s_at	8.13	6.84	2.44	2.97e-08	1.09e-06	MDFIC	MyoD family inhibitor domain containing
201829_at	8.95	7.66	2.44	2.08e-05	0.0002	NET1	neuroepithelial cell transforming 1
218528_s_at	8.48	7.19	2.44	1.18e-07	3.25e-06	RNF38	ring finger protein 38
222820_at	6.32	5.03	2.44	2.03e-07	4.97e-06	TNRC6C	trinucleotide repeat containing 6C
213436_at	3.96	2.68	2.43	0.0001	0.0008	CNR1	cannabinoid receptor 1 (brain)
201809_s_at	8.86	7.57	2.43	1.21e-09	8.88e-08	ENG	endoglin
32259_at	7.78	6.49	2.43	9.7e-06	0.0001	EZH1	enhancer of zeste 1 polycomb repressive complex 2 subunit
203562_at	7.43	6.15	2.43	8.76e-08	2.54e-06	FEZ1	fasciculation and elongation protein zeta 1
211535_s_at	8.17	6.88	2.43	2.44e-08	9.42e-07	FGFR1	fibroblast growth factor receptor 1
221477_s_at	8.43	7.15	2.43	0.0299	0.0774	LOC100129518; SOD2	uncharacterized LOC100129518; superoxide dismutase 2, mitochondrial
226806_s_at	9.12	7.84	2.43	3.36e-05	0.0003	NFIA	nuclear factor I/A
228986_at	6.88	5.6	2.43	5.34e-06	6.86e-05	OSBPL8	oxysterol binding protein-like 8
213797_at	5.16	3.88	2.43	3.22e-06	4.56e-05	RSAD2	radical S-adenosyl methionine domain containing 2
200911_s_at	9.83	8.55	2.43	1.91e-11	3.53e-09	TACC1	transforming, acidic coiled-coil containing protein 1
235561_at	5.3	4.02	2.43	2.09e-06	3.2e-05	TXNL1	thioredoxin-like 1
231899_at	6.22	4.94	2.43	5.11e-08	1.66e-06	ZC3H12C	zinc finger CCCH-type containing 12C
223710_at	4.33	3.05	2.42	3.24e-06	4.58e-05	CCL26	chemokine (C-C motif) ligand 26
202284_s_at	8.77	7.5	2.42	0.0002	0.0012	CDKN1A	cyclin-dependent kinase inhibitor 1A (p21, Cip1)
204912_at	6.21	4.94	2.42	4.29e-05	0.0004	IL10RA	interleukin 10 receptor, alpha
225133_at	8.03	6.76	2.42	3.63e-07	7.99e-06	KLF3	Kruppel-like factor 3 (basic)
212713_at	8.02	6.75	2.42	0.0103	0.0329	MFAP4	microfibrillar associated protein 4
203535_at	6.96	5.68	2.42	0.0018	0.0078	S100A9	S100 calcium binding protein A9
202864_s_at	8.55	7.28	2.42	4.88e-10	4.22e-08	SP100	SP100 nuclear antigen
202820_at	8.3	7.03	2.41	2.59e-07	6.05e-06	AHR	aryl hydrocarbon receptor
215051_x_at	8.29	7.02	2.41	8.57e-08	2.49e-06	AIF1	allograft inflammatory factor 1
203910_at	7.89	6.62	2.41	9.28e-05	0.0007	ARHGAP29	Rho GTPase activating protein 29
227183_at	7.82	6.56	2.41	4.29e-07	9.15e-06	CARMN	cardiac mesoderm enhancer-associated non-coding RNA
212650_at	7.57	6.29	2.41	7.92e-06	9.47e-05	EHBP1	EH domain binding protein 1
202724_s_at	8.24	6.97	2.41	0.0045	0.0167	FOXO1	forkhead box O1
230422_at	4.96	3.69	2.41	0.0001	0.001	FPR3	formyl peptide receptor 3
201968_s_at	9.06	7.79	2.41	3.06e-10	2.93e-08	PGM1	phosphoglucomutase 1
235339_at	6.56	5.29	2.41	1.68e-07	4.3e-06	SETDB2	SET domain, bifurcated 2
228434_at	4.89	3.63	2.4	3.41e-06	4.76e-05	BTNL9	butyrophilin-like 9
204604_at	7.93	6.67	2.4	2.19e-06	3.32e-05	CDK14	cyclin-dependent kinase 14
209826_at	7.47	6.2	2.4	5.17e-07	1.06e-05	EGFL8; PPT2; PPT2-EGFL8	EGF-like-domain, multiple 8; palmitoyl-protein thioesterase 2; PPT2-EGFL8 readthrough (NMD candidate)
218980_at	6	4.74	2.4	0.0004	0.0021	FHOD3	formin homology 2 domain containing 3
208933_s_at	7.51	6.24	2.4	2.08e-12	6.6e-10	LGALS8	lectin, galactoside-binding, soluble, 8
1566040_at	4.55	3.28	2.4	2.11e-05	0.0002	LOC100288656	ankyrin repeat domain 20 family, member A2 pseudogene
1554089_s_at	8.27	7.01	2.4	2.8e-08	1.05e-06	SBDS; SBDSP1	Shwachman-Bodian-Diamond syndrome; Shwachman-Bodian-Diamond syndrome pseudogene 1
227210_at	5.86	4.59	2.4	2.11e-06	3.22e-05	SFMBT2	Scm-like with four mbt domains 2
213069_at	8.53	7.28	2.39	1.12e-06	1.95e-05	HEG1	heart development protein with EGF-like domains 1
219922_s_at	8.74	7.48	2.39	3.92e-06	5.34e-05	LTBP3	latent transforming growth factor beta binding protein 3
209193_at	7.74	6.49	2.39	0.001	0.0049	PIM1	Pim-1 proto-oncogene, serine/threonine kinase
222982_x_at	11.22	9.96	2.39	3.97e-07	8.56e-06	SLC38A2	solute carrier family 38, member 2
206542_s_at	8.81	7.55	2.39	7.53e-07	1.42e-05	SMARCA2	SWI/SNF related, matrix associated, actin dependent regulator of chromatin, subfamily a, member 2
220761_s_at	7.32	6.06	2.39	5.35e-11	7.54e-09	TAOK3	TAO kinase 3
228716_at	4.63	3.38	2.39	0.0015	0.0068	THRB	thyroid hormone receptor, beta
203853_s_at	8.01	6.76	2.38	2.99e-07	6.84e-06	GAB2	GRB2-associated binding protein 2
1561280_at	3.75	2.5	2.38	9.57e-06	0.0001	LEMD1-AS1	LEMD1 antisense RNA 1
218717_s_at	8.22	6.97	2.38	2.94e-05	0.0003	P3H2	prolyl 3-hydroxylase 2
227626_at	7.31	6.06	2.38	1.31e-05	0.0001	PAQR8	progestin and adipoQ receptor family member VIII
49306_at	6.14	4.89	2.38	1.92e-05	0.0002	RASSF4	Ras association (RalGDS/AF-6) domain family member 4
224901_at	8.96	7.7	2.38	7.41e-07	1.4e-05	SCD5	stearoyl-CoA desaturase 5
1558820_a_at	5.99	4.75	2.37	1.93e-08	7.85e-07	CCDC178	coiled-coil domain containing 178
229586_at	8.2	6.96	2.37	2.09e-08	8.36e-07	CHD9	chromodomain helicase DNA binding protein 9
226297_at	9.93	8.68	2.37	7.72e-06	9.27e-05	HIPK3	homeodomain interacting protein kinase 3
222457_s_at	8.08	6.84	2.37	1.27e-06	2.16e-05	LIMA1	LIM domain and actin binding 1
225041_at	9.37	8.13	2.37	7.56e-08	2.25e-06	MPHOSPH8	M-phase phosphoprotein 8
218404_at	5.95	4.71	2.37	0.0211	0.0585	SNX10	sorting nexin 10
216550_x_at	7.62	6.38	2.36	1.61e-07	4.15e-06	ANKRD12	ankyrin repeat domain 12
223340_at	6.41	5.17	2.36	3.71e-08	1.29e-06	ATL1	atlastin GTPase 1
206090_s_at	6.15	4.9	2.36	2.29e-08	8.94e-07	DISC1; TSNAX-DISC1	disrupted in schizophrenia 1; TSNAX-DISC1 readthrough (NMD candidate)
219091_s_at	6.57	5.33	2.36	2.61e-10	2.59e-08	MMRN2	multimerin 2
213675_at	8.26	7.02	2.36	3.94e-10	3.56e-08	PARVA	parvin, alpha
214177_s_at	8.86	7.62	2.36	2.12e-07	5.17e-06	PBXIP1	pre-B-cell leukemia homeobox interacting protein 1
219093_at	6.37	5.13	2.36	0.002	0.0084	PID1	phosphotyrosine interaction domain containing 1
235746_s_at	6.19	4.95	2.36	0.0007	0.0037	PLA2R1	phospholipase A2 receptor 1
227108_at	6.12	4.89	2.36	1.9e-06	2.97e-05	STARD9	StAR-related lipid transfer domain containing 9
202260_s_at	7.58	6.34	2.36	1.14e-08	5.18e-07	STXBP1	syntaxin binding protein 1
201387_s_at	7.77	6.53	2.36	8.85e-07	1.61e-05	UCHL1	ubiquitin C-terminal hydrolase L1
211993_at	6.26	5.02	2.36	1.57e-07	4.06e-06	WNK1	WNK lysine deficient protein kinase 1
210377_at	6.76	5.53	2.35	0.0018	0.008	ACSM3	acyl-CoA synthetase medium-chain family member 3
240556_at	4.16	2.93	2.35	2.1e-05	0.0002	DCN; LOC101928584	decorin; uncharacterized LOC101928584
202948_at	10.48	9.25	2.35	0.0006	0.003	IL1R1	interleukin 1 receptor, type I
222379_at	6.2	4.96	2.35	0.0006	0.003	KCNE4	potassium channel, voltage gated subfamily E regulatory beta subunit 4
230179_at	5.31	4.07	2.35	0.0001	0.0008	LOC285812	uncharacterized LOC285812
209840_s_at	4.71	3.47	2.35	1.08e-08	4.94e-07	LRRN3	leucine rich repeat neuronal 3
235507_at	7.32	6.09	2.35	1.59e-07	4.1e-06	PCMTD1	protein-L-isoaspartate (D-aspartate) O-methyltransferase domain containing 1
204748_at	5.56	4.33	2.35	0.0264	0.07	PTGS2	prostaglandin-endoperoxide synthase 2 (prostaglandin G/H synthase and cyclooxygenase)
232090_at	7.93	6.71	2.34	7.36e-05	0.0006	DNM3OS	DNM3 opposite strand/antisense RNA
228310_at	7.27	6.04	2.34	3.2e-07	7.21e-06	ENAH	enabled homolog (Drosophila)
238018_at	7.34	6.12	2.34	0.0108	0.0341	FAM150B	family with sequence similarity 150, member B
205786_s_at	5.7	4.47	2.34	0.0002	0.0012	ITGAM	integrin, alpha M (complement component 3 receptor 3 subunit)
206486_at	5.22	3.99	2.34	2.59e-08	9.88e-07	LAG3	lymphocyte-activation gene 3
226975_at	7.75	6.52	2.34	4.45e-06	5.92e-05	RNPC3	RNA binding region (RNP1, RRM) containing 3
219134_at	6.75	5.52	2.33	7.99e-07	1.49e-05	ADGRL4	adhesion G protein-coupled receptor L4
240467_at	4.35	3.13	2.33	6.46e-06	8.02e-05	LOC105373341	uncharacterized LOC105373341
212993_at	6.91	5.69	2.33	2.93e-08	1.08e-06	NACC2	NACC family member 2, BEN and BTB (POZ) domain containing
209307_at	7.2	5.98	2.33	1.38e-05	0.0001	SWAP70	SWAP switching B-cell complex 70kDa subunit
228255_at	5.03	3.81	2.33	1.91e-08	7.78e-07	TMEM237	transmembrane protein 237
223708_at	5.82	4.6	2.32	3.76e-05	0.0003	C1QTNF4	C1q and tumor necrosis factor related protein 4
204557_s_at	6.81	5.6	2.32	6.2e-05	0.0005	DZIP1	DAZ interacting zinc finger protein 1
201313_at	5.74	4.52	2.32	9.99e-07	1.78e-05	ENO2	enolase 2 (gamma, neuronal)
202017_at	9.48	8.26	2.32	1.66e-09	1.14e-07	EPHX1	epoxide hydrolase 1, microsomal (xenobiotic)
211395_x_at	5.59	4.38	2.32	6.71e-05	0.0005	FCGR2C	Fc fragment of IgG, low affinity IIc, receptor for (CD32) (gene/pseudogene)
205419_at	5.41	4.2	2.32	0.0117	0.0363	GPR183	G protein-coupled receptor 183
216331_at	6.44	5.22	2.32	2.3e-07	5.49e-06	ITGA7	integrin alpha 7
211947_s_at	7.62	6.4	2.32	0.0005	0.0028	PRRC2C	proline-rich coiled-coil 2C
225906_at	7.39	6.19	2.31	5.09e-11	7.26e-09	GATSL2	GATS protein-like 2
208328_s_at	6.09	4.88	2.31	2.09e-08	8.35e-07	MEF2A	myocyte enhancer factor 2A
239035_at	6.36	5.15	2.31	1.03e-06	1.82e-05	MTHFR	methylenetetrahydrofolate reductase (NAD(P)H)
1556121_at	6.13	4.92	2.31	1.18e-05	0.0001	NAP1L1	nucleosome assembly protein 1-like 1
210251_s_at	7.33	6.12	2.31	1.22e-06	2.09e-05	RUFY3	RUN and FYVE domain containing 3
218815_s_at	7.12	5.91	2.31	1.31e-07	3.5e-06	TMEM51	transmembrane protein 51
1556314_a_at	4.84	3.64	2.31	3.36e-06	4.72e-05	ZNF366	zinc finger protein 366
230578_at	4.75	3.54	2.31	5.07e-07	1.04e-05	ZNF471	zinc finger protein 471
215250_at	6.16	4.96	2.3	5.14e-05	0.0004	EMC3	ER membrane protein complex subunit 3
213845_at	4.87	3.66	2.3	1.21e-07	3.3e-06	GRIK2	glutamate receptor, ionotropic, kainate 2
213502_x_at	8.46	7.26	2.3	6.74e-05	0.0005	GUSBP11	glucuronidase, beta pseudogene 11
229850_at	7.32	6.12	2.3	1.74e-06	2.76e-05	KDSR	3-ketodihydrosphingosine reductase
216264_s_at	9.05	7.84	2.3	2.85e-08	1.06e-06	LAMB2	laminin, beta 2 (laminin S)
202291_s_at	11.57	10.36	2.3	5.63e-05	0.0005	MGP	matrix Gla protein
211105_s_at	6.49	5.29	2.3	1.82e-07	4.56e-06	NFATC1	nuclear factor of activated T-cells, cytoplasmic, calcineurin-dependent 1
227188_at	6.32	5.13	2.29	0.0094	0.0306	EVA1C	eva-1 homolog C (C. elegans)
220751_s_at	7.17	5.97	2.29	4.71e-06	6.2e-05	FAXDC2	fatty acid hydroxylase domain containing 2
229450_at	7.87	6.67	2.29	6.35e-07	1.24e-05	IFIT3	interferon-induced protein with tetratricopeptide repeats 3
225185_at	7.59	6.4	2.29	1.56e-09	1.09e-07	MRAS	muscle RAS oncogene homolog
213982_s_at	6.59	5.39	2.29	2.93e-08	1.08e-06	RABGAP1L	RAB GTPase activating protein 1-like
220180_at	5.05	3.86	2.28	1.19e-06	2.05e-05	CCDC68	coiled-coil domain containing 68
225442_at	9.04	7.85	2.28	4.33e-09	2.42e-07	DDR2	discoidin domain receptor tyrosine kinase 2
1556579_s_at	6.21	5.02	2.28	0.0005	0.0027	IGSF10	immunoglobulin superfamily, member 10
219054_at	6.61	5.42	2.28	0.0004	0.0024	NPR3	natriuretic peptide receptor 3
221898_at	6.76	5.57	2.28	4.4e-06	5.86e-05	PDPN	podoplanin
233123_at	7.52	6.32	2.28	0.0023	0.0097	SLC40A1	solute carrier family 40 (iron-regulated transporter), member 1
213808_at	4.35	3.17	2.27	4.51e-05	0.0004	ADAM23	ADAM metallopeptidase domain 23
236179_at	8.7	7.52	2.27	3.74e-06	5.12e-05	CDH11	cadherin 11, type 2, OB-cadherin (osteoblast)
217886_at	8.29	7.1	2.27	1.93e-06	3.01e-05	EPS15	epidermal growth factor receptor pathway substrate 15
215248_at	6.48	5.3	2.27	0.0003	0.0016	GRB10	growth factor receptor bound protein 10
203153_at	7.12	5.94	2.27	0.0002	0.0013	IFIT1	interferon-induced protein with tetratricopeptide repeats 1
230174_at	5.64	4.46	2.27	2.04e-07	5e-06	LYPLAL1	lysophospholipase-like 1
236222_at	5.94	4.76	2.27	3.73e-05	0.0003	MAATS1	MYCBP-associated, testis expressed 1
232983_s_at	6.39	5.21	2.27	2.51e-10	2.51e-08	SERGEF	secretion regulating guanine nucleotide exchange factor
226113_at	8.09	6.91	2.27	2.63e-05	0.0003	ZNF436	zinc finger protein 436
218168_s_at	7.3	6.12	2.26	4.49e-07	9.46e-06	ADCK3	aarF domain containing kinase 3
210895_s_at	4.58	3.4	2.26	6.15e-05	0.0005	CD86	CD86 molecule
226875_at	6.2	5.03	2.26	4.09e-06	5.54e-05	DOCK11	dedicator of cytokinesis 11
216617_s_at	5.04	3.86	2.26	6.64e-07	1.29e-05	MAG	myelin associated glycoprotein
225629_s_at	9.4	8.22	2.26	1.54e-07	4e-06	ZBTB4	zinc finger and BTB domain containing 4
228185_at	7.22	6.05	2.26	5.46e-08	1.75e-06	ZNF25	zinc finger protein 25
208168_s_at	4.86	3.7	2.25	0.0026	0.0106	CHIT1	chitinase 1 (chitotriosidase)
241255_at	4.2	3.03	2.25	2.62e-06	3.85e-05	CTNNA3	catenin (cadherin-associated protein), alpha 3
228770_at	4.71	3.54	2.25	8.61e-06	0.0001	GPR146	G protein-coupled receptor 146
208018_s_at	5.6	4.43	2.25	6.84e-06	8.41e-05	HCK	HCK proto-oncogene, Src family tyrosine kinase
223190_s_at	9.41	8.24	2.25	1.11e-05	0.0001	KMT2E	lysine (K)-specific methyltransferase 2E
1558739_at	4.46	3.3	2.25	2.65e-08	1e-06	LOC105369662	uncharacterized LOC105369662
226748_at	7.02	5.85	2.25	8.92e-10	6.86e-08	LYSMD2	LysM, putative peptidoglycan-binding, domain containing 2
228507_at	6.7	5.53	2.25	1.02e-06	1.82e-05	PDE3A	phosphodiesterase 3A, cGMP-inhibited
214162_at	4.97	3.81	2.24	2.05e-07	5.03e-06	ASXL3; LOC284244	additional sex combs like transcriptional regulator 3; uncharacterized LOC284244
241350_at	5.81	4.65	2.24	2.18e-05	0.0002	FBXL22	F-box and leucine-rich repeat protein 22
204829_s_at	7.32	6.16	2.24	4.41e-06	5.87e-05	FOLR2	folate receptor 2 (fetal)
235643_at	5.31	4.14	2.24	1.74e-08	7.21e-07	SAMD9L	sterile alpha motif domain containing 9-like
228556_at	6.35	5.19	2.24	9.86e-05	0.0007	YTHDC1	YTH domain containing 1
227101_at	5.84	4.67	2.24	2.06e-06	3.16e-05	ZNF800	zinc finger protein 800
244313_at	4.33	3.17	2.23	5.89e-05	0.0005	CR1	complement component (3b/4b) receptor 1 (Knops blood group)
218843_at	6.94	5.79	2.23	6.77e-10	5.47e-08	FNDC4	fibronectin type III domain containing 4
225918_at	8.65	7.5	2.23	4.08e-07	8.77e-06	GLG1	golgi glycoprotein 1
231925_at	5.63	4.47	2.23	0.0044	0.0164	P2RY1	purinergic receptor P2Y, G-protein coupled, 1
202508_s_at	4.82	3.67	2.23	4.16e-05	0.0004	SNAP25	synaptosome associated protein 25kDa
204497_at	7.48	6.32	2.22	4.17e-10	3.72e-08	ADCY9	adenylate cyclase 9
212884_x_at	8.45	7.3	2.22	0.0002	0.0011	APOE	apolipoprotein E
224791_at	8.23	7.07	2.22	2.03e-08	8.16e-07	ASAP1	ArfGAP with SH3 domain, ankyrin repeat and PH domain 1
212736_at	7.69	6.54	2.22	1.63e-09	1.12e-07	C16orf45	chromosome 16 open reading frame 45
203104_at	7.4	6.25	2.22	1.19e-06	2.05e-05	CSF1R	colony stimulating factor 1 receptor
228057_at	5.55	4.4	2.22	0.0005	0.003	DDIT4L	DNA-damage-inducible transcript 4-like
212670_at	6.59	5.44	2.22	4.55e-05	0.0004	ELN	elastin
227001_at	7.34	6.19	2.22	5.27e-07	1.07e-05	NIPAL2	NIPA-like domain containing 2
202181_at	8.24	7.09	2.22	5.92e-06	7.46e-05	SUSD6	sushi domain containing 6
224341_x_at	5.21	4.06	2.22	0.0013	0.0062	TLR4	toll-like receptor 4
222236_s_at	7.9	6.75	2.21	5.3e-09	2.82e-07	ASAP3	ArfGAP with SH3 domain, ankyrin repeat and PH domain 3
201812_s_at	11.26	10.12	2.21	3.58e-08	1.26e-06	C4orf46; TOMM7	chromosome 4 open reading frame 46; translocase of outer mitochondrial membrane 7 homolog (yeast)
226751_at	8.83	7.69	2.21	1.99e-08	8.02e-07	CNRIP1	cannabinoid receptor interacting protein 1
224345_x_at	9.55	8.4	2.21	9.13e-16	1.66e-12	FAM162A	family with sequence similarity 162, member A
216557_x_at	6.1	4.96	2.21	0.0002	0.0015	IGHA1; IGHD; IGHG1; IGHG3; IGHM; IGHV3-21; IGHV3-48; IGHV3-71; IGHV4-31	immunoglobulin heavy constant alpha 1; immunoglobulin heavy constant delta; immunoglobulin heavy constant gamma 1 (G1m marker); immunoglobulin heavy constant gamma 3 (G3m marker); immunoglobulin heavy constant mu; immunoglobulin heavy variable 3-21; immunoglobulin heavy variable 3-48; immunoglobulin heavy variable 3-71 (pseudogene); immunoglobulin heavy variable 4-31
209298_s_at	7.73	6.58	2.21	4.33e-05	0.0004	ITSN1	intersectin 1
226671_at	6.71	5.57	2.21	7.45e-07	1.41e-05	LAMP2	lysosomal-associated membrane protein 2
244592_at	5.45	4.31	2.21	7.79e-07	1.46e-05	LOC105369569	uncharacterized LOC105369569
232336_at	5.67	4.53	2.21	3.48e-08	1.23e-06	ZSWIM5	zinc finger, SWIM-type containing 5
1564315_at	4.06	2.92	2.2	4.22e-07	9.03e-06	C8orf49	chromosome 8 open reading frame 49
220765_s_at	6.56	5.42	2.2	2.62e-08	9.97e-07	LIMS2	LIM and senescent cell antigen-like domains 2
225793_at	9.09	7.95	2.2	1.99e-07	4.91e-06	LIX1L	limb and CNS expressed 1 like
215092_s_at	6.88	5.75	2.2	3.92e-05	0.0003	NFAT5	nuclear factor of activated T-cells 5, tonicity-responsive
201462_at	7.91	6.77	2.2	6.9e-11	9.06e-09	SCRN1	secernin 1
226627_at	4.75	3.62	2.2	4.16e-07	8.93e-06	SEPTIN8	septin 8
235179_at	6.45	5.31	2.2	3.24e-11	5.27e-09	ZNF641	zinc finger protein 641
220416_at	4.11	2.98	2.19	5.67e-08	1.8e-06	ATP8B4	ATPase, class I, type 8B, member 4
228532_at	6.22	5.09	2.19	4.32e-05	0.0004	C1orf162	chromosome 1 open reading frame 162
215001_s_at	10.79	9.66	2.19	9.3e-08	2.66e-06	GLUL	glutamate-ammonia ligase
202957_at	6.71	5.58	2.19	3.73e-05	0.0003	HCLS1	hematopoietic cell-specific Lyn substrate 1
230712_at	8.28	7.15	2.19	1.45e-06	2.4e-05	LOC101930059; LOC102724250; NBPF1	uncharacterized LOC101930059; neuroblastoma breakpoint family member 1; neuroblastoma breakpoint family, member 1
1561180_at	6.6	5.47	2.19	1.35e-05	0.0001	LRP11	LDL receptor related protein 11
206453_s_at	8.77	7.64	2.19	0.0002	0.0011	NDRG2	NDRG family member 2
206645_s_at	4.65	3.51	2.19	4.85e-05	0.0004	NR0B1	nuclear receptor subfamily 0, group B, member 1
206706_at	5.63	4.5	2.19	4.64e-07	9.73e-06	NTF3	neurotrophin 3
242662_at	4.96	3.83	2.19	0.0199	0.0559	PCSK6	proprotein convertase subtilisin/kexin type 6
207002_s_at	8.29	7.16	2.19	0.002	0.0088	PLAGL1	pleiomorphic adenoma gene-like 1
201860_s_at	9.17	8.04	2.19	0.0035	0.0136	PLAT	plasminogen activator, tissue
209741_x_at	6.13	5	2.19	2.41e-05	0.0002	SCAPER	S-phase cyclin A-associated protein in the ER
218309_at	8.3	7.18	2.18	1.64e-05	0.0002	CAMK2N1	calcium/calmodulin-dependent protein kinase II inhibitor 1
211650_x_at	5.69	4.57	2.18	0.0001	0.0008	IGK	immunoglobulin kappa locus
227013_at	8.28	7.16	2.18	6.81e-07	1.31e-05	LATS2	large tumor suppressor kinase 2
202086_at	7.64	6.52	2.18	6.07e-05	0.0005	MX1	MX dynamin-like GTPase 1
221840_at	6.14	5.01	2.18	0.0016	0.0073	PTPRE	protein tyrosine phosphatase, receptor type, E
230913_at	5.39	4.27	2.17	0.0002	0.0013	ABCG1	ATP binding cassette subfamily G member 1
213106_at	6.48	5.37	2.17	2.11e-05	0.0002	ATP8A1	ATPase, aminophospholipid transporter (APLT), class I, type 8A, member 1
226789_at	5.11	3.99	2.17	0.0005	0.0027	EMB	embigin
202345_s_at	8.7	7.58	2.17	0.0129	0.0394	FABP5	fatty acid binding protein 5 (psoriasis-associated)
207177_at	4.18	3.06	2.17	1e-06	1.79e-05	PTGFR	prostaglandin F receptor (FP)
226591_at	6.15	5.03	2.17	8.72e-05	0.0007	PWAR6	Prader Willi/Angelman region RNA 6
223276_at	7.41	6.29	2.17	3.34e-06	4.7e-05	SMIM3	small integral membrane protein 3
225658_at	7.53	6.41	2.17	6.28e-09	3.22e-07	SPOPL	speckle-type POZ protein-like
212408_at	8.87	7.75	2.17	6.59e-10	5.36e-08	TOR1AIP1	torsin A interacting protein 1
213974_at	4.53	3.42	2.16	1.77e-05	0.0002	ADAMTSL3	ADAMTS like 3
206262_at	4.7	3.59	2.16	0.0007	0.0035	ADH1C	alcohol dehydrogenase 1C (class I), gamma polypeptide
208498_s_at	5.83	4.72	2.16	0.0077	0.0258	AMY1A; AMY1B; AMY1C; AMY2A; AMY2B; AMYP1	amylase, alpha 1A (salivary); amylase, alpha 1B (salivary); amylase, alpha 1C (salivary); amylase, alpha 2A (pancreatic); amylase, alpha 2B (pancreatic); amylase, alpha pseudogene 1
218648_at	9.26	8.15	2.16	3.63e-08	1.27e-06	CRTC3	CREB regulated transcription coactivator 3
200621_at	10.21	9.1	2.16	8.76e-07	1.6e-05	CSRP1	cysteine and glycine-rich protein 1
223008_s_at	8.85	7.74	2.16	4.21e-12	1.12e-09	CTNNAL1; TMEM245	catenin (cadherin-associated protein), alpha-like 1; transmembrane protein 245
233259_at	4.4	3.28	2.16	1.29e-06	2.19e-05	EFCC1	EF-hand and coiled-coil domain containing 1
204975_at	8.27	7.16	2.16	2.57e-08	9.8e-07	EMP2	epithelial membrane protein 2
81737_at	5.81	4.7	2.16	2.93e-08	1.08e-06	LOC100505915	uncharacterized LOC100505915
229480_at	5.97	4.86	2.16	1.66e-06	2.66e-05	MAGI2-AS3	MAGI2 antisense RNA 3
206201_s_at	3.46	2.36	2.16	1.52e-05	0.0002	MEOX2	mesenchyme homeobox 2
212473_s_at	7.32	6.21	2.16	5.39e-05	0.0004	MICAL2	microtubule associated monooxygenase, calponin and LIM domain containing 2
212646_at	9.45	8.34	2.16	7.38e-07	1.4e-05	RFTN1	raftlin, lipid raft linker 1
225574_at	8.26	7.14	2.16	2.41e-06	3.59e-05	RWDD4	RWD domain containing 4
203001_s_at	4.17	3.06	2.16	0.0025	0.0103	STMN2	stathmin 2
227386_s_at	7.36	6.24	2.16	0.0023	0.0098	TMEM200B	transmembrane protein 200B
213381_at	7.3	6.19	2.16	2.28e-05	0.0002	VSTM4	V-set and transmembrane domain containing 4
213596_at	5.79	4.68	2.15	3.45e-05	0.0003	CASP4	caspase 4
224663_s_at	7.62	6.52	2.15	6.22e-09	3.2e-07	CFL2	cofilin 2 (muscle)
223757_at	7.38	6.28	2.15	8.21e-06	9.74e-05	DIO3OS	DIO3 opposite strand/antisense RNA (head to head)
214212_x_at	8.02	6.92	2.15	1.26e-06	2.15e-05	FERMT2	fermitin family member 2
226992_at	5.93	4.83	2.15	0.006	0.0212	NOSTRIN	nitric oxide synthase trafficking
202800_at	6.34	5.24	2.15	8.13e-05	0.0006	SLC1A3	solute carrier family 1 (glial high affinity glutamate transporter), member 3
227607_at	7.6	6.5	2.15	0.0005	0.0026	STAMBPL1	STAM binding protein-like 1
212759_s_at	7.04	5.94	2.15	6.51e-07	1.27e-05	TCF7L2	transcription factor 7-like 2 (T-cell specific, HMG-box)
205715_at	5.41	4.31	2.14	0.0002	0.0011	BST1	bone marrow stromal cell antigen 1
1568658_at	6.65	5.55	2.14	1.03e-05	0.0001	C2orf74	chromosome 2 open reading frame 74
242916_at	5.67	4.57	2.14	1.26e-05	0.0001	CNTRL	centriolin
200666_s_at	8.6	7.51	2.14	0.0209	0.0581	DNAJB1	DnaJ (Hsp40) homolog, subfamily B, member 1
201022_s_at	11.32	10.22	2.14	6.89e-08	2.1e-06	DSTN	destrin (actin depolymerizing factor)
221935_s_at	6.9	5.8	2.14	0.0009	0.0043	EOGT	EGF domain-specific O-linked N-acetylglucosamine (GlcNAc) transferase
242722_at	6.85	5.75	2.14	0.001	0.0047	LMO7	LIM domain 7
239167_at	6.05	4.95	2.14	7.46e-06	9.01e-05	LOC105377320	uncharacterized LOC105377320
219368_at	4.33	3.23	2.14	1.11e-05	0.0001	NAP1L2	nucleosome assembly protein 1-like 2
213075_at	7.89	6.79	2.14	0.003	0.012	OLFML2A	olfactomedin like 2A
221014_s_at	6.61	5.51	2.14	5.84e-06	7.38e-05	RAB33B	RAB33B, member RAS oncogene family
207040_s_at	10.74	9.64	2.14	1.44e-07	3.8e-06	ST13	suppression of tumorigenicity 13 (colon carcinoma) (Hsp70 interacting protein)
226040_at	7.55	6.45	2.14	3.92e-08	1.34e-06	TRIM56	tripartite motif containing 56
244289_at	5.57	4.47	2.14	0.0011	0.0052	ZNF300P1	zinc finger protein 300 pseudogene 1 (functional)
1564139_at	5.92	4.83	2.13	4.29e-05	0.0004	A2M-AS1	A2M antisense RNA 1 (head to head)
202207_at	7.42	6.33	2.13	0.0031	0.0125	ARL4C	ADP-ribosylation factor like GTPase 4C
204260_at	4.68	3.59	2.13	0.0007	0.0038	CHGB	chromogranin B
211275_s_at	8.63	7.54	2.13	2.02e-11	3.7e-09	GYG1	glycogenin 1
205700_at	4.38	3.29	2.13	0.0003	0.0017	HSD17B6	hydroxysteroid (17-beta) dehydrogenase 6
221756_at	7.5	6.41	2.13	5.01e-07	1.03e-05	PIK3IP1	phosphoinositide-3-kinase interacting protein 1
227791_at	6.6	5.51	2.13	7.25e-10	5.82e-08	SLC9A9	solute carrier family 9, subfamily A (NHE9, cation proton antiporter 9), member 9
232095_at	6.98	5.89	2.13	6.27e-08	1.95e-06	SRGAP2B	SLIT-ROBO Rho GTPase activating protein 2B
235765_at	6.84	5.74	2.13	4.95e-07	1.02e-05	TLE4	transducin-like enhancer of split 4
239163_at	6.04	4.95	2.13	0.0021	0.0091	UBE2B	ubiquitin conjugating enzyme E2B
222876_s_at	6.42	5.34	2.12	2.84e-06	4.11e-05	ADAP2	ArfGAP with dual PH domains 2
204192_at	4.88	3.8	2.12	0.0036	0.0139	CD37	CD37 molecule
212294_at	9.35	8.27	2.12	6.31e-13	2.64e-10	GNG12	guanine nucleotide binding protein (G protein), gamma 12
236645_at	4.96	3.88	2.12	0.0029	0.0118	HBP1	HMG-box transcription factor 1
242903_at	6.92	5.84	2.12	0.0007	0.0038	IFNGR1	interferon gamma receptor 1
229937_x_at	4.33	3.24	2.12	0.0001	0.0008	LILRB1	leukocyte immunoglobulin-like receptor, subfamily B (with TM and ITIM domains), member 1
1559957_a_at	6.25	5.17	2.12	2.77e-07	6.42e-06	LOC642852	uncharacterized LOC642852
228959_at	7.74	6.66	2.12	4.02e-11	6.13e-09	PDK3	pyruvate dehydrogenase kinase, isozyme 3
212511_at	7.24	6.16	2.12	1.38e-09	9.84e-08	PICALM	phosphatidylinositol binding clathrin assembly protein
227123_at	4.72	3.64	2.12	1.35e-08	5.88e-07	RAB3B	RAB3B, member RAS oncogene family
219519_s_at	5.69	4.6	2.12	9.95e-06	0.0001	SIGLEC1	sialic acid binding Ig-like lectin 1, sialoadhesin
219569_s_at	5.2	4.12	2.12	8.06e-07	1.5e-05	SLC35G2	solute carrier family 35, member G2
205151_s_at	5.45	4.36	2.12	2e-10	2.07e-08	TRIL	TLR4 interactor with leucine-rich repeats
209946_at	6.31	5.23	2.12	0.0003	0.0018	VEGFC	vascular endothelial growth factor C
212586_at	9.1	8.03	2.11	1.57e-07	4.06e-06	CAST	calpastatin
226869_at	5.54	4.46	2.11	0.0002	0.0015	MEGF6	multiple EGF-like-domains 6
205878_at	6.03	4.95	2.11	2.6e-07	6.07e-06	POU6F1	POU class 6 homeobox 1
212828_at	6.4	5.33	2.11	0.0001	0.0009	SYNJ2	synaptojanin 2
230391_at	6.05	4.98	2.1	0.0002	0.0012	CD84	CD84 molecule
206363_at	6.8	5.73	2.1	1.16e-05	0.0001	MAF	v-maf avian musculoaponeurotic fibrosarcoma oncogene homolog
242352_at	6.78	5.71	2.1	1.68e-05	0.0002	NIPBL	Nipped-B homolog (Drosophila)
229245_at	4.62	3.55	2.1	1.27e-07	3.44e-06	PLEKHA6	pleckstrin homology domain containing, family A member 6
235360_at	5.36	4.29	2.1	1.28e-06	2.18e-05	PLEKHM3	pleckstrin homology domain containing, family M, member 3
212636_at	7.54	6.47	2.1	1.06e-07	2.96e-06	QKI	QKI, KH domain containing, RNA binding
228548_at	6.09	5.02	2.1	7.07e-07	1.35e-05	RAP1A	RAP1A, member of RAS oncogene family
203812_at	5.94	4.86	2.1	4.92e-07	1.02e-05	SLIT3	slit guidance ligand 3
223028_s_at	7.94	6.86	2.1	4.35e-05	0.0004	SNX9	sorting nexin 9
212796_s_at	8.12	7.05	2.1	8.86e-08	2.56e-06	TBC1D2B	TBC1 domain family, member 2B
221511_x_at	7.03	5.96	2.09	4.21e-07	9e-06	CCPG1; DYX1C1-CCPG1	cell cycle progression 1; DYX1C1-CCPG1 readthrough (NMD candidate)
221127_s_at	5.76	4.7	2.09	3.13e-06	4.45e-05	DKK3	dickkopf WNT signaling pathway inhibitor 3
202972_s_at	6.91	5.84	2.09	6.06e-06	7.6e-05	FAM13A	family with sequence similarity 13, member A
210141_s_at	4.87	3.8	2.09	0.003	0.0122	INHA	inhibin alpha
241859_at	4.04	2.97	2.09	1.5e-06	2.44e-05	PLCL1	phospholipase C-like 1
209050_s_at	7.89	6.83	2.09	1.54e-08	6.48e-07	RALGDS	ral guanine nucleotide dissociation stimulator
205352_at	5.24	4.18	2.09	2.1e-06	3.21e-05	SERPINI1	serpin peptidase inhibitor, clade I (neuroserpin), member 1
238029_s_at	7.06	6	2.09	2.87e-08	1.06e-06	SLC16A14	solute carrier family 16, member 14
208296_x_at	5	3.93	2.09	0.0002	0.0013	TNFAIP8	tumor necrosis factor, alpha-induced protein 8
209619_at	10.3	9.24	2.08	0.0018	0.008	CD74	CD74 molecule, major histocompatibility complex, class II invariant chain
226368_at	6.16	5.11	2.08	2.57e-06	3.79e-05	CHST11	carbohydrate (chondroitin 4) sulfotransferase 11
230861_at	4.01	2.96	2.08	0.0001	0.0009	DKFZP434L187; LOC105370751	uncharacterized LOC26082; uncharacterized LOC105370751
226722_at	7.08	6.03	2.08	6.87e-07	1.32e-05	FAM20C	family with sequence similarity 20, member C
1558881_at	4.42	3.36	2.08	5.04e-07	1.04e-05	LINC00924	long intergenic non-protein coding RNA 924
235382_at	3.7	2.64	2.08	9.81e-06	0.0001	LVRN	laeverin
202501_at	7.35	6.29	2.08	3.27e-10	3.09e-08	MAPRE2	microtubule-associated protein, RP/EB family, member 2
235385_at	3.7	2.64	2.08	9.18e-06	0.0001	MARCHF1	membrane associated ring finger 1
212245_at	9.04	7.99	2.08	2.7e-10	2.66e-08	MCFD2	multiple coagulation factor deficiency 2
219383_at	5.89	4.84	2.08	9.74e-06	0.0001	PRR5L	proline rich 5 like
213488_at	7.62	6.56	2.08	3.07e-06	4.39e-05	SNED1	sushi, nidogen and EGF-like domains 1
228471_at	5.99	4.94	2.07	4.19e-05	0.0004	ANKRD44	ankyrin repeat domain 44
204236_at	5.65	4.6	2.07	3.38e-06	4.74e-05	FLI1	Fli-1 proto-oncogene, ETS transcription factor
1560431_at	3.81	2.76	2.07	6.23e-05	0.0005	PGM5P2	phosphoglucomutase 5 pseudogene 2
209598_at	6.79	5.74	2.07	7.25e-05	0.0006	PNMA2	paraneoplastic Ma antigen 2
218749_s_at	6.8	5.74	2.07	1.32e-11	2.65e-09	SLC8B1	solute carrier family 8 (sodium/lithium/calcium exchanger), member B1
238484_s_at	4.19	3.14	2.07	5.57e-06	7.09e-05	SSBP2	single-stranded DNA binding protein 2
227834_at	3.51	2.46	2.07	4.49e-07	9.46e-06	TXLNB	taxilin beta
228027_at	8.41	7.36	2.06	8.97e-07	1.63e-05	ARMCX5-GPRASP2; GPRASP2	ARMCX5-GPRASP2 readthrough; G protein-coupled receptor associated sorting protein 2
227156_at	5.78	4.73	2.06	6.62e-08	2.03e-06	CASK	calcium/calmodulin-dependent serine protein kinase (MAGUK family)
206682_at	5.02	3.98	2.06	6.76e-07	1.31e-05	CLEC10A	C-type lectin domain family 10, member A
203923_s_at	5.66	4.62	2.06	1.78e-05	0.0002	CYBB	cytochrome b-245, beta polypeptide
229487_at	6.38	5.34	2.06	0.0204	0.057	EBF1	early B-cell factor 1
205100_at	6.61	5.57	2.06	2.26e-05	0.0002	GFPT2	glutamine-fructose-6-phosphate transaminase 2
200696_s_at	10	8.95	2.06	5.31e-06	6.83e-05	GSN	gelsolin
204149_s_at	6.15	5.11	2.06	5.88e-06	7.42e-05	GSTM4	glutathione S-transferase mu 4
219697_at	5.63	4.58	2.06	0.0005	0.003	HS3ST2	heparan sulfate (glucosamine) 3-O-sulfotransferase 2
221974_at	6.78	5.73	2.06	3.28e-06	4.62e-05	IPW	imprinted in Prader-Willi syndrome (non-protein coding)
203451_at	7.59	6.55	2.06	6.19e-06	7.73e-05	LDB1	LIM domain binding 1
207677_s_at	4.34	3.3	2.06	9.77e-06	0.0001	NCF4	neutrophil cytosolic factor 4
235410_at	7.84	6.8	2.06	8.44e-05	0.0006	NPHP3	nephronophthisis 3 (adolescent)
235110_at	6.04	5	2.06	3.04e-10	2.92e-08	PLA2G16	phospholipase A2, group XVI
202075_s_at	8.79	7.74	2.06	1.08e-07	3.02e-06	PLTP	phospholipid transfer protein
202917_s_at	6.9	5.86	2.06	0.0455	0.1079	S100A8	S100 calcium binding protein A8
228850_s_at	4.65	3.61	2.06	1.62e-05	0.0002	SLIT2	slit guidance ligand 2
222126_at	6.21	5.18	2.05	1.8e-09	1.21e-07	AGFG2	ArfGAP with FG repeats 2
226771_at	7.6	6.56	2.05	1.46e-07	3.83e-06	ATP8B2	ATPase, aminophospholipid transporter, class I, type 8B, member 2
1555827_at	6.39	5.36	2.05	0.0164	0.0478	CCNL1	cyclin L1
203088_at	9.1	8.06	2.05	0.0014	0.0065	FBLN5	fibulin 5
217362_x_at	6.89	5.85	2.05	1.19e-05	0.0001	HLA-DRB6	major histocompatibility complex, class II, DR beta 6 (pseudogene)
216887_s_at	4.66	3.63	2.05	9.88e-08	2.8e-06	LDB3	LIM domain binding 3
234985_at	7.53	6.49	2.05	2.61e-06	3.84e-05	LDLRAD3	low density lipoprotein receptor class A domain containing 3
218559_s_at	8.24	7.21	2.05	0.0008	0.004	MAFB	v-maf avian musculoaponeurotic fibrosarcoma oncogene homolog B
209737_at	6.37	5.34	2.05	1.98e-05	0.0002	MAGI2	membrane associated guanylate kinase, WW and PDZ domain containing 2
226991_at	6.25	5.22	2.05	0.0002	0.001	NFATC2	nuclear factor of activated T-cells, cytoplasmic, calcineurin-dependent 2
218346_s_at	7.26	6.23	2.05	8.06e-10	6.33e-08	SESN1	sestrin 1
220065_at	4.13	3.1	2.05	2.3e-05	0.0002	TNMD	tenomodulin
1555938_x_at	7.71	6.68	2.05	0.0268	0.071	VIM	vimentin
214913_at	4.81	3.78	2.04	5.55e-06	7.07e-05	ADAMTS3	ADAM metallopeptidase with thrombospondin type 1 motif 3
200982_s_at	8.79	7.76	2.04	4.86e-12	1.23e-09	ANXA6	annexin A6
224489_at	4.26	3.23	2.04	0.005	0.0183	ARL17A; LOC100294341; LOC100996709; LOC101929774; LOC105371859; LOC105376844	ADP-ribosylation factor like GTPase 17A; ADP-ribosylation factor-like protein 17; uncharacterized LOC101929774; uncharacterized LOC105371859; uncharacterized LOC105376844
237040_at	7.12	6.09	2.04	0.0001	0.0008	CWF19L2	CWF19-like 2, cell cycle control (S. pombe)
219432_at	7.66	6.63	2.04	2.01e-06	3.1e-05	EVC	Ellis van Creveld protein
203592_s_at	6.06	5.03	2.04	1.03e-07	2.9e-06	FSTL3	follistatin-like 3 (secreted glycoprotein)
212486_s_at	5.72	4.7	2.04	0.0003	0.0019	FYN	FYN proto-oncogene, Src family tyrosine kinase
202637_s_at	6.17	5.14	2.04	8.54e-08	2.49e-06	ICAM1	intercellular adhesion molecule 1
209075_s_at	9.89	8.87	2.04	2.73e-11	4.63e-09	ISCU	iron-sulfur cluster assembly enzyme
1559033_at	4.42	3.39	2.04	2.07e-06	3.18e-05	LINC01018	long intergenic non-protein coding RNA 1018
236656_s_at	5.86	4.83	2.04	5.04e-05	0.0004	LOC100288911	uncharacterized LOC100288911
227443_at	4.62	3.59	2.04	0.0002	0.0015	LURAP1L	leucine rich adaptor protein 1-like
214748_at	6.14	5.1	2.04	7.49e-07	1.41e-05	N4BP2L2	NEDD4 binding protein 2-like 2
40446_at	8.83	7.8	2.04	6.18e-07	1.21e-05	PHF1	PHD finger protein 1
206874_s_at	8.25	7.22	2.04	0.001	0.0049	SLK	STE20-like kinase
219806_s_at	6.51	5.49	2.04	6.09e-06	7.64e-05	SMCO4	single-pass membrane protein with coiled-coil domains 4
232327_at	4.52	3.49	2.04	0.0004	0.0023	THSD7B	thrombospondin type 1 domain containing 7B
201581_at	8.83	7.81	2.04	3e-08	1.09e-06	TMX4	thioredoxin-related transmembrane protein 4
234996_at	4.7	3.68	2.03	4.42e-05	0.0004	CALCRL	calcitonin receptor like receptor
224828_at	5.64	4.62	2.03	0.0019	0.0084	CPEB4	cytoplasmic polyadenylation element binding protein 4
204993_at	5.54	4.52	2.03	2.86e-08	1.06e-06	GNAZ	guanine nucleotide binding protein (G protein), alpha z polypeptide
230529_at	5.67	4.65	2.03	0.0002	0.0011	HECA	hdc homolog, cell cycle regulator
226977_at	7.87	6.84	2.03	1.57e-07	4.06e-06	IGIP	IgA-inducing protein
209566_at	7.02	6	2.03	3.11e-06	4.43e-05	INSIG2	insulin induced gene 2
201465_s_at	9.34	8.32	2.03	0.0119	0.0368	JUN	jun proto-oncogene
1558404_at	4.35	3.33	2.03	0.0005	0.003	LINC00622	long intergenic non-protein coding RNA 622
218380_at	8.29	7.27	2.03	0.0009	0.0044	LOC728392	uncharacterized LOC728392
203835_at	7.07	6.05	2.03	1.29e-05	0.0001	LRRC32	leucine rich repeat containing 32
1558111_at	7.11	6.09	2.03	9.68e-06	0.0001	MBNL1	muscleblind like splicing regulator 1
218217_at	7.92	6.9	2.03	1.73e-11	3.28e-09	SCPEP1	serine carboxypeptidase 1
210172_at	7.41	6.39	2.03	0.0322	0.0821	SF1	splicing factor 1
204661_at	5.84	4.83	2.02	0.007	0.0239	CD52	CD52 molecule
212501_at	10.03	9.01	2.02	0.0098	0.0314	CEBPB	CCAAT/enhancer binding protein (C/EBP), beta
227485_at	6.75	5.74	2.02	8.74e-06	0.0001	DDX26B	DEAD/H (Asp-Glu-Ala-Asp/His) box polypeptide 26B
213650_at	9.06	8.04	2.02	0.0002	0.0011	GOLGA8A; GOLGA8B	golgin A8 family, member A; golgin A8 family, member B
201162_at	12.11	11.1	2.02	2.71e-05	0.0003	IGFBP7	insulin like growth factor binding protein 7
231015_at	7.35	6.34	2.02	1.05e-06	1.85e-05	KLF15	Kruppel-like factor 15
232724_at	5.53	4.51	2.02	1.86e-06	2.93e-05	MS4A6A	membrane-spanning 4-domains, subfamily A, member 6A
205076_s_at	6.62	5.6	2.02	2.2e-06	3.33e-05	MTMR11	myotubularin related protein 11
244508_at	5.25	4.23	2.02	0.0001	0.0008	SEPTIN7	septin 7
229898_at	6.89	5.87	2.02	5.26e-07	1.07e-05	SNX33	sorting nexin 33
225840_at	7.11	6.1	2.02	0.0003	0.002	TEF	thyrotrophic embryonic factor
218775_s_at	6.56	5.54	2.02	7.73e-08	2.28e-06	WWC2	WW and C2 domain containing 2
215161_at	5.69	4.68	2.01	2.79e-09	1.7e-07	CAMK1G	calcium/calmodulin-dependent protein kinase IG
215143_at	4.98	3.97	2.01	0.002	0.0087	DPY19L2P2	DPY19L2 pseudogene 2
205952_at	4.26	3.26	2.01	0.012	0.037	KCNK3	potassium channel, two pore domain subfamily K, member 3
231947_at	5.99	4.98	2.01	2.67e-05	0.0003	MYCT1	myc target 1
217762_s_at	9.59	8.58	2.01	7.91e-07	1.48e-05	RAB31	RAB31, member RAS oncogene family
228531_at	5.4	4.4	2.01	5.56e-08	1.78e-06	SAMD9	sterile alpha motif domain containing 9
213364_s_at	8.31	7.31	2.01	3.61e-05	0.0003	SNX1	sorting nexin 1
200795_at	11.58	10.58	2.01	1.23e-07	3.34e-06	SPARCL1	SPARC like 1
228711_at	7.2	6.19	2.01	7.87e-08	2.31e-06	ZNF37A	zinc finger protein 37A
213295_at	6.56	5.56	2	4.78e-11	6.94e-09	CYLD	cylindromatosis (turban tumor syndrome)
212256_at	7.44	6.44	2	4.26e-05	0.0004	GALNT10	polypeptide N-acetylgalactosaminyltransferase 10
1558692_at	5.32	4.31	2	5.7e-08	1.81e-06	GLMP	glycosylated lysosomal membrane protein
212737_at	8.25	7.25	2	5.51e-06	7.03e-05	GM2A	GM2 ganglioside activator
220108_at	6.17	5.17	2	0.0004	0.0025	GNA14	guanine nucleotide binding protein (G protein), alpha 14
218450_at	8.62	7.62	2	1.77e-08	7.32e-07	HEBP1	heme binding protein 1
201960_s_at	9.36	8.36	2	1.58e-08	6.64e-07	MYCBP2	MYC binding protein 2, E3 ubiquitin protein ligase
201946_s_at	7.55	8.55	-2	3.3e-05	0.0003	CCT2	chaperonin containing TCP1, subunit 2 (beta)
216605_s_at	4.12	5.12	-2	6.51e-07	1.27e-05	CEACAM21	carcinoembryonic antigen-related cell adhesion molecule 21
204113_at	4.53	5.53	-2	4.56e-07	9.58e-06	CELF1	CUGBP, Elav-like family member 1
201231_s_at	9.32	10.32	-2	0.0029	0.0117	ENO1	enolase 1, (alpha)
213365_at	5.63	6.63	-2	7.21e-07	1.37e-05	ERI2	ERI1 exoribonuclease family member 2
34764_at	5.05	6.05	-2	9.88e-06	0.0001	LARS2	leucyl-tRNA synthetase 2, mitochondrial
212239_at	8.37	9.37	-2	2.06e-07	5.05e-06	PIK3R1	phosphoinositide-3-kinase, regulatory subunit 1 (alpha)
224509_s_at	4.35	5.35	-2	4.62e-05	0.0004	RTN4IP1	reticulon 4 interacting protein 1
210010_s_at	6.11	7.11	-2	3.24e-05	0.0003	SLC25A1	solute carrier family 25 (mitochondrial carrier; citrate transporter), member 1
1553959_a_at	6.04	7.05	-2.01	0.0013	0.0061	B3GALT6	UDP-Gal:betaGal beta 1,3-galactosyltransferase 6
220048_at	5.09	6.1	-2.01	8.86e-07	1.61e-05	EDAR	ectodysplasin A receptor
1556711_at	2.91	3.92	-2.01	0.0002	0.0015	FAM216B	family with sequence similarity 216, member B
229002_at	5.9	6.9	-2.01	4.46e-08	1.49e-06	FAM69B	family with sequence similarity 69, member B
215017_s_at	6.95	7.96	-2.01	1.13e-07	3.14e-06	FNBP1L	formin binding protein 1-like
227517_s_at	7.9	8.91	-2.01	5.24e-06	6.75e-05	GAS5	growth arrest-specific 5 (non-protein coding)
228614_at	5.64	6.65	-2.01	0.0001	0.001	LINC00116	long intergenic non-protein coding RNA 116
235599_at	4.25	5.26	-2.01	5.01e-05	0.0004	LINC01139	long intergenic non-protein coding RNA 1139
203713_s_at	4.25	5.25	-2.01	3.24e-09	1.93e-07	LLGL2	lethal giant larvae homolog 2 (Drosophila)
240312_at	2.75	3.76	-2.01	0.0035	0.0137	LOC389895	chromosome 16 open reading frame 72-like
202655_at	7.71	8.72	-2.01	9.69e-05	0.0007	MANF	mesencephalic astrocyte-derived neurotrophic factor
212271_at	6.28	7.29	-2.01	1.77e-05	0.0002	MAPK1	mitogen-activated protein kinase 1
206247_at	4.43	5.44	-2.01	2.12e-05	0.0002	MICB	MHC class I polypeptide-related sequence B
224919_at	7.62	8.63	-2.01	1.46e-05	0.0002	MRPS6	mitochondrial ribosomal protein S6
216483_s_at	7.61	8.61	-2.01	0.0004	0.0021	MYDGF	myeloid-derived growth factor
220520_s_at	2.5	3.5	-2.01	7.9e-06	9.45e-05	NUP62CL	nucleoporin 62kDa C-terminal like
215207_x_at	3.48	4.49	-2.01	4.11e-07	8.84e-06	NUS1; NUS1P3	NUS1 dehydrodolichyl diphosphate synthase subunit; NUS1 dehydrodolichyl diphosphate synthase subunit pseudogene 3
222631_at	5.8	6.81	-2.01	4.03e-07	8.67e-06	PI4K2B	phosphatidylinositol 4-kinase type 2 beta
212322_at	6.86	7.87	-2.01	3.85e-08	1.32e-06	SGPL1	sphingosine-1-phosphate lyase 1
1553423_a_at	3.18	4.19	-2.01	2.72e-06	3.98e-05	SLFN13	schlafen family member 13
217791_s_at	7.3	8.32	-2.02	1.68e-07	4.29e-06	ALDH18A1	aldehyde dehydrogenase 18 family, member A1
200953_s_at	8.81	9.82	-2.02	0.0009	0.0044	CCND2	cyclin D2
227336_at	5.76	6.78	-2.02	4.61e-09	2.53e-07	DTX1	deltex 1, E3 ubiquitin ligase
209955_s_at	6.59	7.61	-2.02	0.0174	0.0502	FAP	fibroblast activation protein alpha
218305_at	5.35	6.37	-2.02	8.74e-06	0.0001	IPO4	importin 4
223100_s_at	6.52	7.54	-2.02	2.57e-05	0.0002	NUDT5	nudix hydrolase 5
214043_at	5.33	6.34	-2.02	3.09e-05	0.0003	PTPRD	protein tyrosine phosphatase, receptor type, D
222593_s_at	7.31	8.32	-2.02	9.3e-07	1.68e-05	SPATS2	spermatogenesis associated, serine-rich 2
200889_s_at	6.63	7.65	-2.02	0.0004	0.0025	SSR1	signal sequence receptor, alpha
228606_at	5.61	6.63	-2.02	4.5e-08	1.5e-06	TCTEX1D2	Tctex1 domain containing 2
204341_at	4.03	5.04	-2.02	7.94e-06	9.48e-05	TRIM16	tripartite motif containing 16
218541_s_at	7.25	8.27	-2.03	0.0166	0.0484	C8orf4	chromosome 8 open reading frame 4
234024_at	4.38	5.4	-2.03	0.0004	0.0021	CBLN4	cerebellin 4 precursor
205167_s_at	3.4	4.42	-2.03	6.51e-07	1.27e-05	CDC25C	cell division cycle 25C
201264_at	7.61	8.63	-2.03	2.07e-05	0.0002	COPE	coatomer protein complex subunit epsilon
218358_at	7.85	8.87	-2.03	6.82e-06	8.38e-05	CRELD2	cysteine rich with EGF-like domains 2
1568377_x_at	6.2	7.22	-2.03	3.8e-06	5.2e-05	DEFB124	defensin, beta 124
218025_s_at	7.87	8.89	-2.03	0.0044	0.0164	ECI2	enoyl-CoA delta isomerase 2
202528_at	5.4	6.42	-2.03	2.98e-06	4.28e-05	GALE	UDP-galactose-4-epimerase
212378_at	6.2	7.22	-2.03	9.96e-07	1.78e-05	GART	phosphoribosylglycinamide formyltransferase, phosphoribosylglycinamide synthetase, phosphoribosylaminoimidazole synthetase
203328_x_at	5.2	6.23	-2.03	1.41e-06	2.34e-05	IDE	insulin-degrading enzyme
203294_s_at	3.9	4.92	-2.03	3.02e-06	4.33e-05	LMAN1	lectin, mannose-binding, 1
1569652_at	4.55	5.57	-2.03	7.72e-05	0.0006	MLLT3	myeloid/lymphoid or mixed-lineage leukemia; translocated to, 3
218049_s_at	6.34	7.36	-2.03	0.0001	0.0009	MRPL13	mitochondrial ribosomal protein L13
218027_at	7.12	8.14	-2.03	3.92e-05	0.0003	MRPL15	mitochondrial ribosomal protein L15
203895_at	5.66	6.68	-2.03	0.001	0.0048	PLCB4	phospholipase C, beta 4
210905_x_at	4.69	5.71	-2.03	4.36e-07	9.26e-06	POU5F1P4	POU class 5 homeobox 1 pseudogene 4
235668_at	6.29	7.31	-2.03	1.62e-07	4.18e-06	PRDM1	PR domain containing 1, with ZNF domain
212296_at	7.36	8.38	-2.03	0.0004	0.0021	PSMD14	proteasome 26S subunit, non-ATPase 14
200750_s_at	9.32	10.34	-2.03	0.0001	0.0009	RAN	RAN, member RAS oncogene family
212612_at	6.53	7.56	-2.03	6.63e-08	2.04e-06	RCOR1	REST corepressor 1
225767_at	5.33	6.35	-2.03	0.0082	0.0274	RNA45S5	RNA, 45S pre-ribosomal 5
201569_s_at	7.21	8.24	-2.03	0.0001	0.0007	SAMM50	SAMM50 sorting and assembly machinery component
212811_x_at	6.64	7.66	-2.03	0.0009	0.0043	SLC1A4	solute carrier family 1 (glutamate/neutral amino acid transporter), member 4
204427_s_at	8.08	9.1	-2.03	8.79e-05	0.0007	TMED2	transmembrane p24 trafficking protein 2
205812_s_at	9.25	10.27	-2.03	4.37e-06	5.84e-05	TMED9	transmembrane p24 trafficking protein 9
201523_x_at	6.84	7.86	-2.03	1.21e-05	0.0001	UBE2N	ubiquitin conjugating enzyme E2N
206683_at	2.87	3.89	-2.03	1.61e-07	4.15e-06	ZNF165	zinc finger protein 165
221520_s_at	5.27	6.3	-2.04	5.42e-06	6.95e-05	CDCA8	cell division cycle associated 8
214804_at	3.41	4.44	-2.04	3.47e-05	0.0003	CENPI	centromere protein I
225485_at	4.63	5.66	-2.04	7.44e-08	2.22e-06	CEP41	centrosomal protein 41kDa
218069_at	6.96	7.99	-2.04	1.52e-05	0.0002	DCTPP1	dCTP pyrophosphatase 1
201435_s_at	6.9	7.92	-2.04	3.03e-05	0.0003	EIF4E	eukaryotic translation initiation factor 4E
216860_s_at	4.75	5.78	-2.04	2.02e-07	4.97e-06	GDF11	growth differentiation factor 11
205280_at	3.77	4.8	-2.04	0.0025	0.0104	GLRB	glycine receptor beta
201912_s_at	6.54	7.57	-2.04	0.0002	0.0014	GSPT1	G1 to S phase transition 1
228762_at	5.69	6.72	-2.04	1.36e-06	2.27e-05	LFNG	LFNG O-fucosylpeptide 3-beta-N-acetylglucosaminyltransferase
204331_s_at	6.72	7.74	-2.04	0.001	0.0048	MRPS12	mitochondrial ribosomal protein S12
225617_at	5.74	6.77	-2.04	1.41e-06	2.34e-05	ODF2	outer dense fiber of sperm tails 2
217356_s_at	8.34	9.37	-2.04	0.0026	0.0106	PGK1	phosphoglycerate kinase 1
205078_at	5.85	6.88	-2.04	5.37e-05	0.0004	PIGF	phosphatidylinositol glycan anchor biosynthesis class F
210265_x_at	4.86	5.89	-2.04	1.3e-07	3.49e-06	POU5F1P3	POU class 5 homeobox 1 pseudogene 3
229506_at	3.54	4.57	-2.04	2.02e-07	4.97e-06	PPM1L	protein phosphatase, Mg2+/Mn2+ dependent, 1L
207330_at	4.74	5.77	-2.04	3.86e-05	0.0003	PZP	pregnancy-zone protein
229983_at	4.45	5.47	-2.04	3.35e-06	4.71e-05	TIGD2	tigger transposable element derived 2
209048_s_at	6.95	7.97	-2.04	3.63e-10	3.35e-08	ZMYND8	zinc finger, MYND-type containing 8
232267_at	6.07	7.1	-2.05	1.16e-06	2.01e-05	ADGRD1	adhesion G protein-coupled receptor D1
209987_s_at	2.98	4.01	-2.05	5.27e-05	0.0004	ASCL1	achaete-scute family bHLH transcription factor 1
1553928_at	3.53	4.56	-2.05	4.16e-06	5.6e-05	ELMOD2	ELMO/CED-12 domain containing 2
232531_at	6.71	7.75	-2.05	2.47e-08	9.49e-07	EMX2OS	EMX2 opposite strand/antisense RNA
205565_s_at	5.34	6.37	-2.05	1.16e-05	0.0001	FXN	frataxin
45633_at	3.14	4.17	-2.05	2.2e-07	5.32e-06	GINS3	GINS complex subunit 3 (Psf3 homolog)
214469_at	3.08	4.12	-2.05	0.0182	0.0521	HIST1H2AE	histone cluster 1, H2ae
224623_at	6.94	7.98	-2.05	2.76e-11	4.65e-09	LOC728554; THOC3	THO complex 3 pseudogene; THO complex 3
207956_x_at	7.17	8.21	-2.05	3.18e-08	1.15e-06	PDS5B	PDS5 cohesin associated factor B
209504_s_at	3.32	4.36	-2.05	1.28e-05	0.0001	PLEKHB1	pleckstrin homology domain containing, family B (evectins) member 1
200987_x_at	6.39	7.43	-2.05	0.0002	0.0013	PSME3	proteasome activator subunit 3
204558_at	5.1	6.13	-2.05	3.06e-07	6.96e-06	RAD54L	RAD54-like (S. cerevisiae)
213427_at	5.43	6.47	-2.05	1.41e-05	0.0002	RPP40	ribonuclease P/MRP 40kDa subunit
203133_at	9.49	10.52	-2.05	3.62e-06	4.99e-05	SEC61B	Sec61 translocon beta subunit
203832_at	7.97	9.01	-2.05	5.67e-07	1.13e-05	SNRPF	small nuclear ribonucleoprotein polypeptide F
218817_at	3.91	4.95	-2.05	1.28e-05	0.0001	SPCS3	signal peptidase complex subunit 3
212946_at	6.34	7.38	-2.05	0.0002	0.0011	VWA8	von Willebrand factor A domain containing 8
205594_at	6.62	7.65	-2.05	0.0008	0.004	ZNF652	zinc finger protein 652
202961_s_at	8.73	9.78	-2.06	9.13e-06	0.0001	ATP5J2	ATP synthase, H+ transporting, mitochondrial Fo complex subunit F2
1552660_a_at	3.62	4.66	-2.06	1.85e-05	0.0002	C5orf22	chromosome 5 open reading frame 22
225723_at	6.25	7.29	-2.06	2.61e-05	0.0002	CCDC167	coiled-coil domain containing 167
202613_at	5.03	6.08	-2.06	0.0014	0.0063	CTPS1	CTP synthase 1
207169_x_at	6.65	7.69	-2.06	4.31e-09	2.41e-07	DDR1	discoidin domain receptor tyrosine kinase 1
231918_s_at	4.28	5.33	-2.06	3.07e-05	0.0003	GFM2	G elongation factor, mitochondrial 2
203087_s_at	5.5	6.55	-2.06	4.5e-08	1.5e-06	KIF2A	kinesin heavy chain member 2A
224320_s_at	3.84	4.89	-2.06	6.73e-06	8.31e-05	MCM8	minichromosome maintenance 8 homologous recombination repair factor
213915_at	5.21	6.25	-2.06	0.0002	0.0011	NKG7	natural killer cell granule protein 7
218302_at	6.15	7.19	-2.06	2.69e-06	3.94e-05	PSENEN	presenilin enhancer gamma secretase subunit
217834_s_at	6.28	7.32	-2.06	0.0001	0.0009	SYNCRIP	synaptotagmin binding, cytoplasmic RNA interacting protein
205870_at	5.09	6.14	-2.07	1.92e-06	2.99e-05	BDKRB2	bradykinin receptor B2
1552575_a_at	4.47	5.52	-2.07	3.51e-05	0.0003	C6orf141	chromosome 6 open reading frame 141
1554271_a_at	3.16	4.21	-2.07	1.54e-05	0.0002	CENPL	centromere protein L
235099_at	5.66	6.72	-2.07	1.19e-05	0.0001	CMTM8	CKLF-like MARVEL transmembrane domain containing 8
225129_at	7.01	8.06	-2.07	4.29e-08	1.44e-06	CPNE2	copine II
203367_at	5.63	6.68	-2.07	1.62e-05	0.0002	DUSP14	dual specificity phosphatase 14
204797_s_at	5.11	6.16	-2.07	2.1e-08	8.38e-07	EML1	echinoderm microtubule associated protein like 1
205488_at	5.56	6.61	-2.07	0.0133	0.0405	GZMA	granzyme A
204735_at	5.44	6.5	-2.07	1.12e-07	3.11e-06	PDE4A	phosphodiesterase 4A, cAMP-specific
202483_s_at	7.95	9	-2.07	1.39e-06	2.31e-05	RANBP1	RAN binding protein 1
209326_at	5.51	6.56	-2.07	7.74e-08	2.29e-06	SLC35A2	solute carrier family 35 (UDP-galactose transporter), member A2
200943_at	9.46	10.52	-2.08	8.97e-11	1.13e-08	HMGN1	high mobility group nucleosome binding domain 1
208767_s_at	8.87	9.92	-2.08	2.36e-06	3.53e-05	LAPTM4B	lysosomal protein transmembrane 4 beta
209014_at	9.42	10.48	-2.08	0.0005	0.0028	MAGED1	MAGE family member D1
222369_at	5.49	6.55	-2.08	4.15e-06	5.6e-05	NAA40	N(alpha)-acetyltransferase 40, NatD catalytic subunit
236255_at	4.6	5.65	-2.08	0.0001	0.0009	PLEKHG4B	pleckstrin homology domain containing, family G (with RhoGef domain) member 4B
217851_s_at	5.91	6.97	-2.08	0.0002	0.0014	PRELID3B	PRELI domain containing 3B
232078_at	4.75	5.81	-2.08	0.0022	0.0092	PVRL2	poliovirus receptor-related 2 (herpesvirus entry mediator B)
205590_at	4.79	5.85	-2.08	0.0023	0.0096	RASGRP1	RAS guanyl releasing protein 1 (calcium and DAG-regulated)
242882_at	4.28	5.33	-2.08	2.28e-06	3.43e-05	RNF207	ring finger protein 207
202690_s_at	7.76	8.82	-2.08	3.08e-07	6.99e-06	SNRPD1	small nuclear ribonucleoprotein D1 polypeptide
35148_at	4.51	5.57	-2.08	1.59e-08	6.66e-07	TJP3	tight junction protein 3
224715_at	5.98	7.03	-2.08	3.61e-08	1.27e-06	WDR34	WD repeat domain 34
229700_at	6.05	7.11	-2.08	1.44e-05	0.0002	ZNF738	zinc finger protein 738
227372_s_at	3.13	4.2	-2.09	2.55e-07	5.98e-06	BAIAP2L1	BAI1-associated protein 2-like 1
205677_s_at	4.92	5.98	-2.09	6.16e-06	7.7e-05	DLEU1	deleted in lymphocytic leukemia 1 (non-protein coding)
202668_at	7.17	8.24	-2.09	7.95e-08	2.34e-06	EFNB2	ephrin-B2
219920_s_at	5.87	6.94	-2.09	0.0001	0.0008	GMPPB	GDP-mannose pyrophosphorylase B
209113_s_at	5.97	7.03	-2.09	5.02e-08	1.64e-06	HMG20B	high mobility group 20B
208668_x_at	11.21	12.27	-2.09	1.27e-06	2.16e-05	HMGN2	high mobility group nucleosomal binding domain 2
221047_s_at	4.32	5.39	-2.09	1.81e-09	1.21e-07	MARK1	MAP/microtubule affinity-regulating kinase 1
203417_at	8.25	9.31	-2.09	0.0044	0.0164	MFAP2	microfibrillar associated protein 2
228455_at	5.52	6.58	-2.09	0.0015	0.0067	RBM15	RNA binding motif protein 15
233337_s_at	6.19	7.25	-2.09	0.0004	0.0024	SEZ6L2	seizure related 6 homolog (mouse)-like 2
222155_s_at	4.44	5.5	-2.09	0.0007	0.0036	SLC52A2	solute carrier family 52 (riboflavin transporter), member 2
234994_at	7.62	8.69	-2.09	1.99e-05	0.0002	TMEM200A	transmembrane protein 200A
213246_at	6.47	7.53	-2.09	1.66e-06	2.66e-05	TMEM251	transmembrane protein 251
235775_at	4.26	5.33	-2.09	2.57e-05	0.0002	TMTC2	transmembrane and tetratricopeptide repeat containing 2
221952_x_at	10.01	11.07	-2.09	9.75e-07	1.74e-05	TRMT5	tRNA methyltransferase 5
208712_at	6.12	7.19	-2.1	0.0005	0.0028	CCND1	cyclin D1
238116_at	3.92	5	-2.1	4.39e-05	0.0004	DYNLRB2	dynein, light chain, roadblock-type 2
225864_at	6.15	7.22	-2.1	8.03e-05	0.0006	FAM84B	family with sequence similarity 84, member B
220615_s_at	4.13	5.19	-2.1	3.23e-07	7.26e-06	FAR2	fatty acyl-CoA reductase 2
218313_s_at	7.02	8.09	-2.1	2.91e-07	6.68e-06	GALNT7	polypeptide N-acetylgalactosaminyltransferase 7
218445_at	6.71	7.78	-2.1	3.88e-09	2.21e-07	H2AFY2	H2A histone family, member Y2
242705_x_at	5.47	6.54	-2.1	1.48e-06	2.43e-05	LRPAP1	LDL receptor related protein associated protein 1
236846_at	4.62	5.7	-2.1	4.47e-05	0.0004	MIR646HG	MIR646 host gene
218897_at	4.56	5.63	-2.1	6.84e-05	0.0005	TMEM177	transmembrane protein 177
213088_s_at	7.02	8.1	-2.11	6.16e-06	7.7e-05	DNAJC9	DnaJ (Hsp40) homolog, subfamily C, member 9
218779_x_at	5.42	6.49	-2.11	1.18e-09	8.73e-08	EPS8L1	EPS8-like 1
242592_at	2.66	3.74	-2.11	4.54e-06	6.02e-05	GPR137C	G protein-coupled receptor 137C
200846_s_at	7.76	8.83	-2.11	2.48e-06	3.69e-05	PPP1CA	protein phosphatase 1, catalytic subunit, alpha isozyme
234973_at	4.56	5.64	-2.11	1.35e-05	0.0001	SLC38A5	solute carrier family 38, member 5
227498_at	3.79	4.86	-2.11	0.0004	0.0021	SOX6	SRY box 6
221042_s_at	3.86	4.94	-2.12	1.37e-07	3.65e-06	CLMN	calmin (calponin-like, transmembrane)
218756_s_at	3.99	5.07	-2.12	8.2e-07	1.52e-05	DHRS11	dehydrogenase/reductase (SDR family) member 11
217154_s_at	3.54	4.62	-2.12	1.46e-06	2.41e-05	EDN3	endothelin 3
215664_s_at	3.09	4.18	-2.12	0.0001	0.0009	EPHA5	EPH receptor A5
219017_at	5.25	6.34	-2.12	0.0003	0.0019	ETNK1	ethanolamine kinase 1
221258_s_at	2.87	3.95	-2.12	8.87e-06	0.0001	KIF18A	kinesin family member 18A
212789_at	5.58	6.66	-2.12	3.41e-09	2e-07	NCAPD3	non-SMC condensin II complex subunit D3
224436_s_at	6.16	7.25	-2.12	1.6e-05	0.0002	NIPSNAP3A	nipsnap homolog 3A (C. elegans)
1555310_a_at	4.3	5.39	-2.12	3.38e-10	3.17e-08	PAK6	p21 protein (Cdc42/Rac)-activated kinase 6
226150_at	6.63	7.71	-2.12	8.77e-06	0.0001	PLPP5	phospholipid phosphatase 5
218967_s_at	4.72	5.81	-2.12	0.0015	0.0068	PTER	phosphotriesterase related
1559946_s_at	7.37	8.46	-2.12	2.25e-07	5.41e-06	RUVBL2	RuvB-like AAA ATPase 2
1552632_a_at	4.07	5.16	-2.13	7.75e-07	1.45e-05	ARSG	arylsulfatase G
226123_at	6.52	7.61	-2.13	7.45e-08	2.22e-06	CHD7	chromodomain helicase DNA binding protein 7
242769_at	3.98	5.06	-2.13	5.71e-05	0.0005	CTTNBP2	cortactin binding protein 2
205661_s_at	5.05	6.14	-2.13	2.54e-06	3.76e-05	FLAD1	flavin adenine dinucleotide synthetase 1
227314_at	3.71	4.8	-2.13	0.0143	0.043	ITGA2	integrin, alpha 2 (CD49B, alpha 2 subunit of VLA-2 receptor)
205470_s_at	5.2	6.29	-2.13	0.0001	0.0008	KLK11	kallikrein related peptidase 11
225996_at	6.17	7.26	-2.13	0.0002	0.0015	LONRF2	LON peptidase N-terminal domain and ring finger 2
232226_at	3.9	5	-2.13	2.08e-05	0.0002	LRRC4C	leucine rich repeat containing 4C
210983_s_at	6.79	7.88	-2.13	2.82e-05	0.0003	MCM7	minichromosome maintenance complex component 7
218073_s_at	3.18	4.28	-2.13	3.06e-07	6.96e-06	NDC1	NDC1 transmembrane nucleoporin
213568_at	8.13	9.22	-2.13	4.92e-06	6.42e-05	OSR2	odd-skipped related transciption factor 2
1555789_s_at	5.81	6.9	-2.13	1.32e-05	0.0001	PHF23	PHD finger protein 23
238673_at	3.96	5.05	-2.13	3.77e-05	0.0003	SAMD12	sterile alpha motif domain containing 12
236064_at	5.19	6.28	-2.13	2.56e-07	6e-06	SLC25A35	solute carrier family 25, member 35
226017_at	6.93	8.03	-2.14	2.21e-06	3.34e-05	CMTM7	CKLF-like MARVEL transmembrane domain containing 7
204905_s_at	6.22	7.32	-2.14	0.0001	0.001	EEF1E1	eukaryotic translation elongation factor 1 epsilon 1
205291_at	5.79	6.89	-2.14	0.0003	0.0017	IL2RB	interleukin 2 receptor, beta
218556_at	6.54	7.64	-2.14	7.61e-05	0.0006	ORMDL2	ORMDL sphingolipid biosynthesis regulator 2
200968_s_at	10.28	11.37	-2.14	5.31e-07	1.08e-05	PPIB	peptidylprolyl isomerase B (cyclophilin B)
202178_at	5.22	6.32	-2.14	3.86e-08	1.33e-06	PRKCZ	protein kinase C, zeta
217716_s_at	7.99	9.09	-2.14	5.47e-07	1.1e-05	SEC61A1	Sec61 translocon alpha 1 subunit
223461_at	5.28	6.38	-2.14	5.08e-05	0.0004	TBC1D7	TBC1 domain family, member 7
201821_s_at	6.92	8.01	-2.14	3e-05	0.0003	TIMM17A	translocase of inner mitochondrial membrane 17 homolog A (yeast)
213341_at	5.88	6.98	-2.15	9.76e-09	4.57e-07	FEM1C	fem-1 homolog c (C. elegans)
215943_at	3.67	4.78	-2.15	3.47e-05	0.0003	KIAA1661	KIAA1661 protein
242462_at	4.5	5.6	-2.15	9.36e-06	0.0001	LINC00665	long intergenic non-protein coding RNA 665
202784_s_at	5.19	6.29	-2.15	5.12e-08	1.66e-06	NNT	nicotinamide nucleotide transhydrogenase
208828_at	6.87	7.97	-2.15	1.33e-05	0.0001	POLE3	polymerase (DNA directed), epsilon 3, accessory subunit
203210_s_at	4.35	5.46	-2.15	5.87e-07	1.16e-05	RFC5	replication factor C subunit 5
218826_at	5.58	6.68	-2.15	2.22e-07	5.36e-06	SLC35F2	solute carrier family 35, member F2
212520_s_at	6.86	7.97	-2.15	1.09e-08	5e-07	SMARCA4	SWI/SNF related, matrix associated, actin dependent regulator of chromatin, subfamily a, member 4
205309_at	3.08	4.19	-2.15	2.13e-07	5.17e-06	SMPDL3B	sphingomyelin phosphodiesterase, acid-like 3B
208986_at	8.11	9.21	-2.15	4.8e-09	2.6e-07	TCF12	transcription factor 12
219715_s_at	5.54	6.64	-2.15	1.94e-08	7.88e-07	TDP1	tyrosyl-DNA phosphodiesterase 1
201042_at	6.91	8.01	-2.15	0.0001	0.001	TGM2	transglutaminase 2
227801_at	4.12	5.22	-2.15	0.0009	0.0046	TRIM59	tripartite motif containing 59
214007_s_at	5.7	6.8	-2.15	0.0002	0.001	TWF1; TWF1P1	twinfilin actin binding protein 1; twinfilin 1 pseudogene 1
209971_x_at	7.02	8.13	-2.16	0.0001	0.0008	AIMP2	aminoacyl tRNA synthetase complex-interacting multifunctional protein 2
204247_s_at	5.05	6.16	-2.16	1.14e-06	1.99e-05	CDK5	cyclin-dependent kinase 5
218748_s_at	4.2	5.31	-2.16	7.81e-06	9.36e-05	EXOC5	exocyst complex component 5
209016_s_at	3.86	4.97	-2.16	0.0188	0.0534	KRT7	keratin 7, type II
218163_at	7.27	8.39	-2.16	2.65e-05	0.0003	MCTS1	malignant T-cell amplified sequence 1
218051_s_at	6.62	7.73	-2.16	0.0031	0.0123	NT5DC2	5'-nucleotidase domain containing 2
208644_at	6.77	7.88	-2.16	3.08e-09	1.84e-07	PARP1	poly(ADP-ribose) polymerase 1
205449_at	5.21	6.32	-2.16	7.18e-05	0.0006	SAC3D1	SAC3 domain containing 1
227046_at	5.38	6.49	-2.16	1.3e-07	3.48e-06	SLC39A11	solute carrier family 39, member 11
227705_at	7.26	8.37	-2.16	5.51e-06	7.03e-05	TCEAL7	transcription elongation factor A (SII)-like 7
242056_at	4.56	5.67	-2.16	5.21e-07	1.06e-05	TRIM45	tripartite motif containing 45
217986_s_at	5.99	7.11	-2.17	5.02e-09	2.69e-07	BAZ1A	bromodomain adjacent to zinc finger domain 1A
1555730_a_at	9.8	10.91	-2.17	2.39e-05	0.0002	CFL1	cofilin 1 (non-muscle)
238075_at	4.02	5.13	-2.17	1.37e-07	3.64e-06	CHEK1	checkpoint kinase 1
235089_at	3.89	5.01	-2.17	8.25e-09	4e-07	FBXL20	F-box and leucine-rich repeat protein 20
205860_x_at	4.02	5.14	-2.17	1.34e-07	3.57e-06	FOLH1; FOLH1B	folate hydrolase (prostate-specific membrane antigen) 1; folate hydrolase 1B
203298_s_at	6.19	7.3	-2.17	4.39e-07	9.32e-06	JARID2	jumonji, AT rich interactive domain 2
210059_s_at	5.03	6.14	-2.17	2.46e-05	0.0002	MAPK13	mitogen-activated protein kinase 13
209466_x_at	6.63	7.75	-2.17	7.87e-06	9.41e-05	PTN	pleiotrophin
201614_s_at	6.24	7.36	-2.17	1.26e-06	2.15e-05	RUVBL1	RuvB-like AAA ATPase 1
227560_at	6.18	7.3	-2.17	5.66e-07	1.13e-05	SFXN2	sideroflexin 2
238827_at	4.95	6.06	-2.17	1.38e-06	2.31e-05	SH3RF2	SH3 domain containing ring finger 2
212922_s_at	7.2	8.32	-2.17	2.81e-08	1.05e-06	SMYD2	SET and MYND domain containing 2
222835_at	6.84	7.95	-2.17	0.0399	0.0972	THSD4	thrombospondin type 1 domain containing 4
229614_at	5.62	6.74	-2.17	2.56e-08	9.78e-07	ZNF320	zinc finger protein 320
206385_s_at	7.6	8.72	-2.18	5.27e-06	6.79e-05	ANK3	ankyrin 3, node of Ranvier (ankyrin G)
219544_at	3.58	4.7	-2.18	1.32e-05	0.0001	BORA	bora, aurora kinase A activator
203630_s_at	6.78	7.91	-2.18	4.28e-10	3.78e-08	COG5	component of oligomeric golgi complex 5
200894_s_at	6.16	7.29	-2.18	1.59e-05	0.0002	FKBP4	FK506 binding protein 4
1569361_a_at	4.67	5.8	-2.18	1.44e-06	2.38e-05	LOC100129098	serine/arginine repetitive matrix protein 2-like
222271_at	4.82	5.94	-2.18	0.0037	0.0142	LOC105371267	uncharacterized LOC105371267
225201_s_at	7.19	8.31	-2.18	7.37e-07	1.4e-05	MRPL14	mitochondrial ribosomal protein L14
239537_at	3.21	4.33	-2.18	1.68e-07	4.29e-06	ST8SIA2	ST8 alpha-N-acetyl-neuraminide alpha-2,8-sialyltransferase 2
221590_s_at	4.41	5.54	-2.19	0.0001	0.0009	ALDH6A1	aldehyde dehydrogenase 6 family, member A1
214214_s_at	7.43	8.56	-2.19	2.76e-05	0.0003	C1QBP	complement component 1, q subcomponent binding protein
226661_at	3.51	4.64	-2.19	3.74e-05	0.0003	CDCA2	cell division cycle associated 2
224150_s_at	4.82	5.95	-2.19	3.34e-07	7.46e-06	CEP70	centrosomal protein 70kDa
223786_at	4.13	5.26	-2.19	3.83e-08	1.32e-06	CHST6	carbohydrate (N-acetylglucosamine 6-O) sulfotransferase 6
213911_s_at	9.59	10.72	-2.19	4.85e-08	1.58e-06	H2AFZ	H2A histone family, member Z
214463_x_at	5.84	6.97	-2.19	1.88e-07	4.7e-06	HIST1H4J	histone cluster 1, H4j
218211_s_at	6.72	7.85	-2.19	1.18e-06	2.04e-05	MLPH	melanophilin
209914_s_at	3.92	5.05	-2.19	2.86e-08	1.06e-06	NRXN1	neurexin 1
225071_at	5.99	7.12	-2.19	5.54e-06	7.06e-05	NUS1	NUS1 dehydrodolichyl diphosphate synthase subunit
200656_s_at	8.93	10.06	-2.19	0.0004	0.0024	P4HB	prolyl 4-hydroxylase, beta polypeptide
211048_s_at	7.8	8.93	-2.19	6.24e-08	1.95e-06	PDIA4	protein disulfide isomerase family A, member 4
201283_s_at	3.68	4.81	-2.19	1.57e-10	1.7e-08	TRAK1	trafficking protein, kinesin binding 1
242444_at	4.06	5.2	-2.2	2.17e-09	1.4e-07	C1QTNF6	C1q and tumor necrosis factor related protein 6
219872_at	5.13	6.27	-2.2	0.0168	0.0488	FAM198B	family with sequence similarity 198, member B
200052_s_at	8.2	9.34	-2.2	2.72e-07	6.33e-06	ILF2	interleukin enhancer binding factor 2
222196_at	2.83	3.97	-2.2	0.0241	0.0652	LOC389906	zinc finger protein 839 pseudogene
212673_at	7.28	8.41	-2.2	1.53e-11	2.94e-09	METAP1	methionyl aminopeptidase 1
1556285_s_at	7.38	8.51	-2.2	4.02e-05	0.0004	PPA2	pyrophosphatase (inorganic) 2
74694_s_at	5.35	6.49	-2.2	2.14e-06	3.25e-05	RABEP2	rabaptin, RAB GTPase binding effector protein 2
213988_s_at	9.9	11.04	-2.2	8.92e-06	0.0001	SAT1	spermidine/spermine N1-acetyltransferase 1
223304_at	7.06	8.2	-2.2	4.08e-08	1.38e-06	SLC37A3	solute carrier family 37, member 3
210609_s_at	6.85	7.99	-2.2	2.13e-06	3.24e-05	TP53I3	tumor protein p53 inducible protein 3
213134_x_at	7.11	8.25	-2.21	1.48e-07	3.89e-06	BTG3	BTG family, member 3
210074_at	5.83	6.98	-2.21	0.003	0.0121	CTSV	cathepsin V
225847_at	3.69	4.83	-2.21	2.33e-06	3.5e-05	NCEH1	neutral cholesterol ester hydrolase 1
223692_at	3.94	5.08	-2.21	2.83e-06	4.11e-05	NMNAT1	nicotinamide nucleotide adenylyltransferase 1
213040_s_at	4.24	5.38	-2.21	5.87e-07	1.16e-05	NPTXR	neuronal pentraxin receptor
223842_s_at	3.8	4.95	-2.21	1.31e-07	3.51e-06	SCARA3	scavenger receptor class A, member 3
222979_s_at	7.04	8.18	-2.21	0.0002	0.0012	SURF4	surfeit 4
224589_at	7.21	8.35	-2.21	3.77e-07	8.23e-06	XIST	X inactive specific transcript (non-protein coding)
200903_s_at	7.36	8.51	-2.22	6.07e-10	5.02e-08	AHCY	adenosylhomocysteinase
229666_s_at	5.97	7.13	-2.22	4.25e-07	9.07e-06	CSTF3	cleavage stimulation factor, 3' pre-RNA, subunit 3
220723_s_at	3.5	4.65	-2.22	6.96e-05	0.0006	CWH43	cell wall biogenesis 43 C-terminal homolog
206646_at	5.29	6.44	-2.22	2.73e-07	6.35e-06	GLI1	GLI family zinc finger 1
202487_s_at	8.09	9.24	-2.22	5.15e-07	1.05e-05	H2AFV	H2A histone family, member V
200700_s_at	8.71	9.86	-2.22	0.0001	0.001	KDELR2	KDEL (Lys-Asp-Glu-Leu) endoplasmic reticulum protein retention receptor 2
202904_s_at	3.35	4.5	-2.22	0.0001	0.001	LSM5	LSM5 homolog, U6 small nuclear RNA and mRNA degradation associated
225975_at	7.98	9.12	-2.22	2.39e-07	5.69e-06	PCDH18	protocadherin 18
229796_at	5.11	6.26	-2.22	7.81e-08	2.3e-06	SIX4	SIX homeobox 4
202786_at	5.8	6.95	-2.22	4.52e-06	5.99e-05	STK39	serine threonine kinase 39
218512_at	6.68	7.83	-2.22	2.46e-07	5.8e-06	WDR12	WD repeat domain 12
208696_at	7.75	8.9	-2.23	7.94e-06	9.48e-05	CCT5	chaperonin containing TCP1, subunit 5 (epsilon)
228155_at	8.19	9.35	-2.23	7.29e-08	2.18e-06	FAM213A	family with sequence similarity 213, member A
205967_at	9.09	10.24	-2.23	1.42e-05	0.0002	HIST1H4C	histone cluster 1, H4c
1555737_a_at	4.3	5.45	-2.23	3.38e-06	4.74e-05	KLK4	kallikrein related peptidase 4
236396_at	5.48	6.63	-2.23	6.23e-06	7.78e-05	LOC101927263	uncharacterized LOC101927263
213125_at	6.55	7.7	-2.23	2.73e-05	0.0003	OLFML2B	olfactomedin like 2B
219105_x_at	6.27	7.43	-2.23	3.13e-06	4.46e-05	ORC6	origin recognition complex subunit 6
220060_s_at	2.95	4.11	-2.23	1.19e-05	0.0001	PARPBP	PARP1 binding protein
209891_at	2.75	3.91	-2.23	4.21e-05	0.0004	SPC25	SPC25, NDC80 kinetochore complex component
225822_at	4.8	5.96	-2.23	6.51e-11	8.65e-09	TMEM125	transmembrane protein 125
223361_at	7.01	8.18	-2.24	7.45e-05	0.0006	ABRACL	ABRA C-terminal like
220234_at	3.65	4.81	-2.24	4.36e-10	3.83e-08	CA8	carbonic anhydrase VIII
218510_x_at	4.36	5.52	-2.24	4.08e-05	0.0004	FAM134B	family with sequence similarity 134, member B
231798_at	2.83	4	-2.24	1.59e-05	0.0002	NOG	noggin
202697_at	5.83	7	-2.24	2.38e-06	3.56e-05	NUDT21	nudix hydrolase 21
205024_s_at	4.6	5.76	-2.24	6.02e-06	7.57e-05	RAD51	RAD51 recombinase
202433_at	6.86	8.02	-2.24	2.29e-07	5.47e-06	SLC35B1	solute carrier family 35, member B1
205339_at	5.02	6.18	-2.24	2.28e-08	8.93e-07	STIL	SCL/TAL1 interrupting locus
228051_at	3.62	4.79	-2.25	6.29e-08	1.95e-06	ARFGEF3	ARFGEF family member 3
210026_s_at	6.04	7.21	-2.25	0.0008	0.0042	CARD10	caspase recruitment domain family, member 10
221880_s_at	5.35	6.52	-2.25	1.97e-08	7.96e-07	FAM174B	family with sequence similarity 174, member B
229247_at	4.36	5.53	-2.25	1.96e-09	1.29e-07	FBLN7	fibulin 7
225944_at	4.26	5.43	-2.25	3.87e-07	8.39e-06	NLN	neurolysin (metallopeptidase M3 family)
226276_at	7.41	8.57	-2.25	0.0015	0.0069	TMEM167A	transmembrane protein 167A
208977_x_at	8.42	9.59	-2.25	9.19e-06	0.0001	TUBB4B	tubulin, beta 4B class IVb
208997_s_at	6.38	7.55	-2.25	1.65e-05	0.0002	UCP2	uncoupling protein 2 (mitochondrial, proton carrier)
222569_at	4.59	5.76	-2.25	9.6e-06	0.0001	UGGT1	UDP-glucose glycoprotein glucosyltransferase 1
231084_at	3.23	4.41	-2.26	0.0017	0.0074	CFAP43	cilia and flagella associated protein 43
209393_s_at	6.13	7.31	-2.26	4.54e-08	1.51e-06	EIF4E2	eukaryotic translation initiation factor 4E family member 2
224839_s_at	3.64	4.82	-2.26	1.08e-05	0.0001	GPT2	glutamic pyruvate transaminase (alanine aminotransferase) 2
216548_x_at	5	6.17	-2.26	2.73e-08	1.03e-06	HMGB3P1	high mobility group box 3 pseudogene 1
218992_at	5.23	6.4	-2.26	8.43e-05	0.0006	PLGRKT	plasminogen receptor, C-terminal lysine transmembrane protein
227134_at	4.78	5.96	-2.26	9.91e-08	2.81e-06	SYTL1	synaptotagmin like 1
238323_at	4.2	5.37	-2.26	4.63e-07	9.71e-06	TEAD2	TEA domain family member 2
200822_x_at	8.91	10.09	-2.26	5.76e-05	0.0005	TPI1	triosephosphate isomerase 1
221648_s_at	2.96	4.14	-2.27	0.0001	0.0008	AGMAT	agmatinase
201428_at	4.79	5.98	-2.27	0.0001	0.0009	CLDN4	claudin 4
244297_at	2.99	4.18	-2.27	2.52e-08	9.68e-07	FAM95C	family with sequence similarity 95, member C
218350_s_at	6.94	8.12	-2.27	4.47e-07	9.44e-06	GMNN	geminin, DNA replication inhibitor
1558045_a_at	3.81	4.99	-2.27	5.73e-08	1.82e-06	LOC101930105; LOC389906; LOC441528	zinc finger protein 839-like; zinc finger protein 839 pseudogene
223172_s_at	5.43	6.61	-2.27	1.96e-05	0.0002	MTFP1	mitochondrial fission process 1
217946_s_at	7.05	8.23	-2.27	2.08e-07	5.08e-06	SAE1	SUMO1 activating enzyme subunit 1
208103_s_at	4.59	5.77	-2.28	2.21e-05	0.0002	ANP32E	acidic nuclear phosphoprotein 32 family member E
202543_s_at	4.84	6.03	-2.28	2.55e-05	0.0002	GMFB	glia maturation factor, beta
235583_at	3.63	4.82	-2.28	1.25e-06	2.13e-05	ILDR1	immunoglobulin-like domain containing receptor 1
214011_s_at	6.36	7.55	-2.28	0.0003	0.0016	NOP16	NOP16 nucleolar protein
224578_at	7.57	8.76	-2.28	1.14e-10	1.35e-08	RCC2	regulator of chromosome condensation 2
218681_s_at	6	7.19	-2.28	3.66e-05	0.0003	SDF2L1	stromal cell-derived factor 2-like 1
200657_at	9.08	10.27	-2.28	0.0002	0.0013	SLC25A5	solute carrier family 25 (mitochondrial carrier; adenine nucleotide translocator), member 5
225647_s_at	7.06	8.26	-2.29	6.14e-05	0.0005	CTSC	cathepsin C
208955_at	5.22	6.41	-2.29	3.18e-08	1.14e-06	DUT	deoxyuridine triphosphatase
222396_at	6.61	7.81	-2.29	1.81e-06	2.85e-05	HN1	hematological and neurological expressed 1
218678_at	6.74	7.94	-2.29	6.52e-07	1.27e-05	NES	nestin
230867_at	3.35	4.55	-2.3	0.0004	0.0023	COL6A6	collagen, type VI, alpha 6
224374_s_at	6.55	7.75	-2.3	6.98e-06	8.53e-05	EMILIN2	elastin microfibril interfacer 2
219117_s_at	7.69	8.89	-2.3	0.0003	0.0021	FKBP11	FK506 binding protein 11
217771_at	7.28	8.49	-2.3	3.74e-07	8.18e-06	GOLM1	golgi membrane protein 1
210892_s_at	5.01	6.21	-2.3	3.88e-08	1.33e-06	GTF2I	general transcription factor IIi
226790_at	6.25	7.45	-2.3	3.45e-05	0.0003	MORN2	MORN repeat containing 2
218981_at	4.89	6.09	-2.3	1.16e-05	0.0001	SDHAF3	succinate dehydrogenase complex assembly factor 3
229599_at	5.06	6.26	-2.3	2.42e-09	1.51e-07	SMIM22	small integral membrane protein 22
224448_s_at	6.96	8.16	-2.3	0.0002	0.0012	UQCC2	ubiquinol-cytochrome c reductase complex assembly factor 2
228281_at	3.88	5.09	-2.31	3.24e-06	4.58e-05	DDIAS	DNA damage-induced apoptosis suppressor
203987_at	6.22	7.43	-2.31	2.84e-08	1.06e-06	FZD6	frizzled class receptor 6
229667_s_at	2.93	4.14	-2.31	2.04e-09	1.33e-07	HOXB8	homeobox B8
240616_at	4.31	5.52	-2.31	1.09e-06	1.92e-05	LOC105370333	uncharacterized LOC105370333
235113_at	4.82	6.03	-2.31	0.0003	0.0017	LRR1	leucine rich repeat protein 1
228582_x_at	7.04	8.24	-2.31	4.67e-06	6.15e-05	MALAT1	metastasis associated lung adenocarcinoma transcript 1 (non-protein coding)
235153_at	4.28	5.5	-2.31	4.25e-07	9.07e-06	RNF183	ring finger protein 183
209152_s_at	4.69	5.9	-2.31	4.78e-09	2.59e-07	TCF3	transcription factor 3
1555370_a_at	4.66	5.88	-2.32	0.0034	0.0134	CAMTA1	calmodulin binding transcription activator 1
239752_at	3.72	4.94	-2.32	1.4e-06	2.32e-05	CECR2	cat eye syndrome chromosome region, candidate 2
227860_at	7.91	9.12	-2.32	2.74e-07	6.37e-06	CPXM1	carboxypeptidase X (M14 family), member 1
207949_s_at	4.04	5.25	-2.32	3.5e-09	2.05e-07	ICA1	islet cell autoantigen 1
218319_at	6.43	7.65	-2.32	8.46e-07	1.55e-05	PELI1	pellino E3 ubiquitin protein ligase 1
201835_s_at	5.49	6.7	-2.32	1.26e-07	3.42e-06	PRKAB1	protein kinase, AMP-activated, beta 1 non-catalytic subunit
228825_at	5.44	6.65	-2.32	6.13e-10	5.05e-08	PTGR1	prostaglandin reductase 1
221008_s_at	2.79	4.01	-2.33	0.0001	0.0009	ETNPPL	ethanolamine-phosphate phospho-lyase
229770_at	4.12	5.34	-2.33	3.64e-08	1.27e-06	GLT1D1	glycosyltransferase 1 domain containing 1
219654_at	4.79	6.01	-2.33	0.0003	0.0018	HACD1	3-hydroxyacyl-CoA dehydratase 1
214705_at	3.92	5.14	-2.33	4.16e-08	1.41e-06	INADL	InaD-like (Drosophila)
1569108_a_at	4.34	5.57	-2.33	3.73e-06	5.12e-05	LOC105377076; ZNF589	uncharacterized LOC105377076; zinc finger protein 589
228597_at	5.24	6.46	-2.33	1.21e-06	2.07e-05	MIS18A	MIS18 kinetochore protein A
206023_at	3.7	4.92	-2.33	4.84e-06	6.34e-05	NMU	neuromedin U
223001_at	8.97	10.19	-2.33	2.34e-06	3.51e-05	OSTC	oligosaccharyltransferase complex subunit (non-catalytic)
1552797_s_at	3.44	4.66	-2.33	1.13e-06	1.97e-05	PROM2	prominin 2
57588_at	6.06	7.28	-2.33	8.37e-06	9.9e-05	SLC24A3	solute carrier family 24 (sodium/potassium/calcium exchanger), member 3
209218_at	5.43	6.65	-2.33	0.0012	0.0055	SQLE	squalene epoxidase
214567_s_at	4.41	5.63	-2.33	0.0007	0.0037	XCL1; XCL2	chemokine (C motif) ligand 1; chemokine (C motif) ligand 2
201852_x_at	12.15	13.37	-2.34	2.09e-07	5.08e-06	COL3A1	collagen, type III, alpha 1
238012_at	3.79	5.02	-2.34	2.57e-06	3.8e-05	DPP7	dipeptidyl-peptidase 7
200825_s_at	7.51	8.73	-2.34	7.41e-07	1.4e-05	HYOU1	hypoxia up-regulated 1
1569629_x_at	3.69	4.91	-2.34	7.66e-07	1.44e-05	LOC101930105; LOC389906; LOC441528; LOC729162	zinc finger protein 839-like; zinc finger protein 839 pseudogene; uncharacterized LOC729162
217871_s_at	10.02	11.24	-2.34	6.42e-05	0.0005	MIF	macrophage migration inhibitory factor (glycosylation-inhibiting factor)
1554572_a_at	4.77	5.99	-2.34	2.05e-06	3.15e-05	SUV39H2	suppressor of variegation 3-9 homolog 2 (Drosophila)
228377_at	2.92	4.15	-2.35	1.97e-06	3.05e-05	KLHL14	kelch-like family member 14
220816_at	4.3	5.52	-2.35	8.67e-09	4.15e-07	LPAR3	lysophosphatidic acid receptor 3
210683_at	2.95	4.18	-2.35	5.45e-06	6.97e-05	NRTN	neurturin
221215_s_at	5.69	6.93	-2.35	4.51e-08	1.5e-06	RIPK4	receptor-interacting serine-threonine kinase 4
213664_at	3.73	4.97	-2.35	0.0023	0.0096	SLC1A1	solute carrier family 1 (neuronal/epithelial high affinity glutamate transporter, system Xag), member 1
202935_s_at	2.96	4.19	-2.35	0.0223	0.0613	SOX9	SRY box 9
203585_at	5.92	7.16	-2.35	3.6e-06	4.97e-05	ZNF185	zinc finger protein 185 (LIM domain)
218451_at	4.6	5.83	-2.36	1.33e-10	1.51e-08	CDCP1	CUB domain containing protein 1
202533_s_at	4.51	5.75	-2.36	2.32e-05	0.0002	DHFR; DHFRP1	dihydrofolate reductase; dihydrofolate reductase pseudogene 1
229377_at	5.29	6.53	-2.36	2.79e-06	4.05e-05	GRTP1	growth hormone regulated TBC protein 1
1557788_a_at	3.93	5.17	-2.36	9.83e-05	0.0007	LINC00476	long intergenic non-protein coding RNA 476
214581_x_at	4.4	5.64	-2.36	2.56e-05	0.0002	TNFRSF21	tumor necrosis factor receptor superfamily, member 21
219659_at	4.12	5.36	-2.37	1.59e-05	0.0002	ATP8A2	ATPase, aminophospholipid transporter, class I, type 8A, member 2
243386_at	3.01	4.26	-2.37	9.3e-07	1.68e-05	CASZ1	castor zinc finger 1
228933_at	5.85	7.09	-2.37	0.0005	0.0026	NHS	Nance-Horan syndrome (congenital cataracts and dental anomalies)
215708_s_at	3.66	4.91	-2.37	3.71e-07	8.13e-06	PRIM2	primase, DNA, polypeptide 2 (58kDa)
1553986_at	3.83	5.08	-2.37	4.76e-07	9.91e-06	RASEF	RAS and EF-hand domain containing
225666_at	5.79	7.03	-2.37	7.9e-09	3.88e-07	TMTC4	transmembrane and tetratricopeptide repeat containing 4
231817_at	5.34	6.59	-2.37	9.46e-06	0.0001	USP53	ubiquitin specific peptidase 53
207802_at	2.54	3.79	-2.38	0.0166	0.0484	CRISP3	cysteine-rich secretory protein 3
226980_at	2.38	3.63	-2.38	9.65e-08	2.75e-06	DEPDC1B	DEP domain containing 1B
232069_at	4.17	5.42	-2.38	1.93e-06	3.01e-05	KIF26A	kinesin family member 26A
231319_x_at	5.82	7.08	-2.38	5.26e-07	1.07e-05	KIF9	kinesin family member 9
209925_at	3.27	4.52	-2.38	5.84e-07	1.16e-05	OCLN	occludin
218599_at	6.32	7.57	-2.38	4.59e-08	1.52e-06	REC8	REC8 meiotic recombination protein
205733_at	4.18	5.44	-2.39	3.56e-08	1.25e-06	BLM	Bloom syndrome, RecQ helicase-like
236769_at	3.69	4.95	-2.39	3e-06	4.3e-05	LOC158402	uncharacterized LOC158402
204886_at	2.91	4.17	-2.39	2.98e-06	4.28e-05	PLK4	polo-like kinase 4
226912_at	3.55	4.81	-2.39	2.27e-12	7.04e-10	ZDHHC23	zinc finger, DHHC-type containing 23
218349_s_at	4.61	5.87	-2.39	5.43e-06	6.96e-05	ZWILCH	zwilch kinetochore protein
221927_s_at	6.21	7.47	-2.4	1.23e-09	9e-08	ABHD11	abhydrolase domain containing 11
227488_at	7.97	9.24	-2.4	0.0075	0.0255	MIR503; MIR503HG	microRNA 503; MIR503 host gene
224799_at	4.44	5.7	-2.4	7.79e-05	0.0006	NDFIP2	Nedd4 family interacting protein 2
201476_s_at	5.12	6.39	-2.4	2.75e-06	4e-05	RRM1	ribonucleotide reductase M1
230383_x_at	6.55	7.81	-2.4	9.31e-06	0.0001	SLFN5	schlafen family member 5
230763_at	2.82	4.09	-2.4	4.95e-07	1.02e-05	SPATA17	spermatogenesis associated 17
231859_at	5.96	7.23	-2.41	2.15e-10	2.2e-08	C14orf132	chromosome 14 open reading frame 132
215930_s_at	3.96	5.22	-2.41	7.33e-10	5.86e-08	CTAGE5	CTAGE family, member 5
236976_at	3.69	4.96	-2.41	2.33e-05	0.0002	FANCA	Fanconi anemia complementation group A
201277_s_at	8.51	9.78	-2.41	9.43e-08	2.69e-06	HNRNPAB	heterogeneous nuclear ribonucleoprotein A/B
1559477_s_at	6.72	7.99	-2.41	6.73e-06	8.3e-05	MEIS1	Meis homeobox 1
219277_s_at	4.86	6.13	-2.41	7.29e-05	0.0006	OGDHL	oxoglutarate dehydrogenase-like
1559190_s_at	4.46	5.73	-2.41	9.82e-07	1.75e-05	RDH13	retinol dehydrogenase 13 (all-trans/9-cis)
210293_s_at	6.1	7.37	-2.41	1.02e-05	0.0001	SEC23B	Sec23 homolog B, COPII coat complex component
205405_at	6.07	7.34	-2.41	9.89e-07	1.77e-05	SEMA5A	sema domain, seven thrombospondin repeats (type 1 and type 1-like), transmembrane domain (TM) and short cytoplasmic domain, (semaphorin) 5A
200783_s_at	7.11	8.38	-2.41	1.49e-06	2.44e-05	STMN1	stathmin 1
219360_s_at	4.99	6.26	-2.41	1.2e-07	3.3e-06	TRPM4	transient receptor potential cation channel, subfamily M, member 4
219073_s_at	6.45	7.73	-2.42	2.09e-07	5.08e-06	OSBPL10	oxysterol binding protein-like 10
226670_s_at	6.11	7.38	-2.42	0.0002	0.0013	PABPC1L	poly(A) binding protein, cytoplasmic 1-like
213302_at	5.43	6.71	-2.42	1.93e-06	3.01e-05	PFAS	phosphoribosylformylglycinamidine synthase
204019_s_at	8.05	9.33	-2.42	3.84e-08	1.32e-06	SH3YL1	SH3 and SYLF domain containing 1
227278_at	6.8	8.08	-2.42	8.63e-05	0.0007	TAF13	TAF13 RNA polymerase II, TATA box binding protein (TBP)-associated factor, 18kDa
205068_s_at	5.16	6.44	-2.43	0.0002	0.0011	ARHGAP26	Rho GTPase activating protein 26
218195_at	7.19	8.47	-2.43	5.43e-10	4.59e-08	ARMT1	acidic residue methyltransferase 1
221591_s_at	4.91	6.19	-2.43	1.9e-05	0.0002	FAM64A	family with sequence similarity 64, member A
230644_at	3.67	4.95	-2.43	1.29e-07	3.47e-06	LRFN5	leucine rich repeat and fibronectin type III domain containing 5
230601_s_at	3.21	4.49	-2.43	1.52e-05	0.0002	LRRC46	leucine rich repeat containing 46
218101_s_at	9.05	10.34	-2.43	9.36e-08	2.68e-06	NDUFC2	NADH dehydrogenase (ubiquinone) 1, subcomplex unknown, 2, 14.5kDa
200790_at	8.29	9.57	-2.43	4.17e-06	5.61e-05	ODC1	ornithine decarboxylase 1
1558292_s_at	3.96	5.24	-2.43	1.96e-05	0.0002	PIGW	phosphatidylinositol glycan anchor biosynthesis class W
201746_at	5.8	7.08	-2.43	6.49e-11	8.64e-09	TP53	tumor protein p53
204531_s_at	4.38	5.67	-2.44	8.38e-07	1.54e-05	BRCA1	breast cancer 1, early onset
203968_s_at	3	4.28	-2.44	7.79e-07	1.46e-05	CDC6	cell division cycle 6
203028_s_at	8.54	9.82	-2.44	6.03e-06	7.58e-05	CYBA	cytochrome b-245, alpha polypeptide
203397_s_at	5.34	6.63	-2.44	1.82e-05	0.0002	GALNT3	polypeptide N-acetylgalactosaminyltransferase 3
219347_at	5.9	7.19	-2.44	4.58e-09	2.52e-07	NUDT15	nudix hydrolase 15
227642_at	3.58	4.87	-2.44	3.33e-08	1.19e-06	TFCP2L1	transcription factor CP2-like 1
209605_at	7.45	8.73	-2.44	2.05e-05	0.0002	TST	thiosulfate sulfurtransferase (rhodanese)
205574_x_at	5.72	7.01	-2.45	4.18e-06	5.62e-05	BMP1	bone morphogenetic protein 1
223273_at	5.55	6.85	-2.45	2.88e-06	4.16e-05	C14orf142	chromosome 14 open reading frame 142
242100_at	4.51	5.8	-2.45	2.82e-05	0.0003	CHSY3	chondroitin sulfate synthase 3
219395_at	4.69	5.98	-2.45	4.68e-09	2.55e-07	ESRP2	epithelial splicing regulatory protein 2
230869_at	4.07	5.36	-2.45	3.8e-07	8.29e-06	FAM155A	family with sequence similarity 155, member A
224511_s_at	7.61	8.91	-2.45	0.0002	0.0014	TXNDC17	thioredoxin domain containing 17
229292_at	2.99	4.28	-2.46	5.34e-09	2.83e-07	EPB41L5	erythrocyte membrane protein band 4.1 like 5
221245_s_at	4.86	6.16	-2.46	1.33e-05	0.0001	FZD5	frizzled class receptor 5
206125_s_at	5.25	6.55	-2.46	0.0008	0.0042	KLK8	kallikrein related peptidase 8
229784_at	6.26	7.56	-2.46	0.0107	0.0338	MIR503HG	MIR503 host gene
204542_at	4.73	6.03	-2.46	3.22e-08	1.15e-06	ST6GALNAC2	ST6 (alpha-N-acetyl-neuraminyl-2,3-beta-galactosyl-1,3)-N-acetylgalactosaminide alpha-2,6-sialyltransferase 2
241963_at	3.73	5.03	-2.46	3.97e-06	5.4e-05	ZNF704	zinc finger protein 704
215783_s_at	4.2	5.5	-2.47	2.16e-06	3.28e-05	ALPL	alkaline phosphatase, liver/bone/kidney
204378_at	4.4	5.71	-2.47	9.86e-07	1.76e-05	BCAS1	breast carcinoma amplified sequence 1
59437_at	3.58	4.88	-2.47	1.27e-08	5.64e-07	C9orf116	chromosome 9 open reading frame 116
228625_at	5.08	6.38	-2.47	5.06e-07	1.04e-05	CITED4	Cbp/p300-interacting transactivator, with Glu/Asp rich carboxy-terminal domain, 4
206404_at	5.1	6.4	-2.47	0.0022	0.0093	FGF9	fibroblast growth factor 9
210117_at	3.04	4.35	-2.47	4.94e-06	6.44e-05	SPAG1	sperm associated antigen 1
238805_at	4.15	5.46	-2.48	9.41e-07	1.69e-05	C11orf52; HSPB2-C11orf52	chromosome 11 open reading frame 52; HSPB2-C11orf52 readthrough (NMD candidate)
238021_s_at	5.7	7.01	-2.48	1.7e-05	0.0002	CRNDE	colorectal neoplasia differentially expressed (non-protein coding)
226649_at	4.4	5.71	-2.48	3.11e-06	4.43e-05	PANK1	pantothenate kinase 1
212801_at	5.01	6.32	-2.49	8.34e-08	2.43e-06	CIT	citron rho-interacting serine/threonine kinase
226535_at	2.9	4.22	-2.49	0.0007	0.0037	ITGB6; LOC100505984	integrin beta 6; uncharacterized LOC100505984
226925_at	6.69	8	-2.49	2.34e-05	0.0002	PXYLP1	2-phosphoxylose phosphatase 1
202740_at	5.9	7.23	-2.5	3.49e-07	7.71e-06	ABHD14A-ACY1; ACY1	ABHD14A-ACY1 readthrough; aminoacylase 1
202517_at	6.05	7.38	-2.5	3.4e-08	1.21e-06	CRMP1	collapsin response mediator protein 1
229097_at	4.97	6.29	-2.5	2.63e-05	0.0003	DIAPH3	diaphanous-related formin 3
208546_x_at	4.85	6.17	-2.5	0.0008	0.0041	HIST1H2BH	histone cluster 1, H2bh
1556474_a_at	3.84	5.16	-2.5	0.0064	0.0223	LOC285097	uncharacterized FLJ38379
232001_at	4.42	5.74	-2.5	7.94e-07	1.48e-05	PRKCQ-AS1	PRKCQ antisense RNA 1
225619_at	3.58	4.91	-2.5	2.88e-05	0.0003	SLAIN1	SLAIN motif family member 1
222746_s_at	3.76	5.09	-2.51	1.17e-13	7.45e-11	BSPRY	B-box and SPRY domain containing
1552793_at	4.8	6.13	-2.51	3.73e-08	1.3e-06	C8orf31	chromosome 8 open reading frame 31
217430_x_at	8.79	10.12	-2.51	7.88e-05	0.0006	COL1A1	collagen, type I, alpha 1
226129_at	3.74	5.07	-2.51	4.62e-05	0.0004	FAM83H	family with sequence similarity 83, member H
1568678_s_at	5.73	7.06	-2.51	1.86e-08	7.63e-07	FGFR1OP	FGFR1 oncogene partner
210046_s_at	6.97	8.3	-2.51	1.95e-09	1.28e-07	IDH2	isocitrate dehydrogenase 2 (NADP+), mitochondrial
235060_at	6.84	8.17	-2.51	3.59e-05	0.0003	LOC100190986	uncharacterized LOC100190986
209904_at	3.4	4.72	-2.51	1.48e-05	0.0002	TNNC1	troponin C type 1 (slow)
208836_at	8.78	10.11	-2.52	0.0008	0.004	ATP1B3	ATPase, Na+/K+ transporting, beta 3 polypeptide
227966_s_at	6.47	7.81	-2.52	0.0002	0.0014	CCDC74A; CCDC74B	coiled-coil domain containing 74A; coiled-coil domain containing 74B
204126_s_at	4.4	5.73	-2.52	6.95e-06	8.51e-05	CDC45	cell division cycle 45
235177_at	4.52	5.85	-2.52	3.67e-06	5.05e-05	METTL21A	methyltransferase like 21A
214745_at	3.61	4.95	-2.52	3.62e-08	1.27e-06	PLCH1	phospholipase C, eta 1
218209_s_at	5.92	7.25	-2.52	5.58e-08	1.78e-06	RPRD1A	regulation of nuclear pre-mRNA domain containing 1A
221094_s_at	6.12	7.45	-2.53	6.29e-09	3.23e-07	ELP3	elongator acetyltransferase complex subunit 3
214170_x_at	6.72	8.05	-2.53	2.74e-05	0.0003	FH	fumarate hydratase
202219_at	6.03	7.37	-2.53	2.01e-06	3.1e-05	SLC6A8	solute carrier family 6 (neurotransmitter transporter), member 8
218567_x_at	4.87	6.22	-2.54	8.31e-07	1.53e-05	DPP3	dipeptidyl-peptidase 3
236031_x_at	3.27	4.62	-2.54	4.07e-06	5.52e-05	FREM1	FRAS1 related extracellular matrix 1
221577_x_at	4.52	5.87	-2.54	0.0118	0.0366	GDF15	growth differentiation factor 15
213170_at	5.74	7.08	-2.54	6.5e-07	1.26e-05	GPX7	glutathione peroxidase 7
206074_s_at	5.81	7.15	-2.54	1.95e-08	7.91e-07	HMGA1	high mobility group AT-hook 1
208808_s_at	8.97	10.32	-2.54	1.12e-06	1.96e-05	HMGB2	high mobility group box 2
222829_s_at	3.55	4.9	-2.54	7.07e-06	8.62e-05	IL20RA	interleukin 20 receptor, alpha
201938_at	8.99	10.34	-2.55	5.05e-10	4.33e-08	CDK2AP1	cyclin-dependent kinase 2 associated protein 1
203663_s_at	8.26	9.61	-2.55	3.29e-08	1.18e-06	COX5A	cytochrome c oxidase subunit Va
224215_s_at	5.32	6.67	-2.56	0.0001	0.0008	DLL1	delta-like 1 (Drosophila)
201123_s_at	8.04	9.39	-2.56	8.08e-05	0.0006	EIF5A	eukaryotic translation initiation factor 5A
212949_at	3.79	5.14	-2.56	6.78e-08	2.07e-06	NCAPH	non-SMC condensin I complex subunit H
226390_at	4.35	5.7	-2.56	0.0012	0.0058	STARD4	StAR-related lipid transfer domain containing 4
238835_at	4.29	5.65	-2.57	4.89e-05	0.0004	AVPR1A	arginine vasopressin receptor 1A
225742_at	5.04	6.4	-2.57	1.35e-05	0.0001	MDM4	MDM4, p53 regulator
235205_at	5.08	6.44	-2.57	2.63e-08	9.97e-07	OXR1	oxidation resistance 1
219497_s_at	3.6	4.97	-2.58	5.07e-07	1.04e-05	BCL11A	B-cell CLL/lymphoma 11A (zinc finger protein)
215116_s_at	5.25	6.62	-2.58	5.54e-07	1.11e-05	DNM1	dynamin 1
1557383_a_at	3.45	4.82	-2.58	0.0002	0.0016	LOC105376896	uncharacterized LOC105376896
221620_s_at	5.67	7.05	-2.59	2.51e-05	0.0002	APOO	apolipoprotein O
224468_s_at	6.05	7.42	-2.59	9.4e-07	1.69e-05	C19orf48	chromosome 19 open reading frame 48
224932_at	7.3	8.67	-2.59	1.2e-07	3.29e-06	CHCHD10	coiled-coil-helix-coiled-coil-helix domain containing 10
202737_s_at	6.63	8	-2.59	1.75e-07	4.43e-06	LSM4	LSM4 homolog, U6 small nuclear RNA and mRNA degradation associated
225314_at	7.15	8.53	-2.59	1.36e-08	5.92e-07	OCIAD2	OCIA domain containing 2
1559261_a_at	5.15	6.52	-2.59	8.78e-09	4.19e-07	PKD1L2	polycystic kidney disease 1-like 2 (gene/pseudogene)
219127_at	4.36	5.73	-2.59	4.14e-07	8.89e-06	PRR15L	proline rich 15-like
201896_s_at	4.31	5.68	-2.59	8.19e-06	9.72e-05	PSRC1	proline/serine-rich coiled-coil 1
202946_s_at	7.08	8.46	-2.6	1.93e-07	4.78e-06	BTBD3	BTB (POZ) domain containing 3
220630_s_at	4.04	5.42	-2.6	6.65e-05	0.0005	CHIA	chitinase, acidic
203017_s_at	4.56	5.94	-2.6	1.24e-07	3.38e-06	SSX2IP	synovial sarcoma, X breakpoint 2 interacting protein
214023_x_at	3.16	4.54	-2.6	0.0007	0.0035	TUBB2B	tubulin, beta 2B class IIb
213779_at	6.71	8.1	-2.61	9.39e-08	2.69e-06	EMID1	EMI domain containing 1
38158_at	4.37	5.76	-2.61	7.06e-09	3.55e-07	ESPL1	extra spindle pole bodies like 1, separase
204603_at	3.8	5.19	-2.61	3.52e-06	4.88e-05	EXO1	exonuclease 1
223165_s_at	7.08	8.47	-2.61	4.15e-11	6.26e-09	IP6K2	inositol hexakisphosphate kinase 2
204798_at	3.63	5.01	-2.61	3.24e-07	7.28e-06	MYB	v-myb avian myeloblastosis viral oncogene homolog
217143_s_at	5.29	6.68	-2.61	1.21e-05	0.0001	TRDC	T cell receptor delta constant
235649_at	5.07	6.45	-2.62	2.21e-05	0.0002	ADAMTS8	ADAM metallopeptidase with thrombospondin type 1 motif 8
210387_at	3.71	5.1	-2.62	0.0305	0.0787	HIST1H2BG	histone cluster 1, H2bg
204256_at	4.25	5.64	-2.63	0.011	0.0345	ELOVL6	ELOVL fatty acid elongase 6
225300_at	4.67	6.06	-2.63	1.42e-05	0.0002	KNSTRN	kinetochore-localized astrin/SPAG5 binding protein
224695_at	6.79	8.19	-2.64	1.61e-10	1.74e-08	CNOT11	CCR4-NOT transcription complex subunit 11
1562309_s_at	3.3	4.7	-2.64	1.26e-06	2.14e-05	PHF21B	PHD finger protein 21B
223296_at	5.45	6.85	-2.64	1.5e-06	2.44e-05	SLC25A33	solute carrier family 25 (pyrimidine nucleotide carrier), member 33
225667_s_at	4.77	6.18	-2.65	4.21e-05	0.0004	FAM84A	family with sequence similarity 84, member A
210881_s_at	4.09	5.5	-2.65	1.21e-06	2.07e-05	IGF2; INS-IGF2	insulin-like growth factor 2; INS-IGF2 readthrough
203216_s_at	6.22	7.62	-2.65	2.23e-06	3.37e-05	MYO6	myosin VI
227816_at	4.16	5.56	-2.65	6.85e-08	2.09e-06	NTN1	netrin 1
225106_s_at	5.72	7.12	-2.65	4.61e-05	0.0004	OGFOD1	2-oxoglutarate and iron-dependent oxygenase domain containing 1
205493_s_at	5.17	6.58	-2.66	0.0006	0.0033	DPYSL4	dihydropyrimidinase-like 4
212449_s_at	7.62	9.03	-2.66	5.98e-07	1.18e-05	LYPLA1	lysophospholipase I
218979_at	4.93	6.34	-2.66	4.94e-08	1.61e-06	RMI1	RecQ mediated genome instability 1
219869_s_at	4.5	5.91	-2.66	2.64e-06	3.87e-05	SLC39A8	solute carrier family 39 (zinc transporter), member 8
212944_at	7.68	9.08	-2.66	4.57e-06	6.05e-05	SLC5A3	solute carrier family 5 (sodium/myo-inositol cotransporter), member 3
222750_s_at	5.65	7.06	-2.66	0.0007	0.0037	SRD5A3	steroid 5 alpha-reductase 3
226185_at	4.68	6.1	-2.67	3.76e-07	8.22e-06	CDS1	CDP-diacylglycerol synthase 1
1560916_a_at	4.32	5.73	-2.67	2.13e-08	8.47e-07	DPY19L1	dpy-19-like 1 (C. elegans)
1553984_s_at	6.32	7.74	-2.67	1.03e-06	1.83e-05	DTYMK	deoxythymidylate kinase
226034_at	3.83	5.24	-2.67	7.69e-09	3.81e-07	DUSP4	dual specificity phosphatase 4
210414_at	4.33	5.75	-2.67	1.52e-06	2.47e-05	FLRT1	fibronectin leucine rich transmembrane protein 1
218963_s_at	3.81	5.23	-2.67	0.0001	0.0008	KRT23	keratin 23, type I
238720_at	3.35	4.77	-2.67	0.0009	0.0045	LOC101927057; OMG	uncharacterized LOC101927057; oligodendrocyte myelin glycoprotein
204061_at	4.91	6.33	-2.67	0.0082	0.0274	PRKX	protein kinase, X-linked
223245_at	4.94	6.36	-2.67	2.93e-10	2.84e-08	STRBP	spermatid perinuclear RNA binding protein
235922_at	4.46	5.88	-2.67	0.0006	0.003	TPM4	tropomyosin 4
1553111_a_at	3.6	5.02	-2.68	7.15e-07	1.37e-05	KBTBD6	kelch repeat and BTB (POZ) domain containing 6
236161_at	2.88	4.3	-2.68	0.0015	0.0068	KCCAT333	renal clear cell carcinoma-associated transcript 333
212687_at	9.1	10.52	-2.68	1.12e-10	1.34e-08	LIMS1	LIM and senescent cell antigen-like domains 1
209035_at	9.39	10.81	-2.68	0.0001	0.0008	MDK	midkine (neurite growth-promoting factor 2)
219588_s_at	3.79	5.21	-2.68	3.95e-07	8.52e-06	NCAPG2	non-SMC condensin II complex subunit G2
210038_at	4.9	6.32	-2.68	1.97e-07	4.86e-06	PRKCQ	protein kinase C, theta
203344_s_at	6.56	7.98	-2.68	1.2e-07	3.29e-06	RBBP8	retinoblastoma binding protein 8
222581_at	6.43	7.85	-2.68	5.11e-12	1.29e-09	XPR1	xenotropic and polytropic retrovirus receptor 1
231810_at	5.23	6.65	-2.69	1.89e-06	2.96e-05	BRI3BP; THRIL	BRI3 binding protein; TNF and HNRNPL related immunoregulatory long non-coding RNA
215247_at	5.61	7.04	-2.69	9.12e-07	1.65e-05	LOC100288570	glycosylphosphatidylinositol anchor attachment protein 1 homolog (yeast) pseudogene
223593_at	4.59	6.03	-2.7	2.42e-09	1.51e-07	AADAT	aminoadipate aminotransferase
238617_at	5.11	6.54	-2.7	0.0011	0.0054	KIF26B	kinesin family member 26B
228468_at	3.42	4.85	-2.7	8.82e-07	1.61e-05	MASTL	microtubule associated serine/threonine kinase-like
242260_at	4.57	6.01	-2.7	5.6e-05	0.0005	MATR3	matrin 3
209208_at	6.13	7.56	-2.7	7.11e-06	8.66e-05	MPDU1	mannose-P-dolichol utilization defect 1
236892_s_at	2.74	4.18	-2.72	1.78e-09	1.2e-07	HOXB-AS3	HOXB cluster antisense RNA 3
200730_s_at	5.7	7.15	-2.72	0.0026	0.0108	PTP4A1	protein tyrosine phosphatase type IVA, member 1
236725_at	5.11	6.56	-2.72	2.41e-07	5.71e-06	WWC1	WW and C2 domain containing 1
1559827_at	3.4	4.85	-2.73	9.26e-05	0.0007	LINC00960	long intergenic non-protein coding RNA 960
219489_s_at	8.68	10.13	-2.73	2.95e-13	1.56e-10	NXN	nucleoredoxin
1555600_s_at	4.63	6.08	-2.74	5.86e-09	3.07e-07	APOL4	apolipoprotein L, 4
227282_at	5.42	6.88	-2.74	1.32e-07	3.53e-06	PCDH19	protocadherin 19
232816_s_at	4.89	6.35	-2.75	4.41e-05	0.0004	DDX11	DEAD/H (Asp-Glu-Ala-Asp/His) box helicase 11
202016_at	7.87	9.33	-2.75	0.0007	0.0038	MEST	mesoderm specific transcript
211235_s_at	5.37	6.84	-2.76	7.76e-12	1.72e-09	ESR1	estrogen receptor 1
204904_at	6.29	7.75	-2.76	2.15e-06	3.27e-05	GJA4	gap junction protein alpha 4
202743_at	6.38	7.85	-2.76	9.85e-05	0.0007	PIK3R3	phosphoinositide-3-kinase, regulatory subunit 3 (gamma)
203145_at	4.87	6.33	-2.76	4.07e-06	5.52e-05	SPAG5	sperm associated antigen 5
202779_s_at	6.41	7.87	-2.76	1.49e-05	0.0002	UBE2S; UBE2SP1	ubiquitin-conjugating enzyme E2S; ubiquitin conjugating enzyme E2S pseudogene 1
219407_s_at	5.25	6.72	-2.77	2.15e-08	8.54e-07	LAMC3	laminin, gamma 3
215613_at	4.39	5.86	-2.78	7.64e-06	9.19e-05	ADAM12	ADAM metallopeptidase domain 12
219025_at	7.05	8.53	-2.78	2.47e-12	7.51e-10	CD248	CD248 molecule, endosialin
212115_at	7.08	8.55	-2.78	9.59e-11	1.19e-08	HN1L	hematological and neurological expressed 1-like
226560_at	3.93	5.41	-2.78	0.0012	0.0057	SGPP2	sphingosine-1-phosphate phosphatase 2
200670_at	7.55	9.03	-2.78	3.61e-06	4.98e-05	XBP1	X-box binding protein 1
231077_at	3.09	4.56	-2.79	8.13e-05	0.0006	CFAP126	cilia and flagella associated protein 126
201697_s_at	6.92	8.4	-2.79	7.79e-09	3.84e-07	DNMT1	DNA (cytosine-5-)-methyltransferase 1
213129_s_at	8.03	9.51	-2.79	9.03e-09	4.28e-07	GCSH	glycine cleavage system protein H (aminomethyl carrier)
219032_x_at	7.36	8.84	-2.79	8.61e-05	0.0007	OPN3	opsin 3
236496_at	4.12	5.6	-2.8	1.75e-06	2.77e-05	DEGS2	delta(4)-desaturase, sphingolipid 2
202605_at	8.42	9.9	-2.8	3.63e-05	0.0003	GUSB	glucuronidase, beta
216952_s_at	5.25	6.74	-2.8	1.27e-06	2.16e-05	LMNB2	lamin B2
209262_s_at	6.24	7.73	-2.8	2.6e-11	4.51e-09	NR2F6	nuclear receptor subfamily 2, group F, member 6
238066_at	6.51	8	-2.8	0.0096	0.0309	RBP7	retinol binding protein 7, cellular
203222_s_at	5.63	7.11	-2.8	2.55e-09	1.59e-07	TLE1	transducin-like enhancer of split 1 (E(sp1) homolog, Drosophila)
209866_s_at	3.54	5.02	-2.81	7.6e-08	2.25e-06	ADGRL3	adhesion G protein-coupled receptor L3
218115_at	4.69	6.18	-2.81	1.67e-08	6.94e-07	ASF1B	anti-silencing function 1B histone chaperone
205747_at	2.9	4.39	-2.81	0.0005	0.0026	CBLN1	cerebellin 1 precursor
222231_s_at	6.57	8.06	-2.81	0.0001	0.001	LRRC59	leucine rich repeat containing 59
218888_s_at	4.75	6.24	-2.81	0.0033	0.013	NETO2	neuropilin (NRP) and tolloid (TLL)-like 2
237411_at	4.09	5.59	-2.82	5.08e-05	0.0004	ADAMTS6	ADAM metallopeptidase with thrombospondin type 1 motif 6
230882_at	3.42	4.92	-2.82	7.38e-10	5.87e-08	DLX6-AS1	DLX6 antisense RNA 1
1568648_a_at	3.44	4.93	-2.82	3.55e-06	4.91e-05	LOC100505851	uncharacterized LOC100505851
227463_at	4.81	6.31	-2.83	1.04e-07	2.93e-06	ACE	angiotensin I converting enzyme
207507_s_at	8.5	10	-2.83	3.52e-06	4.88e-05	ATP5G3	ATP synthase, H+ transporting, mitochondrial Fo complex subunit C3 (subunit 9)
204464_s_at	8.35	9.85	-2.83	7.54e-07	1.42e-05	EDNRA	endothelin receptor type A
234464_s_at	4.35	5.85	-2.83	1.36e-05	0.0001	EME1	essential meiotic structure-specific endonuclease 1
216202_s_at	4.7	6.2	-2.83	2.34e-08	9.13e-07	SPTLC2	serine palmitoyltransferase, long chain base subunit 2
228559_at	4.54	6.05	-2.84	1.03e-05	0.0001	CENPN	centromere protein N
206785_s_at	3.13	4.64	-2.84	3.14e-05	0.0003	KLRC1; KLRC2	killer cell lectin-like receptor subfamily C, member 1; killer cell lectin-like receptor subfamily C, member 2
222496_s_at	5.39	6.9	-2.84	6.54e-06	8.09e-05	RBM47	RNA binding motif protein 47
232567_at	4.03	5.54	-2.85	6.22e-12	1.49e-09	ARHGAP8	Rho GTPase activating protein 8
240633_at	4	5.51	-2.85	9.84e-05	0.0007	DOK7	docking protein 7
211071_s_at	6.14	7.65	-2.85	7.42e-05	0.0006	MLLT11	myeloid/lymphoid or mixed-lineage leukemia; translocated to, 11
218876_at	5.95	7.45	-2.85	0.0001	0.0008	TPPP3	tubulin polymerization-promoting protein family member 3
1559826_a_at	3.71	5.22	-2.86	1.25e-06	2.13e-05	LINC00960; LOC105379476	long intergenic non-protein coding RNA 960; uncharacterized LOC105379476
235088_at	3.3	4.82	-2.87	1.38e-08	5.97e-07	C4orf46	chromosome 4 open reading frame 46
212285_s_at	6.09	7.62	-2.88	1.66e-10	1.78e-08	AGRN	agrin
226319_s_at	6.39	7.91	-2.88	1.63e-07	4.19e-06	ALYREF	Aly/REF export factor
[truncated: 540 more rows]

## Sheet: GSE25628
ID	EM Avg (log2)	Normal Avg (log2)	Fold Change	P-val	FDR P-val	Gene Symbol	Description
217757_at	12.11	11.11	2	1.08e-05	0.0023	A2M	alpha-2-macroglobulin
205507_at	7.54	6.54	2	0.0013	0.0213	ARHGEF15	Rho guanine nucleotide exchange factor 15
204115_at	11.02	10.02	2	0.0186	0.0837	GNG11	guanine nucleotide binding protein (G protein), gamma 11
204149_s_at	7.09	6.09	2	0.0328	0.1141	GSTM4	glutathione S-transferase mu 4
220911_s_at	9.21	8.21	2	0.0126	0.0681	NYNRIN	NYN domain and retroviral integrase containing
203065_s_at	10.55	9.54	2.01	0.0014	0.0225	CAV1	caveolin 1
212816_s_at	7.15	6.14	2.01	0.0354	0.1192	CBS; CBSL	cystathionine-beta-synthase; cystathionine-beta-synthase like
216264_s_at	10.9	9.89	2.01	0.0009	0.0187	LAMB2	laminin, beta 2 (laminin S)
219519_s_at	7.1	6.1	2.01	0.0013	0.0216	SIGLEC1	sialic acid binding Ig-like lectin 1, sialoadhesin
211639_x_at	5.7	4.7	2.01	0.0038	0.0356	SKAP2	src kinase associated phosphoprotein 2
203508_at	8.71	7.7	2.01	0.0006	0.0157	TNFRSF1B	tumor necrosis factor receptor superfamily, member 1B
205693_at	5.8	4.79	2.01	0.0032	0.0326	TNNT3	troponin T type 3 (skeletal, fast)
210006_at	9.47	8.45	2.02	0.0351	0.1188	ABHD14A	abhydrolase domain containing 14A
206407_s_at	6.35	5.34	2.02	0.0004	0.0141	CCL13	chemokine (C-C motif) ligand 13
203562_at	9.02	8.01	2.02	0.0011	0.0199	FEZ1	fasciculation and elongation protein zeta 1
207697_x_at	7.03	6.01	2.02	5.14e-06	0.0016	LILRB2	leukocyte immunoglobulin-like receptor, subfamily B (with TM and ITIM domains), member 2
201865_x_at	9.07	8.06	2.02	0.0001	0.0071	NR3C1	nuclear receptor subfamily 3, group C, member 1 (glucocorticoid receptor)
61734_at	9.57	8.55	2.02	0.0008	0.0182	RCN3	reticulocalbin 3, EF-hand calcium binding domain
209687_at	11.31	10.29	2.03	0.0005	0.0146	CXCL12	chemokine (C-X-C motif) ligand 12
212873_at	8.27	7.25	2.03	0.018	0.0823	HMHA1	histocompatibility (minor) HA-1
201655_s_at	10.79	9.77	2.03	0.0008	0.0182	HSPG2	heparan sulfate proteoglycan 2
210089_s_at	7.27	6.25	2.03	0.0005	0.0147	LAMA4	laminin, alpha 4
206767_at	5.17	4.14	2.03	0.0001	0.0078	RBMS3	RNA binding motif, single stranded interacting protein 3
204688_at	8.75	7.73	2.03	0.0009	0.0187	SGCE	sarcoglycan epsilon
209160_at	9.13	8.1	2.04	0.0077	0.0516	AKR1C3	aldo-keto reductase family 1, member C3
203507_at	6.26	5.23	2.04	0.0075	0.0508	CD68	CD68 molecule
205941_s_at	5.26	4.23	2.04	0.0246	0.0968	COL10A1	collagen, type X, alpha 1
204754_at	6.83	5.8	2.04	0.0054	0.0428	HLF	hepatic leukemia factor
204442_x_at	10.9	9.87	2.04	0.0071	0.0495	LTBP4	latent transforming growth factor beta binding protein 4
222304_x_at	6.73	5.71	2.04	0.0044	0.0386	OR7E47P	olfactory receptor, family 7, subfamily E, member 47 pseudogene
206122_at	7.53	6.5	2.04	0.0033	0.0332	SOX15	SRY box 15
220088_at	7.31	6.28	2.05	0.0019	0.026	C5AR1	complement component 5a receptor 1
201743_at	9.84	8.81	2.05	0.0028	0.0309	CD14	CD14 molecule
204677_at	8.39	7.36	2.05	2.75e-05	0.0036	CDH5	cadherin 5, type 2 (vascular endothelium)
209050_s_at	9.1	8.07	2.05	0.0001	0.0083	RALGDS	ral guanine nucleotide dissociation stimulator
206467_x_at	7.62	6.58	2.05	0.0005	0.0142	RTEL1-TNFRSF6B; TNFRSF6B	RTEL1-TNFRSF6B readthrough (NMD candidate); tumor necrosis factor receptor superfamily, member 6b, decoy
203010_at	8.1	7.06	2.05	9.23e-06	0.0022	STAT5A	signal transducer and activator of transcription 5A
220006_at	6.49	5.45	2.06	0.0039	0.0365	EFCC1	EF-hand and coiled-coil domain containing 1
203394_s_at	9.06	8.02	2.06	0.0151	0.0751	HES1	hes family bHLH transcription factor 1
208894_at	11.53	10.49	2.06	0.0012	0.0206	HLA-DRA	major histocompatibility complex, class II, DR alpha
211597_s_at	9.67	8.63	2.06	0.0356	0.1196	HOPX	HOP homeobox
211323_s_at	6.37	5.33	2.06	0.0035	0.034	ITPR1	inositol 1,4,5-trisphosphate receptor, type 1
40016_g_at	9.13	8.09	2.06	0.0003	0.0106	MAST4	microtubule associated serine/threonine kinase family member 4
219315_s_at	10.03	8.99	2.06	0.0004	0.0137	TMEM204	transmembrane protein 204
203683_s_at	8.31	7.27	2.06	0.004	0.0368	VEGFB	vascular endothelial growth factor B
205947_s_at	6.47	5.43	2.06	0.0008	0.0182	VIPR2	vasoactive intestinal peptide receptor 2
203547_at	8.31	7.26	2.07	0.0039	0.0361	CD4	CD4 molecule
205201_at	8.81	7.76	2.07	0.0001	0.0074	GLI3	GLI family zinc finger 3
209791_at	6.69	5.63	2.07	0.0002	0.0099	PADI2	peptidyl arginine deiminase, type II
201482_at	9.36	8.31	2.07	0.001	0.0195	QSOX1	quiescin Q6 sulfhydryl oxidase 1
207623_at	5.73	4.67	2.08	0.0016	0.0236	ABCF2	ATP binding cassette subfamily F member 2
209543_s_at	9.28	8.22	2.08	0.0024	0.0286	CD34	CD34 molecule
204560_at	5.58	4.52	2.08	0.0058	0.0445	FKBP5	FK506 binding protein 5
202947_s_at	10.29	9.24	2.08	0.0005	0.0143	GYPC	glycophorin C (Gerbich blood group)
219884_at	7.4	6.34	2.08	0.0002	0.0094	LHX6	LIM homeobox 6
202180_s_at	9.55	8.5	2.08	0.0084	0.054	MVP	major vault protein
215617_at	5.2	4.14	2.08	0.0017	0.0245	SPATS2L	spermatogenesis associated, serine-rich 2-like
212950_at	7.95	6.89	2.09	0.007	0.0491	ADGRF5	adhesion G protein-coupled receptor F5
207175_at	3.49	2.43	2.09	0.019	0.0845	ADIPOQ	adiponectin, C1Q and collagen domain containing
204811_s_at	7.7	6.63	2.09	0.0352	0.1189	CACNA2D2	calcium channel, voltage-dependent, alpha 2/delta subunit 2
219529_at	6.52	5.46	2.09	0.0039	0.0365	CLIC3	chloride intracellular channel 3
206847_s_at	7.37	6.3	2.09	0.0027	0.0305	HOXA7	homeobox A7
210644_s_at	7.58	6.51	2.09	0.0014	0.0225	LAIR1	leukocyte-associated immunoglobulin-like receptor 1
221756_at	8.5	7.44	2.09	0.0025	0.0289	PIK3IP1	phosphoinositide-3-kinase interacting protein 1
201631_s_at	9.52	8.45	2.1	0.0467	0.1402	IER3	immediate early response 3
205903_s_at	5.08	4.01	2.1	0.0017	0.0243	KCNN3	potassium channel, calcium activated intermediate/small conductance subfamily N alpha, member 3
207935_s_at	4.9	3.83	2.1	0.0142	0.0725	KRT13	keratin 13, type I
207984_s_at	6.91	5.84	2.1	0.0016	0.0239	MPP2	membrane protein, palmitoylated 2
204629_at	7.89	6.82	2.1	0.0004	0.0135	PARVB	parvin, beta
204467_s_at	6.66	5.59	2.1	0.0005	0.0146	SNCA	synuclein alpha
206359_at	7.09	6.02	2.1	0.0161	0.0776	SOCS3	suppressor of cytokine signaling 3
208108_s_at	5.41	4.33	2.11	0.0007	0.0174	AVPR2	arginine vasopressin receptor 2
202157_s_at	9.54	8.46	2.11	0.0269	0.1019	CELF2	CUGBP, Elav-like family member 2
205200_at	9.54	8.47	2.11	0.0297	0.1076	CLEC3B; EXOSC7	C-type lectin domain family 3, member B; exosome component 7
213436_at	3.98	2.9	2.11	0.0017	0.0247	CNR1	cannabinoid receptor 1 (brain)
205100_at	8.89	7.81	2.11	8.56e-05	0.0066	GFPT2	glutamine-fructose-6-phosphate transaminase 2
202803_s_at	9.33	8.25	2.11	0.0007	0.0176	ITGB2	integrin, beta 2 (complement component 3 receptor 3 and 4 subunit)
204534_at	6.13	5.05	2.11	9.96e-05	0.007	VTN	vitronectin
206121_at	3.99	2.91	2.12	0.002	0.0262	AMPD1	adenosine monophosphate deaminase 1
206898_at	3.31	2.23	2.12	0.003	0.0317	CDH19	cadherin 19, type 2
212358_at	9.85	8.76	2.12	0.0008	0.0176	CLIP3	CAP-GLY domain containing linker protein 3
205581_s_at	6.59	5.51	2.12	8.73e-06	0.0021	NOS3	nitric oxide synthase 3 (endothelial cell)
213004_at	8.34	7.24	2.13	0.0005	0.0144	ANGPTL2	angiopoietin like 2
208146_s_at	8.05	6.96	2.13	8.67e-06	0.0021	CPVL	carboxypeptidase, vitellogenic-like
211535_s_at	10.26	9.17	2.13	0.0002	0.009	FGFR1	fibroblast growth factor receptor 1
220005_at	6.19	5.1	2.13	0.0048	0.0405	P2RY13	purinergic receptor P2Y, G-protein coupled, 13
218692_at	7.52	6.43	2.13	0.0133	0.0702	SYBU	syntabulin (syntaxin-interacting)
220518_at	5.5	4.41	2.14	0.001	0.0194	ABI3BP	ABI family, member 3 (NESH) binding protein
206397_x_at	6.17	5.07	2.14	0.0003	0.0121	CERS1; GDF1	ceramide synthase 1; growth differentiation factor 1
219761_at	7.11	6.02	2.14	1.55e-05	0.0028	CLEC1A	C-type lectin domain family 1, member A
213260_at	7.42	6.32	2.14	3.85e-05	0.0042	FOXC1	forkhead box C1
207695_s_at	6.06	4.96	2.14	0.0028	0.0308	IGSF1	immunoglobulin superfamily, member 1
210613_s_at	9.41	8.31	2.14	0.0059	0.0449	SYNGR1	synaptogyrin 1
50221_at	7.9	6.81	2.14	0.0035	0.0342	TFEB	transcription factor EB
221087_s_at	7.38	6.27	2.15	2.02e-05	0.0031	APOL3	apolipoprotein L, 3
204192_at	6.13	5.02	2.15	0.0068	0.0482	CD37	CD37 molecule
219825_at	6.26	5.16	2.15	1.79e-05	0.0029	CYP26B1	cytochrome P450, family 26, subfamily B, polypeptide 1
210607_at	6.91	5.8	2.15	0.001	0.019	FLT3LG	fms-related tyrosine kinase 3 ligand
203592_s_at	7.83	6.72	2.15	0.0061	0.0455	FSTL3	follistatin-like 3 (secreted glycoprotein)
214510_at	6.24	5.14	2.15	0.0118	0.0653	GPR20	G protein-coupled receptor 20
203370_s_at	7.4	6.29	2.15	0.0009	0.0188	PDLIM7	PDZ and LIM domain 7 (enigma)
204776_at	7.6	6.49	2.15	0.0008	0.0182	THBS4	thrombospondin 4
203167_at	9.8	8.7	2.15	0.0072	0.0496	TIMP2	TIMP metallopeptidase inhibitor 2
204446_s_at	7.98	6.86	2.16	0.011	0.0629	ALOX5	arachidonate 5-lipoxygenase
205608_s_at	5.96	4.85	2.16	0.0194	0.0853	ANGPT1	angiopoietin 1
209101_at	10.48	9.38	2.16	6.37e-05	0.0057	CTGF	connective tissue growth factor
209335_at	11.26	10.15	2.16	0.0021	0.0272	DCN	decorin
218995_s_at	7.57	6.46	2.16	0.0243	0.0962	EDN1	endothelin 1
213182_x_at	9.16	8.04	2.17	0.0244	0.0964	CDKN1C	cyclin-dependent kinase inhibitor 1C (p57, Kip2)
205554_s_at	6.99	5.87	2.17	0.0025	0.0293	DNASE1L3	deoxyribonuclease I-like 3
211395_x_at	7.25	6.14	2.17	2.69e-05	0.0035	FCGR2C	Fc fragment of IgG, low affinity IIc, receptor for (CD32) (gene/pseudogene)
219829_at	5.77	4.65	2.17	0.0006	0.0157	ITGB1BP2	integrin beta 1 binding protein (melusin) 2
201465_s_at	8.13	7.01	2.17	0.0065	0.0473	JUN	jun proto-oncogene
222379_at	8.14	7.02	2.17	0.0072	0.0497	KCNE4	potassium channel, voltage gated subfamily E regulatory beta subunit 4
213256_at	6.33	5.21	2.17	0.0006	0.0164	MARCHF3	membrane associated ring finger 3
202283_at	12.54	11.42	2.17	0.0007	0.0173	SERPINF1	serpin peptidase inhibitor, clade F (alpha-2 antiplasmin, pigment epithelium derived factor), member 1
206706_at	6.4	5.28	2.18	0.0005	0.0142	NTF3	neurotrophin 3
213566_at	8.74	7.62	2.18	0.0002	0.0096	RNASE6	ribonuclease, RNase A family, k6
212647_at	10.04	8.92	2.18	0.0082	0.0534	RRAS	related RAS viral (r-ras) oncogene homolog
201137_s_at	11.6	10.47	2.19	0.0457	0.1385	HLA-DPB1	major histocompatibility complex, class II, DP beta 1
209312_x_at	12.53	11.4	2.19	0.0008	0.018	HLA-DRB1; HLA-DRB4; HLA-DRB5; LOC105369230	major histocompatibility complex, class II, DR beta 1; major histocompatibility complex, class II, DR beta 4; major histocompatibility complex, class II, DR beta 5; HLA class II histocompatibility antigen, DRB1-7 beta chain
213030_s_at	7.74	6.61	2.19	4.81e-05	0.0047	PLXNA2	plexin A2
204642_at	5.93	4.8	2.19	0.0001	0.0078	S1PR1	sphingosine-1-phosphate receptor 1
213411_at	6.25	5.11	2.2	0.0176	0.0813	ADAM22	ADAM metallopeptidase domain 22
206298_at	7.35	6.21	2.2	0.0003	0.0113	ARHGAP22	Rho GTPase activating protein 22
202017_at	9.11	7.97	2.2	0.0004	0.0131	EPHX1	epoxide hydrolase 1, microsomal (xenobiotic)
214632_at	6.19	5.06	2.2	0.0048	0.0403	NRP2	neuropilin 2
203071_at	8.79	7.65	2.2	0.0164	0.0783	SEMA3B	sema domain, immunoglobulin domain (Ig), short basic domain, secreted, (semaphorin) 3B
204122_at	10.25	9.11	2.2	0.0011	0.0199	TYROBP	TYRO protein tyrosine kinase binding protein
206978_at	5.9	4.76	2.21	0.0068	0.0485	CCR2	chemokine (C-C motif) receptor 2
206120_at	6.5	5.35	2.21	0.0001	0.0077	CD33	CD33 molecule
207082_at	5.54	4.4	2.21	0.0001	0.0073	CSF1	colony stimulating factor 1 (macrophage)
206336_at	3.77	2.62	2.21	0.0059	0.0447	CXCL6	chemokine (C-X-C motif) ligand 6
205498_at	7.52	6.38	2.21	0.0098	0.059	GHR	growth hormone receptor
211677_x_at	7.07	5.92	2.22	0.001	0.0189	CADM3	cell adhesion molecule 3
205832_at	6.1	4.95	2.22	0.0019	0.0259	CPA4	carboxypeptidase A4
201313_at	7.17	6.02	2.22	0.0003	0.011	ENO2	enolase 2 (gamma, neuronal)
220751_s_at	8.5	7.34	2.22	0.0018	0.0252	FAXDC2	fatty acid hydroxylase domain containing 2
201540_at	11.58	10.43	2.22	0.0005	0.0148	FHL1	four and a half LIM domains 1
212089_at	9.44	8.29	2.22	1.72e-05	0.0029	LMNA	lamin A/C
219922_s_at	10.35	9.21	2.22	0.0003	0.0122	LTBP3	latent transforming growth factor beta binding protein 3
209117_at	8.83	7.68	2.22	0.0038	0.0358	WBP2	WW domain binding protein 2
206104_at	4.68	3.52	2.23	0.0308	0.1099	ISL1	ISL LIM homeobox 1
209959_at	5.4	4.24	2.23	0.0004	0.013	NR4A3	nuclear receptor subfamily 4, group A, member 3
205846_at	6.22	5.06	2.23	0.0017	0.0246	PTPRB	protein tyrosine phosphatase, receptor type, B
203052_at	8.09	6.92	2.24	0.0008	0.0182	C2	complement component 2
209619_at	12.34	11.18	2.24	0.0017	0.0243	CD74	CD74 molecule, major histocompatibility complex, class II invariant chain
214945_at	6.05	4.89	2.24	0.0161	0.0776	FAM153A; FAM153B; FAM153C; LOC100507387; LOC105377751	family with sequence similarity 153, member A; family with sequence similarity 153, member B; family with sequence similarity 153, member C, pseudogene; uncharacterized LOC100507387; uncharacterized LOC105377751
203665_at	8.15	6.99	2.24	0.004	0.0367	HMOX1	heme oxygenase 1
216557_x_at	6.32	5.15	2.24	0.0147	0.0741	IGHA1; IGHD; IGHG1; IGHG3; IGHM; IGHV3-21; IGHV3-48; IGHV3-71; IGHV4-31	immunoglobulin heavy constant alpha 1; immunoglobulin heavy constant delta; immunoglobulin heavy constant gamma 1 (G1m marker); immunoglobulin heavy constant gamma 3 (G3m marker); immunoglobulin heavy constant mu; immunoglobulin heavy variable 3-21; immunoglobulin heavy variable 3-48; immunoglobulin heavy variable 3-71 (pseudogene); immunoglobulin heavy variable 4-31
201666_at	13.05	11.88	2.24	4.54e-05	0.0045	TIMP1	TIMP metallopeptidase inhibitor 1
220988_s_at	7.6	6.43	2.25	0.0402	0.128	C1QTNF3	C1q and tumor necrosis factor related protein 3
214596_at	4.27	3.1	2.25	0.0194	0.0854	CHRM3	cholinergic receptor, muscarinic 3
204993_at	6.87	5.7	2.25	0.0001	0.0071	GNAZ	guanine nucleotide binding protein (G protein), alpha z polypeptide
200904_at	11.28	10.11	2.25	0.0005	0.0142	HLA-E	major histocompatibility complex, class I, E
205786_s_at	7.88	6.71	2.25	0.0015	0.0234	ITGAM	integrin, alpha M (complement component 3 receptor 3 subunit)
205508_at	7.42	6.25	2.25	6.11e-06	0.0017	SCN1B	sodium channel, voltage gated, type I beta subunit
202566_s_at	7.93	6.76	2.25	0.0006	0.0164	SVIL	supervillin
209655_s_at	7.87	6.7	2.25	0.0014	0.0227	TMEM47	transmembrane protein 47
207876_s_at	8.5	7.32	2.26	0.0019	0.0259	FLNC	filamin C, gamma
204829_s_at	8.63	7.45	2.26	0.0009	0.0184	FOLR2	folate receptor 2 (fetal)
219777_at	8.64	7.46	2.26	0.0002	0.0106	GIMAP6	GTPase, IMAP family member 6
215214_at	6.93	5.76	2.26	0.0161	0.0776	IGLV3-25	immunoglobulin lambda variable 3-25
214454_at	7.92	6.74	2.27	0.0077	0.0518	ADAMTS2	ADAM metallopeptidase with thrombospondin type 1 motif 2
213429_at	7.28	6.1	2.27	0.0466	0.14	BICC1	BicC family RNA binding protein 1
202953_at	10.03	8.84	2.27	0.0006	0.0162	C1QB	complement component 1, q subcomponent, B chain
218094_s_at	9.81	8.63	2.27	0.0012	0.021	DBNDD2; SYS1-DBNDD2	dysbindin (dystrobrevin binding protein 1) domain containing 2; SYS1-DBNDD2 readthrough (NMD candidate)
214927_at	5.57	4.38	2.27	0.013	0.0695	ITGBL1	integrin beta like 1
204990_s_at	8.37	7.18	2.28	0.0088	0.0555	ITGB4	integrin beta 4
200784_s_at	8.74	7.55	2.28	0.0002	0.009	LRP1	LDL receptor related protein 1
203151_at	8.49	7.3	2.28	0.0011	0.0198	MAP1A	microtubule associated protein 1A
219594_at	7.62	6.43	2.28	0.0003	0.0115	NINJ2	ninjurin 2
212099_at	11.74	10.55	2.28	0.001	0.0194	RHOB	ras homolog family member B
213484_at	5.78	4.58	2.29	0.0001	0.0075	ADD2	adducin 2 (beta)
204135_at	8.86	7.66	2.29	0.0058	0.0443	FILIP1L	filamin A interacting protein 1-like
203853_s_at	9.09	7.89	2.29	0.0083	0.0538	GAB2	GRB2-associated binding protein 2
204848_x_at	7.51	6.32	2.29	0.0483	0.143	HBG1; HBG2	hemoglobin, gamma A; hemoglobin, gamma G
215838_at	4.8	3.6	2.29	3.28e-05	0.0039	LILRA5	leukocyte immunoglobulin-like receptor, subfamily A (with TM domain), member 5
213733_at	7.52	6.33	2.29	0.0003	0.0118	MYO1F	myosin IF
202897_at	8.83	7.64	2.29	2.65e-05	0.0035	SIRPA	signal-regulatory protein alpha
203304_at	9.32	8.12	2.3	0.003	0.0317	BAMBI	BMP and activin membrane-bound inhibitor
212865_s_at	9.53	8.33	2.3	2.86e-05	0.0036	COL14A1	collagen, type XIV, alpha 1
218918_at	8.98	7.78	2.3	0.0002	0.0094	MAN1C1	mannosidase, alpha, class 1C, member 1
220122_at	4.44	3.24	2.3	0.0006	0.0157	MCTP1	multiple C2 domains, transmembrane 1
207677_s_at	6.3	5.1	2.3	9.99e-06	0.0022	NCF4	neutrophil cytosolic factor 4
218731_s_at	8.89	7.69	2.3	0.0009	0.0189	VWA1	von Willebrand factor A domain containing 1
204303_s_at	7.6	6.39	2.31	0.0002	0.0093	CTIF	CBP80/20-dependent translation initiation factor
203687_at	7.89	6.68	2.31	0.0005	0.0145	CX3CL1	chemokine (C-X3-C motif) ligand 1
204589_at	9.14	7.93	2.31	4.75e-05	0.0047	NUAK1	NUAK family, SNF1-like kinase, 1
209230_s_at	11.02	9.81	2.31	0.0056	0.0436	NUPR1	nuclear protein 1, transcriptional regulator
204364_s_at	5.41	4.2	2.31	0.0036	0.0347	REEP1	receptor accessory protein 1
210044_s_at	7.99	6.77	2.32	0.0002	0.0106	LYL1	lymphoblastic leukemia associated hematopoiesis regulator 1
203140_at	10.27	9.04	2.33	0.0347	0.118	BCL6	B-cell CLL/lymphoma 6
214297_at	6.14	4.92	2.33	9.82e-06	0.0022	CSPG4	chondroitin sulfate proteoglycan 4
211165_x_at	7.06	5.85	2.33	0.0264	0.1009	EPHB2	EPH receptor B2
210632_s_at	5.02	3.8	2.33	0.0095	0.058	SGCA	sarcoglycan alpha
218825_at	8.49	7.27	2.34	0.0004	0.0137	EGFL7	EGF-like-domain, multiple 7
207316_at	6	4.78	2.34	0.0038	0.0358	HAS1	hyaluronan synthase 1
203233_at	8.71	7.49	2.34	9.5e-05	0.0069	IL4R	interleukin 4 receptor
214375_at	7.45	6.22	2.34	0.0059	0.0447	PPFIBP1	PTPRF interacting protein, binding protein 1 (liprin beta 1)
204682_at	10.14	8.91	2.35	0.0024	0.0286	LTBP2	latent transforming growth factor beta binding protein 2
204870_s_at	5.96	4.73	2.35	0.0003	0.0125	PCSK2	proprotein convertase subtilisin/kexin type 2
220016_at	7.29	6.05	2.36	0.0008	0.0176	AHNAK	AHNAK nucleoprotein
204773_at	8.28	7.04	2.36	0.0067	0.048	IL11RA	interleukin 11 receptor, alpha
219677_at	8.18	6.93	2.36	0.0101	0.0598	SPSB1	splA/ryanodine receptor domain and SOCS box containing 1
40093_at	8.88	7.64	2.37	0.0012	0.0207	BCAM	basal cell adhesion molecule (Lutheran blood group)
205937_at	6.58	5.33	2.37	0.0014	0.0226	CGREF1	cell growth regulator with EF-hand domain 1
205858_at	6.19	4.94	2.37	0.0025	0.0289	NGFR	nerve growth factor receptor
217525_at	9.98	8.74	2.37	0.0021	0.0271	OLFML1	olfactomedin like 1
204834_at	7.25	5.99	2.38	0.0482	0.1429	FGL2	fibrinogen-like 2
204948_s_at	7.28	6.03	2.38	0.0007	0.0166	FST	follistatin
215333_x_at	9.31	8.06	2.38	0.0467	0.1402	GSTM1	glutathione S-transferase mu 1
203821_at	7.23	5.98	2.38	0.0019	0.0257	HBEGF	heparin-binding EGF-like growth factor
220532_s_at	9.79	8.54	2.38	0.0029	0.0312	TMEM176B	transmembrane protein 176B
209616_s_at	7.57	6.31	2.39	0.023	0.0934	CES1; CES1P1	carboxylesterase 1; carboxylesterase 1 pseudogene 1
217478_s_at	10.48	9.22	2.39	0.0149	0.0746	HLA-DMA	major histocompatibility complex, class II, DM alpha
213715_s_at	7.54	6.29	2.39	0.0002	0.0099	KANK3	KN motif and ankyrin repeat domains 3
214574_x_at	8.34	7.09	2.39	3.39e-05	0.0039	LST1	leukocyte specific transcript 1
213060_s_at	5.91	4.65	2.4	0.0387	0.1254	CHI3L2	chitinase 3-like 2
211734_s_at	6.92	5.66	2.4	0.0155	0.0762	FCER1A	Fc fragment of IgE, high affinity I, receptor for; alpha polypeptide
219719_at	7.81	6.55	2.4	0.0004	0.0137	HIGD1B	HIG1 hypoxia inducible domain family, member 1B
209200_at	8.31	7.04	2.4	0.0005	0.0147	MEF2C	myocyte enhancer factor 2C
203238_s_at	9.01	7.75	2.4	0.0048	0.0402	NOTCH3	notch 3
213397_x_at	9.27	8.01	2.4	0.014	0.072	RNASE4	ribonuclease, RNase A family, 4
213974_at	5.9	4.63	2.41	0.0025	0.0294	ADAMTSL3	ADAMTS like 3
205610_at	5.91	4.64	2.41	6.14e-06	0.0017	MYOM1	myomesin 1
215193_x_at	11.51	10.24	2.42	0.0002	0.0106	HLA-DRB1; HLA-DRB3; HLA-DRB4; LOC105369230	major histocompatibility complex, class II, DR beta 1; major histocompatibility complex, class II, DR beta 3; major histocompatibility complex, class II, DR beta 4; HLA class II histocompatibility antigen, DRB1-7 beta chain
210619_s_at	6.54	5.27	2.42	2.32e-05	0.0032	HYAL1	hyaluronoglucosaminidase 1
205755_at	5.77	4.5	2.42	0.0065	0.0472	ITIH3	inter-alpha-trypsin inhibitor heavy chain 3
209086_x_at	8.86	7.58	2.42	8.1e-05	0.0064	MCAM	melanoma cell adhesion molecule
205576_at	4.72	3.44	2.42	0.0099	0.0592	SERPIND1	serpin peptidase inhibitor, clade D (heparin cofactor), member 1
201236_s_at	10.4	9.12	2.43	0.034	0.1164	BTG2	BTG family, member 2
200878_at	11.4	10.12	2.43	0.003	0.0317	EPAS1	endothelial PAS domain protein 1
218084_x_at	10.39	9.11	2.43	0.0033	0.0332	FXYD5	FXYD domain containing ion transport regulator 5
60471_at	8.59	7.3	2.43	3.7e-05	0.0042	RIN3	Ras and Rab interactor 3
204419_x_at	7.59	6.3	2.44	0.0238	0.0951	HBG2	hemoglobin, gamma G
204670_x_at	12.21	10.93	2.44	0.0007	0.0166	HLA-DRB1; HLA-DRB4; LOC105369230	major histocompatibility complex, class II, DR beta 1; major histocompatibility complex, class II, DR beta 4; HLA class II histocompatibility antigen, DRB1-7 beta chain
213247_at	9.3	8.02	2.44	0.0006	0.0158	SVEP1	sushi, von Willebrand factor type A, EGF and pentraxin domain containing 1
200982_s_at	10.48	9.19	2.45	0.0005	0.0149	ANXA6	annexin A6
218353_at	8.05	6.75	2.45	0.0023	0.0281	RGS5	regulator of G-protein signaling 5
206283_s_at	6.46	5.17	2.45	1.48e-05	0.0027	TAL1	T-cell acute lymphocytic leukemia 1
213029_at	9.54	8.24	2.46	0.0049	0.0407	NFIB	nuclear factor I/B
205624_at	7.43	6.12	2.47	2.4e-05	0.0033	CPA3	carboxypeptidase A3 (mast cell)
204163_at	9.87	8.57	2.47	0.0031	0.0324	EMILIN1	elastin microfibril interfacer 1
206114_at	6.74	5.43	2.47	0.0027	0.0301	EPHA4	EPH receptor A4
217202_s_at	8.18	6.88	2.47	0.0002	0.009	GLUL	glutamate-ammonia ligase
214591_at	3.76	2.46	2.47	0.001	0.0194	KLHL4	kelch-like family member 4
207857_at	6.32	5.01	2.47	3.23e-05	0.0039	LILRA2	leukocyte immunoglobulin-like receptor, subfamily A (with TM domain), member 2
207480_s_at	8.97	7.66	2.47	0.0011	0.0202	MEIS2	Meis homeobox 2
213946_s_at	7.83	6.53	2.47	0.0068	0.0482	OBSL1	obscurin-like 1
214456_x_at	7.63	6.33	2.47	0.0424	0.1324	SAA1; SAA2	serum amyloid A1; serum amyloid A2
203473_at	9.2	7.9	2.47	2.31e-05	0.0032	SLCO2B1	solute carrier organic anion transporter family, member 2B1
204714_s_at	5.03	3.72	2.48	0.0002	0.0106	F5	coagulation factor V (proaccelerin, labile factor)
213817_at	4.86	3.55	2.48	0.017	0.0797	IRAK3	interleukin 1 receptor associated kinase 3
37028_at	8.93	7.61	2.48	0.0003	0.0118	PPP1R15A	protein phosphatase 1, regulatory subunit 15A
219593_at	8.33	7.02	2.48	0.0002	0.0099	SLC15A3	solute carrier family 15 (oligopeptide transporter), member 3
205918_at	7.52	6.22	2.48	0.0032	0.0328	SLC4A3	solute carrier family 4 (anion exchanger), member 3
206812_at	5.85	4.53	2.49	0.0022	0.0277	ADRB3	adrenoceptor beta 3
201615_x_at	9.78	8.46	2.49	0.0079	0.0522	CALD1	caldesmon 1
213502_x_at	8.89	7.57	2.49	0.0037	0.0352	GUSBP11	glucuronidase, beta pseudogene 11
217232_x_at	11.81	10.5	2.49	0.0352	0.119	HBB	hemoglobin, beta
219213_at	9.93	8.62	2.49	3.74e-05	0.0042	JAM2	junctional adhesion molecule 2
210036_s_at	8.59	7.27	2.49	0.0004	0.0129	KCNH2	potassium channel, voltage gated eag related subfamily H, member 2
214807_at	6.94	5.62	2.49	9.82e-05	0.007	PLXDC2	plexin domain containing 2
220027_s_at	8.71	7.39	2.5	1.28e-05	0.0025	RASIP1	Ras interacting protein 1
205509_at	4.77	3.44	2.51	0.0035	0.0344	CPB1	carboxypeptidase B1 (tissue)
204396_s_at	9.13	7.8	2.51	0.0042	0.0378	GRK5	G protein-coupled receptor kinase 5
200696_s_at	12.89	11.56	2.51	0.0005	0.0141	GSN	gelsolin
222144_at	6.97	5.64	2.51	0.0002	0.0105	KIF17	kinesin family member 17
204438_at	8.3	6.97	2.51	0.0005	0.0149	MRC1	mannose receptor, C type 1
213010_at	9.14	7.82	2.51	7.13e-05	0.0061	PRKCDBP	protein kinase C, delta binding protein
205923_at	7.39	6.06	2.51	0.0015	0.0233	RELN	reelin
205388_at	6.48	5.15	2.51	0.0006	0.0157	TNNC2	troponin C type 2 (fast)
208626_s_at	11.5	10.18	2.51	0.0005	0.0147	VAT1	vesicle amine transport 1
220170_at	4.1	2.77	2.52	0.0012	0.021	FHL5	four and a half LIM domains 5
213695_at	6.29	4.96	2.52	0.0035	0.0342	PON3	paraoxonase 3
209496_at	11.63	10.29	2.52	0.0016	0.0243	RARRES2	retinoic acid receptor responder (tazarotene induced) 2
202643_s_at	8.11	6.77	2.53	0.0049	0.0408	TNFAIP3	tumor necrosis factor, alpha-induced protein 3
219434_at	5.67	4.33	2.54	0.0211	0.0894	TREM1	triggering receptor expressed on myeloid cells 1
206101_at	8.46	7.11	2.55	0.0069	0.0487	ECM2	extracellular matrix protein 2, female organ and adipocyte specific
204472_at	8.22	6.86	2.55	0.0009	0.0187	GEM	GTP binding protein overexpressed in skeletal muscle
217359_s_at	3.91	2.56	2.55	1.08e-05	0.0023	NCAM1	neural cell adhesion molecule 1
202075_s_at	10.54	9.19	2.55	0.0034	0.0333	PLTP	phospholipid transfer protein
210367_s_at	7.22	5.87	2.55	0.0002	0.0103	PTGES	prostaglandin E synthase
215034_s_at	8.78	7.44	2.55	0.0303	0.109	TM4SF1	transmembrane 4 L six family member 1
221009_s_at	7.93	6.58	2.56	4.83e-05	0.0047	ANGPTL4	angiopoietin like 4
204450_x_at	6.64	5.29	2.56	0.0044	0.0384	APOA1	apolipoprotein A-I
212998_x_at	9.12	7.77	2.56	0.0271	0.1023	HLA-DQB1	major histocompatibility complex, class II, DQ beta 1
202340_x_at	7.99	6.63	2.56	0.0027	0.0305	NR4A1	nuclear receptor subfamily 4, group A, member 1
207277_at	7.4	6.04	2.57	0.0004	0.0129	CD209	CD209 molecule
206484_s_at	5.9	4.54	2.57	7.34e-05	0.0062	XPNPEP2	X-prolyl aminopeptidase (aminopeptidase P) 2, membrane-bound
206170_at	6.76	5.4	2.58	0.0008	0.0178	ADRB2	adrenoceptor beta 2, surface
219837_s_at	6.71	5.35	2.58	1.65e-05	0.0029	CYTL1	cytokine like 1
212472_at	8.69	7.32	2.58	4.12e-05	0.0043	MICAL2	microtubule associated monooxygenase, calponin and LIM domain containing 2
206453_s_at	10.85	9.48	2.58	0.0026	0.0298	NDRG2	NDRG family member 2
220276_at	6.25	4.89	2.58	0.0003	0.011	RERGL	RERG/RAS-like
204150_at	8.68	7.31	2.58	7.61e-05	0.0063	STAB1	stabilin 1
202821_s_at	7.69	6.32	2.59	3.85e-05	0.0042	LPP	LIM domain containing preferred translocation partner in lipoma
205463_s_at	7.72	6.35	2.59	1.68e-05	0.0029	PDGFA	platelet-derived growth factor alpha polypeptide
208982_at	10.1	8.73	2.59	0.0003	0.0113	PECAM1	platelet/endothelial cell adhesion molecule 1
205987_at	7.42	6.04	2.6	0.0119	0.0657	CD1C	CD1c molecule
219304_s_at	8.31	6.93	2.6	0.0272	0.1026	PDGFD	platelet derived growth factor D
205611_at	8.57	7.19	2.6	0.0001	0.0083	TNFSF12	tumor necrosis factor (ligand) superfamily, member 12
49452_at	8.65	7.26	2.62	3.32e-06	0.0012	ACACB	acetyl-CoA carboxylase beta
204468_s_at	8.79	7.4	2.62	0.0018	0.0252	TIE1	tyrosine kinase with immunoglobulin-like and EGF-like domains 1
211868_x_at	6.72	5.33	2.63	0.009	0.0561	IGH; IGHA1; IGHA2; IGHD; IGHD3-3; IGHG1; IGHG2; IGHG3; IGHJ5; IGHM; IGHV3-21; IGHV3-48; IGHV3-71; IGHV4-31	immunoglobulin heavy locus; immunoglobulin heavy constant alpha 1; immunoglobulin heavy constant alpha 2 (A2m marker); immunoglobulin heavy constant delta; immunoglobulin heavy diversity 3-3; immunoglobulin heavy constant gamma 1 (G1m marker); immunoglobulin heavy constant gamma 2 (G2m marker); immunoglobulin heavy constant gamma 3 (G3m marker); immunoglobulin heavy joining 5; immunoglobulin heav…
203186_s_at	11.65	10.25	2.63	0.0189	0.0842	S100A4	S100 calcium binding protein A4
209981_at	8.78	7.38	2.64	0.0133	0.0701	CSDC2	cold shock domain containing C2, RNA binding
202834_at	6.39	4.98	2.65	0.0023	0.0282	AGT	angiotensinogen (serpin peptidase inhibitor, clade A, member 8)
216598_s_at	7.89	6.48	2.65	0.0049	0.0407	CCL2	chemokine (C-C motif) ligand 2
205627_at	7.45	6.05	2.65	0.0149	0.0746	CDA	cytidine deaminase
214438_at	7.97	6.57	2.65	0.0051	0.0419	HLX	H2.0-like homeobox
205265_s_at	8.07	6.66	2.65	0.0001	0.0078	LOC100996693; SPEG	CAVP-target protein-like; SPEG complex locus
207031_at	5.72	4.31	2.65	0.0011	0.0198	NKX3-2	NK3 homeobox 2
212190_at	10.15	8.75	2.65	0.0344	0.1174	SERPINE2	serpin peptidase inhibitor, clade E (nexin, plasminogen activator inhibitor type 1), member 2
220979_s_at	4.7	3.3	2.65	0.0312	0.1108	ST6GALNAC5	ST6 (alpha-N-acetyl-neuraminyl-2,3-beta-galactosyl-1,3)-N-acetylgalactosaminide alpha-2,6-sialyltransferase 5
203835_at	8.78	7.37	2.66	0.0009	0.0184	LRRC32	leucine rich repeat containing 32
218484_at	7.27	5.86	2.66	1.97e-05	0.0031	NDUFA4L2	NADH dehydrogenase (ubiquinone) 1 alpha subcomplex, 4-like 2
222274_at	7.49	6.08	2.66	0.0441	0.1355	ZDHHC8P1	zinc finger, DHHC-type containing 8 pseudogene 1
218232_at	9.28	7.86	2.67	0.0002	0.0089	C1QA	complement component 1, q subcomponent, A chain
208078_s_at	8.4	6.98	2.67	0.0078	0.0521	LOC102724428; SIK1	serine/threonine-protein kinase SIK1; salt-inducible kinase 1
203548_s_at	6.53	5.11	2.67	0.037	0.1221	LPL	lipoprotein lipase
221766_s_at	10.01	8.58	2.68	0.0028	0.0308	FAM46A	family with sequence similarity 46, member A
41577_at	7.07	5.65	2.68	9.19e-05	0.0068	PPP1R16B	protein phosphatase 1, regulatory subunit 16B
208018_s_at	7.2	5.77	2.69	2.81e-05	0.0036	HCK	HCK proto-oncogene, Src family tyrosine kinase
212067_s_at	11.66	10.23	2.7	0.0004	0.0136	C1R	complement component 1, r subcomponent
221565_s_at	9.85	8.42	2.7	0.0002	0.0094	CALHM2	calcium homeostasis modulator 2
209949_at	7.11	5.68	2.7	0.0002	0.009	NCF2	neutrophil cytosolic factor 2
204153_s_at	8.02	6.58	2.71	0.0002	0.0094	MFNG	MFNG O-fucosylpeptide 3-beta-N-acetylglucosaminyltransferase
201387_s_at	8.74	7.3	2.71	0.0128	0.0687	UCHL1	ubiquitin C-terminal hydrolase L1
213942_at	7.54	6.1	2.72	0.0007	0.0166	MEGF6	multiple EGF-like-domains 6
203657_s_at	10.25	8.81	2.73	0.0003	0.0122	CTSF	cathepsin F
221667_s_at	9.04	7.58	2.73	0.0002	0.0094	HSPB8	heat shock 22kDa protein 8
209263_x_at	9.54	8.09	2.73	1.17e-05	0.0024	TSPAN4	tetraspanin 4
220795_s_at	6.96	5.5	2.74	3.19e-05	0.0039	BEGAIN	brain-enriched guanylate kinase-associated
203881_s_at	7.04	5.58	2.74	0.0027	0.0304	DMD	dystrophin
219550_at	7.51	6.06	2.74	4.18e-05	0.0043	ROBO3	roundabout guidance receptor 3
212494_at	9.56	8.1	2.74	1.21e-05	0.0024	TNS2	tensin 2
201294_s_at	7.17	5.72	2.74	0.0057	0.044	WSB1	WD repeat and SOCS box containing 1
212886_at	8.29	6.83	2.75	1.27e-05	0.0025	CCDC69	coiled-coil domain containing 69
202357_s_at	8.69	7.23	2.75	0.0006	0.0157	CFB	complement factor B
209072_at	6.09	4.63	2.76	0.0007	0.0173	MBP	myelin basic protein
219700_at	8.05	6.58	2.76	0.001	0.019	PLXDC1	plexin domain containing 1
214084_x_at	7.09	5.62	2.77	0.0003	0.011	NCF1	neutrophil cytosolic factor 1
213036_x_at	7.9	6.43	2.78	1.22e-05	0.0024	ATP2A3	ATPase, Ca++ transporting, ubiquitous
202350_s_at	10.49	9.01	2.78	0.0009	0.0187	MATN2	matrilin 2
211518_s_at	8.3	6.82	2.79	0.0002	0.0105	BMP4	bone morphogenetic protein 4
204018_x_at	12.07	10.58	2.8	0.0287	0.1057	HBA1; HBA2	hemoglobin, alpha 1; hemoglobin, alpha 2
202112_at	10.99	9.5	2.8	0.0001	0.0078	VWF	von Willebrand factor
209373_at	8.34	6.85	2.81	4.19e-05	0.0043	MALL	mal, T-cell differentiation protein-like
209897_s_at	9.05	7.56	2.81	0.0053	0.0426	SLIT2	slit guidance ligand 2
204083_s_at	12.32	10.83	2.81	2.16e-05	0.0032	TPM2	tropomyosin 2 (beta)
212992_at	9.33	7.84	2.82	0.0483	0.143	AHNAK2	AHNAK nucleoprotein 2
220543_at	4.42	2.93	2.82	0.0003	0.0119	C21orf62	chromosome 21 open reading frame 62
207008_at	5.31	3.81	2.83	0.0056	0.0439	CXCR2	chemokine (C-X-C motif) receptor 2
206115_at	6.87	5.37	2.83	0.0347	0.1179	EGR3	early growth response 3
201809_s_at	10.8	9.3	2.83	0.0009	0.0186	ENG	endoglin
205819_at	7.17	5.67	2.84	2.63e-05	0.0035	MARCO	macrophage receptor with collagenous structure
210051_at	7.83	6.33	2.84	7.55e-05	0.0063	RAPGEF3	Rap guanine nucleotide exchange factor 3
212914_at	9.78	8.27	2.85	0.0001	0.0081	CBX7	chromobox homolog 7
205226_at	9.64	8.13	2.85	1.78e-05	0.0029	PDGFRL	platelet-derived growth factor receptor-like
203425_s_at	7.83	6.31	2.86	0.0105	0.0611	IGFBP5	insulin like growth factor binding protein 5
208789_at	11.68	10.16	2.86	5.94e-06	0.0017	PTRF	polymerase I and transcript release factor
202912_at	8.94	7.42	2.87	0.0008	0.0182	ADM	adrenomedullin
221031_s_at	7.97	6.45	2.87	0.0004	0.013	APOLD1	apolipoprotein L domain containing 1
212670_at	8.39	6.87	2.87	0.023	0.0934	ELN	elastin
217414_x_at	11.41	9.89	2.87	0.029	0.1064	HBA2	hemoglobin, alpha 2
36711_at	9.75	8.23	2.87	0.0282	0.1048	MAFF	v-maf avian musculoaponeurotic fibrosarcoma oncogene homolog F
217480_x_at	7.72	6.19	2.89	0.0145	0.0735	IGKV1OR1-1; IGKV1OR10-1; IGKV1OR2-1; IGKV1OR2-118	immunoglobulin kappa variable 1/OR1-1 (pseudogene); immunoglobulin kappa variable 1/OR10-1 (pseudogene); immunoglobulin kappa variable 1/OR2-1 (pseudogene); immunoglobulin kappa variable 1/OR2-118 (pseudogene)
219563_at	8.92	7.39	2.89	1.59e-05	0.0028	LINC00341; SYNE3	long intergenic non-protein coding RNA 341; spectrin repeat containing, nuclear envelope family member 3
207177_at	6.2	4.66	2.89	0.0021	0.0271	PTGFR	prostaglandin F receptor (FP)
209883_at	6.66	5.12	2.9	2.9e-05	0.0036	COLGALT2	collagen beta(1-O)galactosyltransferase 2
204588_s_at	8.2	6.67	2.9	0.0004	0.0132	SLC7A7	solute carrier family 7 (amino acid transporter light chain, y+L system), member 7
219049_at	7.89	6.35	2.91	0.0049	0.0406	CSGALNACT1	chondroitin sulfate N-acetylgalactosaminyltransferase 1
205798_at	7.28	5.74	2.91	0.0032	0.0326	IL7R	interleukin 7 receptor
206868_at	7.61	6.07	2.91	4.15e-05	0.0043	STARD8	StAR-related lipid transfer domain containing 8
200621_at	12	10.45	2.92	1.13e-05	0.0024	CSRP1	cysteine and glycine-rich protein 1
216853_x_at	6.54	5	2.92	0.0018	0.0253	IGLJ3; IGLL5; IGLV3-19	immunoglobulin lambda joining 3; immunoglobulin lambda-like polypeptide 5; immunoglobulin lambda variable 3-19
204929_s_at	8.87	7.32	2.92	4.08e-05	0.0043	VAMP5	vesicle associated membrane protein 5
202481_at	9.98	8.43	2.93	0.0044	0.0385	DHRS3	dehydrogenase/reductase (SDR family) member 3
205153_s_at	7.41	5.85	2.94	1.11e-05	0.0023	CD40	CD40 molecule, TNF receptor superfamily member 5
37005_at	12.38	10.82	2.94	0.0013	0.0218	MINOS1-NBL1; NBL1	MINOS1-NBL1 readthrough; neuroblastoma 1, DAN family BMP antagonist
219689_at	8.12	6.56	2.95	0.0009	0.0184	SEMA3G	sema domain, immunoglobulin domain (Ig), short basic domain, secreted, (semaphorin) 3G
218999_at	8.23	6.67	2.95	0.0033	0.0331	TMEM140	transmembrane protein 140
212713_at	10.27	8.7	2.96	0.009	0.0562	MFAP4	microfibrillar associated protein 4
201621_at	11.4	9.84	2.96	0.0015	0.0235	NBL1	neuroblastoma 1, DAN family BMP antagonist
210831_s_at	6.97	5.41	2.96	1.69e-08	3.75e-05	PTGER3	prostaglandin E receptor 3 (subtype EP3)
203083_at	10.52	8.95	2.96	0.0018	0.025	THBS2	thrombospondin 2
213714_at	5.83	4.26	2.97	0.0008	0.0182	CACNB2	calcium channel, voltage-dependent, beta 2 subunit
205666_at	7.45	5.88	2.97	0.0017	0.0247	FMO1	flavin containing monooxygenase 1
204591_at	5.6	4.02	2.98	0.0021	0.0271	CHL1	cell adhesion molecule L1-like
204513_s_at	6.78	5.21	2.98	7.15e-07	0.0005	ELMO1	engulfment and cell motility 1
204174_at	9.58	8.01	2.99	5.18e-06	0.0016	ALOX5AP	arachidonate 5-lipoxygenase-activating protein
204730_at	7.13	5.55	2.99	0.0015	0.0234	RIMS3	regulating synaptic membrane exocytosis 3
218087_s_at	6.85	5.27	2.99	7.21e-05	0.0061	SORBS1	sorbin and SH3 domain containing 1
213620_s_at	10.35	8.76	3	6.51e-06	0.0018	ICAM2	intercellular adhesion molecule 2
204777_s_at	6.31	4.73	3	0.0016	0.0242	MAL	mal, T-cell differentiation protein
211991_s_at	11.42	9.83	3.01	0.0007	0.0166	HLA-DPA1	major histocompatibility complex, class II, DP alpha 1
200872_at	12.46	10.87	3.01	0.0055	0.0431	S100A10	S100 calcium binding protein A10
219452_at	6.6	5	3.03	0.0002	0.0105	DPEP2	dipeptidase 2
203851_at	11.7	10.11	3.03	0.0006	0.0157	IGFBP6	insulin like growth factor binding protein 6
206658_at	6.99	5.39	3.03	0.0209	0.0889	LOC105375355; UPK3B	uroplakin-3b; uroplakin 3B
207574_s_at	9.02	7.42	3.04	2.03e-05	0.0031	GADD45B	growth arrest and DNA-damage-inducible, beta
210548_at	4.81	3.21	3.05	0.0027	0.0303	CCL23	chemokine (C-C motif) ligand 23
336_at	7.9	6.28	3.06	0.0002	0.0089	TBXA2R	thromboxane A2 receptor
218345_at	10.04	8.42	3.06	0.0003	0.0126	TMEM176A	transmembrane protein 176A
203542_s_at	8.77	7.15	3.07	0.0141	0.0722	KLF9	Kruppel-like factor 9
202627_s_at	7.76	6.15	3.07	0.0003	0.0113	SERPINE1	serpin peptidase inhibitor, clade E (nexin, plasminogen activator inhibitor type 1), member 1
218656_s_at	9.97	8.35	3.08	2.86e-05	0.0036	LHFP	lipoma HMGIC fusion partner
202555_s_at	11.35	9.73	3.08	8.47e-05	0.0066	MYLK	myosin light chain kinase
206584_at	8.24	6.61	3.09	6.84e-05	0.006	LY96	lymphocyte antigen 96
219568_x_at	6.56	4.93	3.09	0.0005	0.0148	SOX18	SRY box 18
205752_s_at	9.48	7.84	3.11	0.0066	0.0475	GSTM5	glutathione S-transferase mu 5
219064_at	9.42	7.79	3.11	0.0022	0.0277	ITIH5	inter-alpha-trypsin inhibitor heavy chain family, member 5
209842_at	5.65	4.01	3.11	0.0002	0.0103	SOX10	SRY box 10
205132_at	6.53	4.88	3.12	0.0042	0.0375	ACTC1	actin, alpha, cardiac muscle 1
220272_at	8.56	6.92	3.12	0.0006	0.0164	BNC2	basonuclin 2
206595_at	6.19	4.54	3.12	0.0004	0.0141	CST6	cystatin E/M
206762_at	5.69	4.05	3.14	2.51e-05	0.0034	KCNA5	potassium channel, voltage gated shaker related subfamily A, member 5
210155_at	6.3	4.65	3.14	0.0051	0.0417	MYOC	myocilin, trabecular meshwork inducible glucocorticoid response
219985_at	6.02	4.36	3.15	0.0088	0.0553	HS3ST3A1	heparan sulfate (glucosamine) 3-O-sulfotransferase 3A1
207980_s_at	7.73	6.07	3.16	0.03	0.1082	CITED2	Cbp/p300-interacting transactivator, with Glu/Asp rich carboxy-terminal domain, 2
219578_s_at	7.41	5.75	3.16	6.42e-05	0.0057	CPEB1	cytoplasmic polyadenylation element binding protein 1
205154_at	7.94	6.28	3.16	1.6e-05	0.0028	LRRN2	leucine rich repeat neuronal 2
201348_at	11.91	10.24	3.18	0.036	0.1201	GPX3	glutathione peroxidase 3
204961_s_at	7	5.33	3.18	0.0003	0.0118	NCF1; NCF1B; NCF1C	neutrophil cytosolic factor 1; neutrophil cytosolic factor 1B pseudogene; neutrophil cytosolic factor 1C pseudogene
200986_at	11.86	10.19	3.19	0.0034	0.0336	SERPING1	serpin peptidase inhibitor, clade G (C1 inhibitor), member 1
206380_s_at	6.6	4.93	3.2	5.35e-06	0.0016	CFP	complement factor properdin
204885_s_at	7.89	6.21	3.2	0.0043	0.0382	MSLN	mesothelin
219895_at	4.3	2.62	3.2	0.0053	0.0426	TMEM255A	transmembrane protein 255A
206814_at	7.27	5.59	3.21	0.0003	0.0119	NGF	nerve growth factor (beta polypeptide)
202284_s_at	9.56	7.88	3.22	0.0003	0.011	CDKN1A	cyclin-dependent kinase inhibitor 1A (p21, Cip1)
219282_s_at	8.08	6.39	3.22	3.3e-05	0.0039	TRPV2	transient receptor potential cation channel, subfamily V, member 2
204072_s_at	8.74	7.04	3.24	5.4e-05	0.0051	FRY	FRY microtubule binding protein
1598_g_at	11.94	10.24	3.24	2.28e-05	0.0032	GAS6	growth arrest-specific 6
204802_at	7.01	5.31	3.25	7.52e-05	0.0063	RRAD	Ras-related associated with diabetes
202887_s_at	11.36	9.65	3.26	0.0088	0.0556	DDIT4	DNA damage inducible transcript 4
201058_s_at	11.71	10.01	3.26	5.6e-05	0.0052	MYL9	myosin light chain 9
202291_s_at	12.88	11.17	3.27	0.0002	0.0094	MGP	matrix Gla protein
200974_at	13.11	11.39	3.29	6.11e-05	0.0055	ACTA2	actin, alpha 2, smooth muscle, aorta
202524_s_at	8.3	6.58	3.29	0.0004	0.0133	SPOCK2	sparc/osteonectin, cwcv and kazal-like domains proteoglycan (testican) 2
203104_at	8.83	7.1	3.31	0.0005	0.0152	CSF1R	colony stimulating factor 1 receptor
201473_at	9.1	7.37	3.31	0.0022	0.0273	JUNB	jun B proto-oncogene
218805_at	8.79	7.06	3.32	0.0002	0.0094	GIMAP1-GIMAP5; GIMAP5	GIMAP1-GIMAP5 readthrough; GTPase, IMAP family member 5
206024_at	4.83	3.1	3.32	0.0007	0.0174	HPD	4-hydroxyphenylpyruvate dioxygenase
203698_s_at	7.75	6.01	3.33	0.0003	0.0109	FRZB	frizzled-related protein
202637_s_at	7.92	6.19	3.33	1.89e-06	0.001	ICAM1	intercellular adhesion molecule 1
204368_at	8.93	7.2	3.33	0.0009	0.0184	SLCO2A1	solute carrier organic anion transporter family, member 2A1
203619_s_at	7.06	5.31	3.34	0.0073	0.0502	FAIM2	Fas apoptotic inhibitory molecule 2
205782_at	6.2	4.46	3.34	0.0011	0.0196	FGF7	fibroblast growth factor 7
205863_at	5.48	3.74	3.34	0.0041	0.0373	S100A12	S100 calcium binding protein A12
205824_at	8.26	6.51	3.35	0.0002	0.0102	HSPB2	heat shock 27kDa protein 2
210133_at	5.05	3.3	3.37	3.22e-05	0.0039	CCL11	chemokine (C-C motif) ligand 11
205141_at	8.42	6.66	3.38	0.0016	0.0243	ANG	angiogenin, ribonuclease, RNase A family, 5
203074_at	7.72	5.96	3.38	0.0016	0.0242	ANXA8; ANXA8L1; LINC00842	annexin A8; annexin A8-like 1; long intergenic non-protein coding RNA 842
204955_at	10.8	9.04	3.39	1.98e-05	0.0031	SRPX	sushi-repeat containing protein, X-linked
206732_at	4.99	3.23	3.4	0.0004	0.0136	SLITRK3	SLIT and NTRK-like family, member 3
215049_x_at	9.37	7.59	3.43	0.0111	0.0631	CD163	CD163 molecule
217967_s_at	8.64	6.85	3.46	1.67e-05	0.0029	FAM129A	family with sequence similarity 129, member A
203936_s_at	7.36	5.57	3.46	0.0129	0.069	MMP9	matrix metallopeptidase 9
210280_at	7.02	5.23	3.46	0.0048	0.0402	MPZ	myelin protein zero
206682_at	7.48	5.69	3.47	5.48e-05	0.0051	CLEC10A	C-type lectin domain family 10, member A
202861_at	9.46	7.67	3.47	0.0005	0.0141	PER1	period circadian clock 1
214767_s_at	7.83	6.03	3.49	0.0047	0.04	HSPB6	heat shock protein, alpha-crystallin-related, B6
206391_at	8.26	6.46	3.49	0.0087	0.0552	RARRES1	retinoic acid receptor responder (tazarotene induced) 1
201108_s_at	7.6	5.79	3.49	0.0028	0.0306	THBS1	thrombospondin 1
202709_at	11.24	9.43	3.5	0.0017	0.0245	FMOD	fibromodulin
205150_s_at	7.44	5.64	3.5	4.05e-05	0.0043	TRIL	TLR4 interactor with leucine-rich repeats
207547_s_at	7.99	6.18	3.52	3.34e-05	0.0039	FAM107A	family with sequence similarity 107, member A
218959_at	5.9	4.08	3.52	0.0046	0.0394	HOXC10	homeobox C10
218901_at	7.74	5.93	3.52	0.0002	0.0104	PLSCR4	phospholipid scramblase 4
219909_at	5.65	3.83	3.54	0.0001	0.0078	MMP28	matrix metallopeptidase 28
207741_x_at	7.94	6.12	3.54	0.0028	0.031	TPSAB1	tryptase alpha/beta 1
219779_at	6.32	4.5	3.55	8.35e-06	0.0021	ZFHX4	zinc finger homeobox 4
205901_at	6.21	4.38	3.56	0.0026	0.0298	PNOC	prepronociceptin
213955_at	6.89	5.05	3.57	0.0039	0.0365	MYOZ3	myozenin 3
220595_at	4.47	2.63	3.58	0.0012	0.0209	PDZRN4	PDZ domain containing ring finger 4
211726_s_at	5.87	4.03	3.59	1.33e-06	0.0007	FMO2	flavin containing monooxygenase 2
204731_at	9.26	7.41	3.59	0.0056	0.0439	TGFBR3	transforming growth factor beta receptor III
205907_s_at	6.7	4.85	3.6	0.0074	0.0505	OMD	osteomodulin
209469_at	6.26	4.4	3.62	0.0002	0.0096	GPM6A	glycoprotein M6A
201785_at	11.83	9.97	3.63	7.7e-07	0.0005	RNASE1	ribonuclease, RNase A family, 1 (pancreatic)
214533_at	5.8	3.93	3.64	0.0004	0.0137	CMA1	chymase 1, mast cell
213197_at	6.2	4.33	3.65	0.0188	0.084	ASTN1	astrotactin 1
202672_s_at	7.86	5.98	3.68	0.0109	0.0624	ATF3	activating transcription factor 3
214428_x_at	10.38	8.5	3.68	0.0186	0.0837	C4A; C4B; C4B_2	complement component 4A (Rodgers blood group); complement component 4B (Chido blood group); complement component 4B (Chido blood group), copy 2
205428_s_at	7.8	5.91	3.71	0.0011	0.0198	CALB2	calbindin 2
206194_at	7.76	5.87	3.72	2.77e-05	0.0036	HOXC4	homeobox C4
210247_at	7.1	5.19	3.75	0.0012	0.021	SYN2	synapsin II
219295_s_at	7.28	5.36	3.78	0.0004	0.0133	PCOLCE2	procollagen C-endopeptidase enhancer 2
205249_at	6.94	5.02	3.79	0.0042	0.0375	EGR2	early growth response 2
221583_s_at	7.33	5.39	3.82	0.0045	0.0389	KCNMA1	potassium channel, calcium activated large conductance subfamily M alpha, member 1
213992_at	8.05	6.12	3.83	0.0033	0.0332	COL4A6	collagen, type IV, alpha 6
214602_at	5.13	3.18	3.85	0.001	0.019	COL4A4	collagen, type IV, alpha 4
32625_at	8.46	6.52	3.85	0.0002	0.0103	NPR1	natriuretic peptide receptor 1
202242_at	9.15	7.21	3.85	5.72e-06	0.0017	TSPAN7	tetraspanin 7
219778_at	8.46	6.52	3.85	0.0007	0.0166	ZFPM2	zinc finger protein, FOG family member 2
201641_at	9.77	7.81	3.88	0.0003	0.0121	BST2	bone marrow stromal cell antigen 2
206486_at	6.85	4.88	3.9	0.0006	0.0161	LAG3	lymphocyte-activation gene 3
206480_at	7.51	5.55	3.9	2.1e-05	0.0032	LTC4S	leukotriene C4 synthase
213451_x_at	10.93	8.97	3.91	2.23e-06	0.001	TNXA; TNXB	tenascin XA (pseudogene); tenascin XB
208396_s_at	6.82	4.85	3.92	3.55e-06	0.0013	PDE1A	phosphodiesterase 1A, calmodulin-dependent
208609_s_at	10.03	8.06	3.92	4.91e-06	0.0016	TNXB	tenascin XB
214285_at	6.11	4.13	3.93	2.2e-05	0.0032	FABP3	fatty acid binding protein 3, muscle and heart
215946_x_at	8.59	6.61	3.94	0.0016	0.0241	IGLL3P	immunoglobulin lambda-like polypeptide 3, pseudogene
203813_s_at	9.28	7.3	3.94	7.63e-05	0.0063	SLIT3	slit guidance ligand 3
221747_at	9.67	7.69	3.94	3.79e-06	0.0013	TNS1	tensin 1
204606_at	9.9	7.92	3.95	0.0004	0.0131	CCL21	chemokine (C-C motif) ligand 21
205404_at	6.23	4.24	3.97	0.0005	0.0148	HSD11B1	hydroxysteroid (11-beta) dehydrogenase 1
217504_at	5.44	3.44	3.99	0.0059	0.0447	ABCA6	ATP binding cassette subfamily A member 6
205478_at	6.33	4.31	4.04	0.0052	0.0423	PPP1R1A	protein phosphatase 1, regulatory (inhibitor) subunit 1A
209182_s_at	8.44	6.42	4.05	0.004	0.0368	C10orf10	chromosome 10 open reading frame 10
201289_at	10.17	8.16	4.05	2.11e-05	0.0032	CYR61	cysteine-rich, angiogenic inducer, 61
214844_s_at	8.16	6.14	4.06	0.0176	0.0814	DOK5	docking protein 5
207302_at	5.67	3.65	4.07	0.0003	0.0114	SGCG	sarcoglycan gamma
200632_s_at	11.13	9.1	4.09	0.0036	0.0346	NDRG1	N-myc downstream regulated 1
205236_x_at	9.31	7.28	4.09	0.0004	0.0133	SOD3	superoxide dismutase 3, extracellular
204584_at	6.08	4.05	4.1	3.39e-08	6.28e-05	L1CAM	L1 cell adhesion molecule
209894_at	8.73	6.7	4.11	0.0002	0.0099	LEPR	leptin receptor
201525_at	10.62	8.58	4.12	0.0138	0.0716	APOD	apolipoprotein D
219087_at	8.55	6.5	4.14	0.0047	0.0401	ASPN	asporin
203256_at	8.87	6.82	4.15	0.0006	0.016	CDH3	cadherin 3, type 1, P-cadherin (placental)
203973_s_at	11.54	9.48	4.15	0.0009	0.0183	CEBPD	CCAAT/enhancer binding protein (C/EBP), delta
217235_x_at	8.35	6.29	4.16	0.0006	0.0158	IGLV@	immunoglobulin lambda variable cluster
201957_at	8.85	6.8	4.16	1.76e-05	0.0029	PPP1R12B	protein phosphatase 1, regulatory subunit 12B
201792_at	11.84	9.78	4.17	4.5e-07	0.0004	AEBP1	AE binding protein 1
209283_at	10.4	8.33	4.17	0.0008	0.0177	CRYAB	crystallin alpha B
210657_s_at	7.37	5.3	4.18	0.0004	0.0131	SEPTIN4	septin 4
213905_x_at	10.82	8.75	4.19	0.0004	0.0137	BGN	biglycan
209686_at	6.2	4.13	4.19	0.0005	0.0144	S100B	S100 calcium binding protein B
202746_at	9.97	7.9	4.2	0.0021	0.0268	ITM2A	integral membrane protein 2A
207317_s_at	6.75	4.67	4.21	3.94e-05	0.0043	CASQ2	calsequestrin 2 (cardiac muscle)
202237_at	11.43	9.34	4.28	0.0067	0.0481	NNMT	nicotinamide N-methyltransferase
204482_at	9.37	7.26	4.3	2.17e-06	0.001	CLDN5	claudin 5
216560_x_at	6.99	4.88	4.3	0.0107	0.0618	IGLV3-10	immunoglobulin lambda variable 3-10
205582_s_at	8.28	6.16	4.35	6.46e-07	0.0005	GGT5	gamma-glutamyltransferase 5
204787_at	9.4	7.28	4.36	2.19e-05	0.0032	VSIG4	V-set and immunoglobulin domain containing 4
201431_s_at	10	7.87	4.37	8.34e-06	0.0021	DPYSL3	dihydropyrimidinase-like 3
213290_at	9.88	7.75	4.4	7.87e-05	0.0064	COL6A2	collagen, type VI, alpha 2
205330_at	8.64	6.5	4.42	0.0003	0.0125	MN1	meningioma (disrupted in balanced translocation) 1
218934_s_at	7.79	5.64	4.43	8.89e-05	0.0067	HSPB7	heat shock 27kDa protein family, member 7 (cardiovascular)
203498_at	7.49	5.33	4.46	4.37e-06	0.0014	RCAN2	regulator of calcineurin 2
216331_at	8.53	6.37	4.47	1.31e-07	0.0002	ITGA7	integrin alpha 7
213524_s_at	8.84	6.68	4.48	0.0113	0.0638	G0S2	G0/G1 switch 2
201041_s_at	11.43	9.24	4.56	0.0008	0.0181	DUSP1	dual specificity phosphatase 1
217897_at	10.91	8.69	4.63	2.7e-05	0.0035	FXYD6	FXYD domain containing ion transport regulator 6
205109_s_at	8.09	5.87	4.65	2.48e-05	0.0034	ARHGEF4	Rho guanine nucleotide exchange factor 4
205399_at	8.16	5.94	4.65	0.0005	0.0152	DCLK1	doublecortin-like kinase 1
210889_s_at	7.75	5.53	4.68	1.27e-06	0.0007	FCGR2B	Fc fragment of IgG, low affinity IIb, receptor (CD32)
203797_at	6.39	4.15	4.73	1.27e-05	0.0025	VSNL1	visinin like 1
208763_s_at	11.36	9.12	4.74	5.27e-05	0.005	TSC22D3	TSC22 domain family, member 3
222073_at	5.01	2.74	4.81	0.0002	0.01	COL4A3	collagen, type IV, alpha 3 (Goodpasture antigen)
205326_at	8.88	6.61	4.81	0.0008	0.0178	RAMP3	receptor (G protein-coupled) activity modifying protein 3
201117_s_at	7.78	5.51	4.83	7.61e-07	0.0005	CPE	carboxypeptidase E
201531_at	10.77	8.5	4.84	1.34e-05	0.0026	ZFP36	ZFP36 ring finger protein
204457_s_at	10.89	8.6	4.87	6.06e-05	0.0055	GAS1	growth arrest-specific 1
209840_s_at	5.92	3.63	4.87	8.4e-06	0.0021	LRRN3	leucine rich repeat neuronal 3
213371_at	6.52	4.23	4.9	9.46e-06	0.0022	LDB3	LIM domain binding 3
221529_s_at	9.72	7.41	4.95	7.04e-05	0.006	PLVAP	plasmalemma vesicle associated protein
205237_at	7.66	5.35	4.97	1.47e-05	0.0027	FCN1	ficolin (collagen/fibrinogen domain containing) 1
209699_x_at	8.61	6.29	4.99	7.99e-06	0.0021	AKR1C2	aldo-keto reductase family 1, member C2
216984_x_at	8.34	6.01	5.01	0.0015	0.0234	IGLJ3	immunoglobulin lambda joining 3
203535_at	9.06	6.73	5.04	0.0014	0.0222	S100A9	S100 calcium binding protein A9
220765_s_at	9.37	7.03	5.06	2.45e-06	0.001	LIMS2	LIM and senescent cell antigen-like domains 2
219091_s_at	9.28	6.94	5.06	3.14e-07	0.0003	MMRN2	multimerin 2
205653_at	7.43	5.08	5.09	0.0001	0.0075	CTSG	cathepsin G
213764_s_at	5.76	3.4	5.13	0.0002	0.0092	MFAP5	microfibrillar associated protein 5
206070_s_at	4.52	2.16	5.14	5.93e-06	0.0017	EPHA3	EPH receptor A3
209560_s_at	5.58	3.21	5.17	0.0115	0.0642	DLK1	delta-like 1 homolog (Drosophila)
205547_s_at	13.02	10.64	5.22	2.3e-05	0.0032	TAGLN	transgelin
218574_s_at	9.65	7.26	5.23	4.79e-08	8.18e-05	LMCD1	LIM and cysteine-rich domains 1
205619_s_at	7.74	5.35	5.27	1.05e-05	0.0023	MEOX1	mesenchyme homeobox 1
213674_x_at	6.65	4.24	5.28	0.0061	0.0458	IGHD	immunoglobulin heavy constant delta
216474_x_at	8.92	6.51	5.33	0.0007	0.0173	TPSAB1; TPSB2	tryptase alpha/beta 1; tryptase beta 2 (gene/pseudogene)
209774_x_at	7.2	4.76	5.43	0.0003	0.0126	CXCL2	chemokine (C-X-C motif) ligand 2
217767_at	13.11	10.65	5.52	0.0002	0.0091	C3	complement component 3
203887_s_at	7.83	5.34	5.6	0.0018	0.0253	THBD	thrombomodulin
210198_s_at	5.89	3.39	5.64	2.95e-05	0.0037	PLP1	proteolipid protein 1
209395_at	8.2	5.7	5.65	0.0009	0.0184	CHI3L1	chitinase 3-like 1 (cartilage glycoprotein-39)
204971_at	8.33	5.82	5.68	0.0003	0.0122	CSTA	cystatin A (stefin A)
218469_at	5.4	2.88	5.74	0.0036	0.0349	GREM1	gremlin 1, DAN family BMP antagonist
206243_at	6.79	4.26	5.77	0.0001	0.0086	TIMP4	TIMP metallopeptidase inhibitor 4
201693_s_at	9.71	7.17	5.8	0.0003	0.0119	EGR1	early growth response 1
205549_at	7.54	5	5.81	0.0201	0.0873	PCP4	Purkinje cell protein 4
212730_at	8.48	5.94	5.84	0.0007	0.0166	SYNM	synemin, intermediate filament protein
204151_x_at	9.12	6.56	5.89	2.03e-06	0.001	AKR1C1	aldo-keto reductase family 1, member C1
204719_at	9.17	6.61	5.9	0.003	0.0319	ABCA8	ATP binding cassette subfamily A member 8
206458_s_at	6.3	3.74	5.91	0.0003	0.0106	WNT2B	wingless-type MMTV integration site family, member 2B
221900_at	8.01	5.44	5.93	1.58e-05	0.0028	COL8A2	collagen, type VIII, alpha 2
204939_s_at	7.66	5.09	5.97	1.54e-06	0.0008	PLN	phospholamban
218625_at	8.06	5.47	6.02	5.09e-06	0.0016	NRN1	neuritin 1
213800_at	8.99	6.39	6.04	4.19e-05	0.0043	CFH	complement factor H
219140_s_at	7.75	5.15	6.04	0.0267	0.1017	RBP4	retinol binding protein 4, plasma
206201_s_at	4.77	2.18	6.05	0.0002	0.009	MEOX2	mesenchyme homeobox 2
205119_s_at	8.28	5.67	6.11	3.89e-05	0.0042	FPR1	formyl peptide receptor 1
204134_at	8.68	6.07	6.12	4.49e-07	0.0004	PDE2A	phosphodiesterase 2A, cGMP-stimulated
204035_at	5.3	2.68	6.15	0.002	0.0266	SCG2	secretogranin II
217148_x_at	9.29	6.65	6.23	0.001	0.0195	IGLV2-14	immunoglobulin lambda variable 2-14
202376_at	9.51	6.85	6.3	0.0016	0.0243	SERPINA3	serpin peptidase inhibitor, clade A (alpha-1 antiproteinase, antitrypsin), member 3
215388_s_at	8.33	5.62	6.56	0.0023	0.0282	CFH; CFHR1	complement factor H; complement factor H-related 1
214777_at	8.22	5.5	6.6	0.0009	0.0185	IGKV4-1	immunoglobulin kappa variable 4-1
202768_at	8.12	5.39	6.63	0.0004	0.0135	FOSB	FBJ murine osteosarcoma viral oncogene homolog B
205384_at	9.88	7.12	6.78	1.83e-05	0.0029	FXYD1	FXYD domain containing ion transport regulator 1
216207_x_at	9.28	6.51	6.79	0.0067	0.0479	IGKV1D-13	immunoglobulin kappa variable 1D-13
37512_at	5.08	2.32	6.8	3.38e-05	0.0039	HSD17B6	hydroxysteroid (17-beta) dehydrogenase 6
204712_at	7.34	4.57	6.82	0.0024	0.0288	WIF1	WNT inhibitory factor 1
209374_s_at	8.35	5.58	6.84	0.0011	0.0198	IGHM	immunoglobulin heavy constant mu
217378_x_at	8.13	5.33	6.94	0.0048	0.0402	IGKV1OR2-108	immunoglobulin kappa variable 1/OR2-108 (non-functional)
215870_s_at	5.86	3.04	7.03	1.37e-05	0.0026	PLA2G5	phospholipase A2, group V
216401_x_at	8.18	5.34	7.13	0.01	0.0595	IGKV1-37; IGKV1D-37	immunoglobulin kappa variable 1-37 (non-functional); immunoglobulin kappa variable 1D-37 (non-functional)
206049_at	8.38	5.54	7.16	7.34e-07	0.0005	SELP	selectin P (granule membrane protein 140kDa, antigen CD62)
206742_at	6.37	3.5	7.31	1.35e-05	0.0026	FIGF; PIR-FIGF	c-fos induced growth factor (vascular endothelial growth factor D); PIR-FIGF readthrough
214836_x_at	9.39	6.52	7.31	0.0109	0.0626	IGK; IGKC; IGKV1-5; IGKV2-28; IGKV2D-28	immunoglobulin kappa locus; immunoglobulin kappa constant; immunoglobulin kappa variable 1-5; immunoglobulin kappa variable 2-28; immunoglobulin kappa variable 2D-28
202388_at	10.25	7.33	7.57	7.88e-06	0.0021	RGS2	regulator of G-protein signaling 2
207118_s_at	8.34	5.42	7.58	9.75e-06	0.0022	MMP23A; MMP23B	matrix metallopeptidase 23A (pseudogene); matrix metallopeptidase 23B
202917_s_at	9.51	6.57	7.63	0.0008	0.0179	S100A8	S100 calcium binding protein A8
205517_at	6.3	3.31	7.92	0.0158	0.077	GATA4	GATA binding protein 4
214027_x_at	10.15	7.16	7.93	7.1e-06	0.0019	DES; SUPT20H	desmin; SPT20 homolog, SAGA complex component
203766_s_at	10.14	7.15	7.97	6.17e-05	0.0056	LMOD1	leiomodin 1 (smooth muscle)
211644_x_at	9.28	6.26	8.11	0.0023	0.0282	IGKC	immunoglobulin kappa constant
210072_at	8.4	5.38	8.12	0.0001	0.0086	CCL19	chemokine (C-C motif) ligand 19
205713_s_at	8.07	5.04	8.13	0.0346	0.1178	COMP	cartilage oligomeric matrix protein
208470_s_at	8.13	5.1	8.19	4.31e-06	0.0014	HP; HPR	haptoglobin; haptoglobin-related protein
205357_s_at	6.98	3.94	8.25	1.54e-07	0.0002	AGTR1	angiotensin II receptor, type 1
205475_at	7.19	4.13	8.31	2.36e-07	0.0002	SCRG1	stimulator of chondrogenesis 1
205382_s_at	11.23	8.15	8.45	0.0066	0.0475	CFD	complement factor D (adipsin)
202796_at	10.36	7.24	8.73	2.28e-06	0.001	SYNPO	synaptopodin
219371_s_at	10.7	7.54	8.92	1.22e-07	0.0002	KLF2	Kruppel-like factor 2
206697_s_at	8.47	5.31	8.95	1.22e-05	0.0024	HP	haptoglobin
221671_x_at	12.28	9.09	9.1	0.016	0.0775	IGK; IGKC; IGKV1-5; IGKV2-24	immunoglobulin kappa locus; immunoglobulin kappa constant; immunoglobulin kappa variable 1-5; immunoglobulin kappa variable 2-24
213071_at	9.95	6.76	9.15	0.0149	0.0746	DPT	dermatopontin
205883_at	8.85	5.62	9.37	0.0035	0.0343	ZBTB16	zinc finger and BTB domain containing 16
203868_s_at	8.8	5.57	9.4	0.0002	0.0103	VCAM1	vascular cell adhesion molecule 1
203705_s_at	8.85	5.59	9.57	1.95e-06	0.001	FZD7	frizzled class receptor 7
215379_x_at	10.85	7.48	10.29	0.0013	0.0212	BMS1P20; IGLC2; IGLC3; IGLJ2; IGLJ3; IGLL5; IGLV1-44; IGLV3-19; IGLV3-25	BMS1 ribosome biogenesis factor pseudogene 20; immunoglobulin lambda constant 2 (Kern-Oz- marker); immunoglobulin lambda constant 3 (Kern-Oz+ marker); immunoglobulin lambda joining 2; immunoglobulin lambda joining 3; immunoglobulin lambda-like polypeptide 5; immunoglobulin lambda variable 1-44; immunoglobulin lambda variable 3-19; immunoglobulin lambda variable 3-25
204424_s_at	6.74	3.36	10.44	0.0002	0.0099	LMO3	LIM domain only 3 (rhombotin-like 2)
215121_x_at	11.81	8.43	10.45	0.0011	0.0198	CYAT1; IGLC1; IGLC2; IGLC3; IGLC7; IGLJ3; IGLL5; IGLV1-44; IGLV3-25; IGLV4-3	immunoglobulin lambda light chain-like; immunoglobulin lambda constant 1 (Mcg marker); immunoglobulin lambda constant 2 (Kern-Oz- marker); immunoglobulin lambda constant 3 (Kern-Oz+ marker); immunoglobulin lambda constant 7; immunoglobulin lambda joining 3; immunoglobulin lambda-like polypeptide 5; immunoglobulin lambda variable 1-44; immunoglobulin lambda variable 3-25; immunoglobulin lambda var…
209763_at	9.28	5.83	10.96	0.0001	0.0078	CHRDL1	chordin-like 1
206012_at	10.58	7.08	11.25	0.0216	0.0904	LEFTY2	left-right determination factor 2
219059_s_at	8.22	4.72	11.26	4.05e-11	9.01e-07	LYVE1	lymphatic vessel endothelial hyaluronan receptor 1
204894_s_at	9.18	5.65	11.57	3.57e-07	0.0003	AOC3	amine oxidase, copper containing 3
203951_at	11.04	7.49	11.73	2.72e-06	0.0011	CNN1	calponin 1, basic, smooth muscle
222043_at	9.43	5.82	12.19	5.04e-09	1.87e-05	CLU	clusterin
209138_x_at	12	8.39	12.27	0.0011	0.0198	IGLC1; IGLJ3	immunoglobulin lambda constant 1 (Mcg marker); immunoglobulin lambda joining 3
214677_x_at	12.06	8.44	12.32	0.0012	0.021	CYAT1; IGLC1; IGLC2; IGLC3; IGLJ3; IGLV1-44; IGLV3-25; IGLV4-3	immunoglobulin lambda light chain-like; immunoglobulin lambda constant 1 (Mcg marker); immunoglobulin lambda constant 2 (Kern-Oz- marker); immunoglobulin lambda constant 3 (Kern-Oz+ marker); immunoglobulin lambda joining 3; immunoglobulin lambda variable 1-44; immunoglobulin lambda variable 3-25; immunoglobulin lambda variable 4-3
211645_x_at	9.32	5.69	12.38	0.0082	0.0534	IGKV1-17	immunoglobulin kappa variable 1-17
213438_at	7.59	3.92	12.72	9.94e-10	1.1e-05	NFASC	neurofascin
211276_at	8.62	4.94	12.79	1.36e-06	0.0007	TCEAL2	transcription elongation factor A (SII)-like 2
211430_s_at	11.99	8.3	12.84	0.0174	0.0809	IGHG1; IGHG3; IGHM; IGHV4-31	immunoglobulin heavy constant gamma 1 (G1m marker); immunoglobulin heavy constant gamma 3 (G3m marker); immunoglobulin heavy constant mu; immunoglobulin heavy variable 4-31
203571_s_at	11.16	7.47	12.91	8.57e-07	0.0005	ADIRF	adipogenesis regulatory factor
209189_at	9.88	6.18	12.98	0.0016	0.0243	FOS	FBJ murine osteosarcoma viral oncogene homolog
209948_at	9.1	5.31	13.8	1.61e-06	0.0008	KCNMB1	potassium channel subfamily M regulatory beta subunit 1
207961_x_at	11.13	7.31	14.13	4.67e-09	1.87e-05	MYH11	myosin, heavy chain 11, smooth muscle
206858_s_at	8.76	4.93	14.26	0.0009	0.0189	HOXC6	homeobox C6
221796_at	6.92	3.08	14.37	0.0002	0.0094	NTRK2	neurotrophic tyrosine kinase, receptor, type 2
205392_s_at	11.55	7.55	15.91	2.72e-06	0.0011	CCL14; CCL15-CCL14	chemokine (C-C motif) ligand 14; CCL15-CCL14 readthrough (NMD candidate)
205083_at	8.66	4.65	16.03	0.0002	0.0095	AOX1	aldehyde oxidase 1
214768_x_at	8.46	4.43	16.32	0.0062	0.0462	IGKV2-28; IGKV2D-28	immunoglobulin kappa variable 2-28; immunoglobulin kappa variable 2D-28
215176_x_at	9.5	5.47	16.35	0.0127	0.0681	IGKV1-39; IGKV1D-39	immunoglobulin kappa variable 1-39 (gene/pseudogene); immunoglobulin kappa variable 1D-39
209047_at	11.34	7.27	16.78	1.91e-07	0.0002	AQP1	aquaporin 1 (Colton blood group)
217022_s_at	10.55	6.48	16.86	0.0031	0.0321	IGH; IGHA1; IGHA2	immunoglobulin heavy locus; immunoglobulin heavy constant alpha 1; immunoglobulin heavy constant alpha 2 (A2m marker)
208335_s_at	10.76	6.52	18.97	2.67e-06	0.0011	ACKR1	atypical chemokine receptor 1 (Duffy blood group)
202222_s_at	9.95	5.66	19.56	3.75e-07	0.0003	DES	desmin
205792_at	10.21	5.88	20.09	4.24e-06	0.0014	WISP2	WNT1 inducible signaling pathway protein 2
209621_s_at	9.82	5.49	20.13	1.26e-08	3.11e-05	PDLIM3	PDZ and LIM domain 3
209220_at	9.58	5.16	21.37	3.67e-06	0.0013	GPC3	glypican 3
204223_at	10.33	5.76	23.83	2.67e-08	5.39e-05	PRELP	proline/arginine-rich end leucine-rich repeat protein
203980_at	9.32	4.69	24.78	7.36e-07	0.0005	FABP4	fatty acid binding protein 4, adipocyte
204931_at	9.6	4.83	27.31	1.76e-05	0.0029	TCF21	transcription factor 21
210002_at	8.52	3.73	27.59	2.2e-06	0.001	GATA6	GATA binding protein 6
202274_at	11.08	6.23	28.76	8.76e-08	0.0001	ACTG2	actin, gamma 2, smooth muscle, enteric
208131_s_at	11.65	6.7	30.84	8.13e-08	0.0001	PTGIS	prostaglandin I2 (prostacyclin) synthase
209612_s_at	8.64	3.47	35.84	2.14e-09	1.19e-05	ADH1B	alcohol dehydrogenase 1B (class I), beta polypeptide
203649_s_at	10.86	5.24	49.49	3.83e-06	0.0013	PLA2G2A	phospholipase A2, group IIA (platelets, synovial fluid)
202992_at	11.48	5.41	67.31	8.03e-09	2.55e-05	C7	complement component 7
220541_at	6.35	11.08	-26.62	0.0356	0.1196	MMP26	matrix metallopeptidase 26
210319_x_at	7.3	11.03	-13.26	0.0015	0.0232	MSX2	msh homeobox 2
211138_s_at	4.36	7.57	-9.26	0.0017	0.0246	KMO	kynurenine 3-monooxygenase (kynurenine 3-hydroxylase)
201291_s_at	4.7	7.89	-9.08	0.0019	0.0259	TOP2A	topoisomerase (DNA) II alpha
220794_at	5.72	8.71	-7.93	0.0184	0.0834	GREM2	gremlin 2, DAN family BMP antagonist
208399_s_at	5.57	8.5	-7.66	0.0166	0.0787	EDN3	endothelin 3
221874_at	6.39	9.21	-7.05	0.0001	0.0081	KIAA1324	KIAA1324
206100_at	6.77	9.56	-6.92	0.0015	0.0233	CPM	carboxypeptidase M
201689_s_at	3.49	6.27	-6.89	2.52e-06	0.0011	TPD52	tumor protein D52
205632_s_at	5.87	8.6	-6.65	5.73e-05	0.0053	PIP5K1B	phosphatidylinositol-4-phosphate 5-kinase, type I, beta
209815_at	8.32	10.91	-6.05	0.0016	0.0236	PTCH1	patched 1
216191_s_at	4.09	6.66	-5.93	0.001	0.019	TRDV3	T cell receptor delta variable 3
205380_at	3.14	5.64	-5.64	0.0009	0.0186	PDZK1	PDZ domain containing 1
201890_at	5.55	8.01	-5.52	0.0002	0.0106	RRM2	ribonucleotide reductase M2
218039_at	5.76	8.21	-5.45	0.0035	0.0343	NUSAP1	nucleolar and spindle associated protein 1
219255_x_at	5.89	8.29	-5.26	0.0164	0.0781	IL17RB	interleukin 17 receptor B
205373_at	5.66	8.02	-5.12	0.0332	0.1149	CTNNA2	catenin (cadherin-associated protein), alpha 2
204444_at	2.89	5.24	-5.1	0.0066	0.0475	KIF11	kinesin family member 11
218755_at	5.22	7.56	-5.06	0.0097	0.0584	KIF20A	kinesin family member 20A
206683_at	3.44	5.77	-5.03	0.0002	0.0102	ZNF165	zinc finger protein 165
213308_at	5.48	7.79	-4.95	0.0003	0.011	SHANK2	SH3 and multiple ankyrin repeat domains 2
218585_s_at	5.66	7.92	-4.79	0.0002	0.0104	DTL	denticleless E3 ubiquitin protein ligase homolog (Drosophila)
266_s_at	8.41	10.65	-4.74	0.0002	0.0102	CD24	CD24 molecule
207869_s_at	4.59	6.82	-4.69	0.0024	0.0286	CACNA1G	calcium channel, voltage-dependent, T type, alpha 1G subunit
218763_at	8.88	11.11	-4.69	0.0002	0.0099	STX18	syntaxin 18
213802_at	5.09	7.27	-4.53	0.0003	0.0115	PRSS12	protease, serine, 12 (neurotrypsin, motopsin)
208305_at	6.29	8.45	-4.48	0.0051	0.0417	PGR	progesterone receptor
205342_s_at	3.52	5.65	-4.38	6.27e-05	0.0056	SULT1C2	sulfotransferase family 1C member 2
203755_at	5.53	7.65	-4.35	0.0022	0.0275	BUB1B	BUB1 mitotic checkpoint serine/threonine kinase B
219148_at	3.98	6.08	-4.31	0.0159	0.0774	PBK	PDZ binding kinase
202503_s_at	6.9	9	-4.29	0.0012	0.0205	KIAA0101	KIAA0101
201839_s_at	8.36	10.44	-4.24	0.0013	0.0214	EPCAM	epithelial cell adhesion molecule
206637_at	6.5	8.59	-4.24	0.0035	0.0343	P2RY14	purinergic receptor P2Y, G-protein coupled, 14
209642_at	3.36	5.44	-4.23	0.0068	0.0483	BUB1	BUB1 mitotic checkpoint serine/threonine kinase
213823_at	8.62	10.69	-4.21	0.0259	0.0995	HOXA11	homeobox A11
221884_at	7.47	9.54	-4.21	0.001	0.0194	MECOM	MDS1 and EVI1 complex locus
204485_s_at	5.63	7.69	-4.19	1.5e-05	0.0027	TOM1L1	target of myb1 like 1 membrane trafficking protein
206102_at	5.67	7.74	-4.18	0.0028	0.0306	GINS1	GINS complex subunit 1 (Psf1 homolog)
221648_s_at	5.53	7.59	-4.17	0.0058	0.0445	AGMAT	agmatinase
219743_at	6.26	8.32	-4.15	0.0073	0.05	HEY2	hes-related family bHLH transcription factor with YRPW motif 2
205174_s_at	7.5	9.54	-4.13	0.0008	0.0182	QPCT	glutaminyl-peptide cyclotransferase
210108_at	5.87	7.89	-4.06	0.0262	0.1003	CACNA1D	calcium channel, voltage-dependent, L type, alpha 1D subunit
204026_s_at	6.78	8.8	-4.06	0.0006	0.0164	ZWINT	ZW10 interacting kinetochore protein
203967_at	3.79	5.78	-4	0.0011	0.0203	CDC6	cell division cycle 6
214430_at	8.79	10.78	-3.99	0.0033	0.0331	GLA	galactosidase, alpha
203989_x_at	5.84	7.83	-3.97	0.0135	0.0707	F2R	coagulation factor II (thrombin) receptor
219388_at	5.45	7.43	-3.95	0.0002	0.0099	GRHL2	grainyhead-like transcription factor 2
214238_at	9.04	11.02	-3.94	0.0015	0.0236	GDF7	growth differentiation factor 7
206638_at	6.7	8.68	-3.93	0.0068	0.0482	HTR2B	5-hydroxytryptamine (serotonin) receptor 2B, G protein-coupled
205979_at	10.32	12.29	-3.93	0.0241	0.0959	SCGB2A1	secretoglobin, family 2A, member 1
221245_s_at	5.9	7.86	-3.89	0.0001	0.0074	FZD5	frizzled class receptor 5
220316_at	6.02	7.97	-3.86	0.0065	0.0474	NPAS3	neuronal PAS domain protein 3
222281_s_at	8.94	10.89	-3.85	0.0011	0.0201	C1orf186; LOC100505650	chromosome 1 open reading frame 186; uncharacterized LOC100505650
213285_at	6.62	8.56	-3.85	0.0001	0.0074	TMEM30B	transmembrane protein 30B
202705_at	5.87	7.8	-3.81	0.0041	0.0373	CCNB2	cyclin B2
204845_s_at	3.6	5.53	-3.81	0.0004	0.0133	ENPEP	glutamyl aminopeptidase (aminopeptidase A)
214651_s_at	7.32	9.24	-3.79	0.0007	0.0168	HOXA10-HOXA9; HOXA9	HOXA10-HOXA9 readthrough; homeobox A9
203434_s_at	5.48	7.4	-3.79	0.0008	0.0182	MME	membrane metallo-endopeptidase
202922_at	7.19	9.11	-3.77	0.0009	0.0184	GCLC	glutamate-cysteine ligase, catalytic subunit
205488_at	7.05	8.96	-3.77	0.0166	0.0787	GZMA	granzyme A
201563_at	8.44	10.35	-3.75	0.0038	0.0357	SORD	sorbitol dehydrogenase
213056_at	5.59	7.48	-3.72	0.0017	0.0243	FRMD4B	FERM domain containing 4B
213496_at	3.61	5.49	-3.69	0.0017	0.0246	PLPPR4	phospholipid phosphatase related 4
204846_at	6.74	8.62	-3.67	0.0248	0.0973	CP	ceruloplasmin (ferroxidase)
219787_s_at	3.92	5.8	-3.67	0.0072	0.0497	ECT2	epithelial cell transforming 2
207373_at	5.65	7.53	-3.66	0.0001	0.0082	HOXD10	homeobox D10
205997_at	5.34	7.2	-3.63	0.0047	0.0401	ADAM28	ADAM metallopeptidase domain 28
210052_s_at	5.04	6.89	-3.62	0.0036	0.0348	TPX2	TPX2, microtubule-associated
218355_at	4.96	6.81	-3.61	0.0071	0.0494	KIF4A	kinesin family member 4A
218804_at	6.61	8.46	-3.6	0.0276	0.1034	ANO1	anoctamin 1, calcium activated chloride channel
218885_s_at	5.85	7.7	-3.6	0.0128	0.0687	GALNT12	polypeptide N-acetylgalactosaminyltransferase 12
204825_at	5.58	7.42	-3.59	0.001	0.019	MELK	maternal embryonic leucine zipper kinase
219757_s_at	5.73	7.56	-3.54	0.0002	0.0094	TMEM260	transmembrane protein 260
205698_s_at	6.56	8.38	-3.51	0.0028	0.0309	MAP2K6	mitogen-activated protein kinase kinase 6
220651_s_at	3.59	5.4	-3.51	0.0042	0.0375	MCM10	minichromosome maintenance 10 replication initiation factor
213305_s_at	5.76	7.57	-3.51	0.0001	0.0078	PPP2R5C	protein phosphatase 2, regulatory subunit B', gamma
208228_s_at	5.15	6.95	-3.49	0.0017	0.0246	FGFR2	fibroblast growth factor receptor 2
218035_s_at	7.99	9.79	-3.48	0.0005	0.0143	RBM47	RNA binding motif protein 47
205413_at	6.47	8.26	-3.45	0.0187	0.0838	MPPED2	metallophosphoesterase domain containing 2
204019_s_at	8.48	10.27	-3.45	0.0002	0.0086	SH3YL1	SH3 and SYLF domain containing 1
212568_s_at	5.48	7.25	-3.41	8.81e-05	0.0067	DLAT	dihydrolipoamide S-acetyltransferase
205190_at	5.63	7.4	-3.4	0.0011	0.0196	PLS1	plastin 1
214745_at	5.26	7.02	-3.38	0.0003	0.0109	PLCH1	phospholipase C, eta 1
206893_at	6.87	8.63	-3.38	0.0009	0.0184	SALL1	spalt-like transcription factor 1
213150_at	9.24	10.99	-3.37	0.0101	0.0598	HOXA10	homeobox A10
206785_s_at	5.4	7.15	-3.36	0.0035	0.0342	KLRC1; KLRC2	killer cell lectin-like receptor subfamily C, member 1; killer cell lectin-like receptor subfamily C, member 2
219454_at	7.17	8.91	-3.34	0.0065	0.0472	EGFL6	EGF-like-domain, multiple 6
209692_at	8.72	10.46	-3.34	0.019	0.0846	EYA2	EYA transcriptional coactivator and phosphatase 2
219493_at	3.46	5.2	-3.32	0.0139	0.0718	SHCBP1	SHC SH2-domain binding protein 1
212686_at	6.93	8.65	-3.29	0.0012	0.0207	PPM1H	protein phosphatase, Mg2+/Mn2+ dependent, 1H
206214_at	6.27	7.98	-3.27	0.0007	0.0167	PLA2G7	phospholipase A2, group VII (platelet-activating factor acetylhydrolase, plasma)
205992_s_at	5.84	7.55	-3.26	0.0288	0.106	IL15	interleukin 15
220994_s_at	6.84	8.54	-3.25	0.0097	0.0586	STXBP6	syntaxin binding protein 6 (amisyn)
220325_at	4	5.7	-3.25	0.0001	0.0083	TAF7L	TATA box binding protein associated factor 7 like
202987_at	4.48	6.18	-3.25	0.0017	0.0244	TRAF3IP2	TRAF3 interacting protein 2
218857_s_at	9.76	11.45	-3.23	0.0036	0.0347	ASRGL1	asparaginase like 1
48808_at	6.08	7.77	-3.22	0.0006	0.0164	DHFR	dihydrofolate reductase
205225_at	10.63	12.31	-3.22	0.0016	0.0237	ESR1	estrogen receptor 1
205406_s_at	6.21	7.9	-3.22	0.0007	0.0171	SPA17	sperm autoantigenic protein 17
203764_at	3.12	4.8	-3.21	0.0155	0.0763	DLGAP5	discs, large (Drosophila) homolog-associated protein 5
218313_s_at	7.36	9.04	-3.2	0.0003	0.0117	GALNT7	polypeptide N-acetylgalactosaminyltransferase 7
204105_s_at	6.51	8.18	-3.19	0.0028	0.0307	NRCAM	neuronal cell adhesion molecule
219648_at	6.09	7.76	-3.18	0.0027	0.0302	MREG	melanoregulin
221803_s_at	5.26	6.93	-3.18	0.0004	0.0137	NRBF2	nuclear receptor binding factor 2
213599_at	4.6	6.27	-3.18	0.0068	0.0481	OIP5	Opa interacting protein 5
218989_x_at	6.32	8	-3.18	0.0004	0.0131	SLC30A5	solute carrier family 30 (zinc transporter), member 5
213222_at	7.85	9.51	-3.17	0.0065	0.0471	PLCB1	phospholipase C, beta 1 (phosphoinositide-specific)
213790_at	7.44	9.1	-3.16	0.0032	0.0327	ADAM12	ADAM metallopeptidase domain 12
202783_at	5.72	7.38	-3.16	1.71e-05	0.0029	NNT	nicotinamide nucleotide transhydrogenase
202211_at	8.18	9.82	-3.12	0.0001	0.0072	ARFGAP3	ADP-ribosylation factor GTPase activating protein 3
222334_at	5.96	7.6	-3.12	0.0007	0.0166	C1orf186	chromosome 1 open reading frame 186
210262_at	3.22	4.86	-3.12	0.0001	0.008	CRISP2	cysteine-rich secretory protein 2
222196_at	5.48	7.12	-3.12	0.0009	0.0184	LOC389906	zinc finger protein 839 pseudogene
204186_s_at	6.57	8.21	-3.12	0.0002	0.0094	PPID	peptidylprolyl isomerase D
217143_s_at	6.57	8.21	-3.12	0.0046	0.0396	TRDC	T cell receptor delta constant
202668_at	8.7	10.33	-3.1	0.0007	0.0173	EFNB2	ephrin-B2
203594_at	6.54	8.18	-3.1	0.0016	0.0236	RTCA	RNA 3'-terminal phosphate cyclase
203418_at	3.44	5.07	-3.09	0.0037	0.035	CCNA2	cyclin A2
204256_at	5.22	6.85	-3.09	0.0004	0.0137	ELOVL6	ELOVL fatty acid elongase 6
206385_s_at	7.46	9.09	-3.08	0.0006	0.0158	ANK3	ankyrin 3, node of Ranvier (ankyrin G)
204962_s_at	5.22	6.84	-3.08	0.0051	0.0417	CENPA	centromere protein A
203362_s_at	4.39	6.01	-3.08	0.0043	0.038	MAD2L1	MAD2 mitotic arrest deficient-like 1 (yeast)
213459_at	4.54	6.17	-3.08	0.0008	0.0182	RPL37A	ribosomal protein L37a
209369_at	5.84	7.46	-3.07	0.0161	0.0776	ANXA3	annexin A3
203358_s_at	4.82	6.43	-3.07	0.0004	0.0132	EZH2	enhancer of zeste 2 polycomb repressive complex 2 subunit
221311_x_at	5.77	7.38	-3.06	0.0009	0.0188	LYRM2	LYR motif containing 2
219990_at	3.78	5.38	-3.04	0.0022	0.0277	E2F8	E2F transcription factor 8
205932_s_at	10.21	11.81	-3.04	0.0166	0.0787	MSX1	msh homeobox 1
213880_at	6.21	7.81	-3.03	0.0439	0.1351	LGR5	leucine-rich repeat containing G protein-coupled receptor 5
205909_at	4.33	5.93	-3.02	0.0019	0.0257	POLE2	polymerase (DNA directed), epsilon 2, accessory subunit
201946_s_at	7.67	9.25	-3	0.0004	0.0131	CCT2	chaperonin containing TCP1, subunit 2 (beta)
207717_s_at	5.56	7.14	-3	0.0231	0.0936	PKP2	plakophilin 2
205084_at	5.6	7.18	-2.99	0.0007	0.0172	BCAP29	B-cell receptor-associated protein 29
211778_s_at	6.06	7.63	-2.98	0.0046	0.0393	OVOL2	ovo-like zinc finger 2
212314_at	8.42	10	-2.98	0.0007	0.0172	SEL1L3	sel-1 suppressor of lin-12-like 3 (C. elegans)
201821_s_at	6.86	8.43	-2.98	0.0009	0.0184	TIMM17A	translocase of inner mitochondrial membrane 17 homolog A (yeast)
219121_s_at	6.24	7.81	-2.97	7.09e-05	0.0061	ESRP1	epithelial splicing regulatory protein 1
201202_at	8.72	10.28	-2.96	0.0005	0.0153	PCNA	proliferating cell nuclear antigen
219274_at	5.17	6.73	-2.96	0.006	0.0452	TSPAN12	tetraspanin 12
210540_s_at	5.38	6.94	-2.95	0.0046	0.0397	B4GALT4	UDP-Gal:betaGlcNAc beta 1,4- galactosyltransferase, polypeptide 4
221781_s_at	5.27	6.83	-2.95	0.0005	0.0142	DNAJC10	DnaJ (Hsp40) homolog, subfamily C, member 10
40284_at	6.26	7.83	-2.95	2.39e-05	0.0033	FOXA2	forkhead box A2
203780_at	6.83	8.39	-2.95	0.0075	0.0508	MPZL2	myelin protein zero-like 2
202722_s_at	6.73	8.29	-2.94	0.0004	0.0137	GFPT1	glutamine--fructose-6-phosphate transaminase 1
209043_at	10.2	11.76	-2.94	0.0006	0.016	PAPSS1	3'-phosphoadenosine 5'-phosphosulfate synthase 1
217744_s_at	7.47	9.02	-2.94	0.0105	0.0612	PERP	PERP, TP53 apoptosis effector
201302_at	9.32	10.87	-2.92	0.0004	0.0139	ANXA4	annexin A4
209624_s_at	5.53	7.07	-2.91	8.9e-05	0.0067	MCCC2	methylcrotonoyl-CoA carboxylase 2
218170_at	7.88	9.41	-2.89	0.025	0.0976	ISOC1	isochorismatase domain containing 1
203917_at	6.55	8.08	-2.88	0.0235	0.0946	CXADR	coxsackie virus and adenovirus receptor
215470_at	6.4	7.92	-2.88	0.0064	0.047	GTF2H2B	general transcription factor IIH subunit 2B (pseudogene)
201855_s_at	7.32	8.84	-2.86	0.0005	0.0144	ATMIN	ATM interactor
217851_s_at	4.04	5.55	-2.86	0.0021	0.0272	PRELID3B	PRELI domain containing 3B
209580_s_at	6.15	7.66	-2.85	0.0007	0.0176	MBD4	methyl-CpG binding domain 4 DNA glycosylase
222036_s_at	6.66	8.17	-2.85	0.001	0.0193	MCM4	minichromosome maintenance complex component 4
202589_at	8.02	9.53	-2.85	0.0066	0.0477	TYMS	thymidylate synthetase
214710_s_at	6.01	7.51	-2.83	0.0073	0.05	CCNB1	cyclin B1
217777_s_at	6.24	7.74	-2.83	0.001	0.0192	HACD3	3-hydroxyacyl-CoA dehydratase 3
222035_s_at	8.03	9.53	-2.83	0.0011	0.0198	PAPOLA	poly(A) polymerase alpha
209173_at	9.37	10.86	-2.82	0.0097	0.0586	AGR2	anterior gradient 2, protein disulphide isomerase family member
201088_at	7.28	8.78	-2.82	0.0005	0.0142	KPNA2	karyopherin alpha 2 (RAG cohort 1, importin alpha 1)
222031_at	2.68	4.17	-2.82	1.21e-05	0.0024	LOC101930105; LOC389906; LOC441528	zinc finger protein 839-like; zinc finger protein 839 pseudogene
220441_at	5.69	7.18	-2.81	0.0018	0.0253	DNAJC22	DnaJ (Hsp40) homolog, subfamily C, member 22
207060_at	4.21	5.7	-2.81	0.0136	0.0708	EN2	engrailed homeobox 2
203007_x_at	6.08	7.57	-2.81	5.05e-05	0.0048	LYPLA1	lysophospholipase I
220520_s_at	3.52	5.01	-2.81	0.0005	0.0147	NUP62CL	nucleoporin 62kDa C-terminal like
213050_at	6.92	8.4	-2.8	0.0224	0.092	COBL	cordon-bleu WH2 repeat protein
203087_s_at	5.74	7.22	-2.8	0.0003	0.0113	KIF2A	kinesin heavy chain member 2A
218782_s_at	3.24	4.72	-2.79	0.0088	0.0555	ATAD2	ATPase family, AAA domain containing 2
203397_s_at	5.95	7.43	-2.78	0.0134	0.0705	GALNT3	polypeptide N-acetylgalactosaminyltransferase 3
202539_s_at	6.84	8.31	-2.78	0.0003	0.011	HMGCR	3-hydroxy-3-methylglutaryl-CoA reductase
204285_s_at	5.58	7.06	-2.78	0.0133	0.0703	PMAIP1	phorbol-12-myristate-13-acetate-induced protein 1
208788_at	9.04	10.51	-2.77	8.08e-05	0.0064	ELOVL5	ELOVL fatty acid elongase 5
213461_at	4.13	5.6	-2.77	0.0007	0.0172	NUDT21	nudix hydrolase 21
218195_at	6.5	7.96	-2.76	0.0008	0.0177	ARMT1	acidic residue methyltransferase 1
218009_s_at	5.96	7.43	-2.76	0.0099	0.0592	PRC1	protein regulator of cytokinesis 1
207080_s_at	4.49	5.95	-2.75	0.0062	0.0465	PYY	peptide YY
201656_at	7.63	9.08	-2.74	0.0006	0.0165	ITGA6	integrin alpha 6
218322_s_at	8.01	9.46	-2.73	0.0056	0.0438	ACSL5	acyl-CoA synthetase long-chain family member 5
213341_at	5.86	7.3	-2.73	0.0004	0.0137	FEM1C	fem-1 homolog c (C. elegans)
202890_at	6.17	7.62	-2.73	0.0003	0.0112	MAP7	microtubule-associated protein 7
209007_s_at	8.01	9.45	-2.72	0.0018	0.0251	RSRP1	arginine/serine-rich protein 1
206261_at	6.04	7.48	-2.72	0.0037	0.0349	ZNF239	zinc finger protein 239
218352_at	5.14	6.58	-2.71	0.0009	0.0187	RCBTB1	regulator of chromosome condensation (RCC1) and BTB (POZ) domain containing protein 1
202088_at	10.47	11.91	-2.71	1.94e-05	0.0031	SLC39A6	solute carrier family 39 (zinc transporter), member 6
202854_at	8.45	9.88	-2.7	0.0006	0.0162	HPRT1	hypoxanthine phosphoribosyltransferase 1
218966_at	7.73	9.16	-2.7	0.0029	0.0312	MYO5C	myosin VC
203997_at	6.57	8.01	-2.7	0.0033	0.0332	PTPN3	protein tyrosine phosphatase, non-receptor type 3
221802_s_at	6.28	7.72	-2.7	0.0002	0.0106	SHTN1	shootin 1
201196_s_at	6.5	7.93	-2.69	0.0011	0.0198	AMD1	adenosylmethionine decarboxylase 1
219276_x_at	6.18	7.61	-2.69	0.0007	0.0174	CAAP1	caspase activity and apoptosis inhibitor 1
205668_at	5.46	6.89	-2.69	0.0007	0.0174	LY75	lymphocyte antigen 75
213652_at	6.91	8.34	-2.69	0.0174	0.0809	PCSK5	proprotein convertase subtilisin/kexin type 5
213246_at	7.26	8.69	-2.69	1.44e-05	0.0027	TMEM251	transmembrane protein 251
203744_at	7.64	9.06	-2.68	0.0002	0.0096	HMGB3	high mobility group box 3
200806_s_at	8.1	9.53	-2.68	0.0009	0.0185	HSPD1	heat shock 60kDa protein 1 (chaperonin)
218967_s_at	4.65	6.07	-2.68	0.0093	0.0572	PTER	phosphotriesterase related
211015_s_at	6.39	7.81	-2.67	7.77e-05	0.0063	HSPA4	heat shock 70kDa protein 4
208652_at	8.96	10.38	-2.67	0.0016	0.0243	PPP2CA	protein phosphatase 2, catalytic subunit, alpha isozyme
214590_s_at	2.42	3.83	-2.67	0.0003	0.011	UBE2D1	ubiquitin conjugating enzyme E2D 1
219450_at	5.66	7.07	-2.66	0.0034	0.0333	C4orf19	chromosome 4 open reading frame 19
218247_s_at	6.24	7.65	-2.66	0.0008	0.0179	MEX3C	mex-3 RNA binding family member C
203738_at	6.78	8.18	-2.65	3.33e-05	0.0039	C5orf22	chromosome 5 open reading frame 22
207198_s_at	9.08	10.49	-2.65	0.0004	0.0132	LIMS1	LIM and senescent cell antigen-like domains 1
216623_x_at	4.52	5.92	-2.65	0.022	0.0912	TOX3	TOX high mobility group box family member 3
205073_at	5.42	6.83	-2.64	0.0012	0.0203	CYP2J2	cytochrome P450, family 2, subfamily J, polypeptide 2
218542_at	3.86	5.25	-2.63	0.0056	0.0437	CEP55	centrosomal protein 55kDa
203699_s_at	8.39	9.78	-2.63	0.0193	0.0853	DIO2	deiodinase, iodothyronine, type II
218984_at	6.7	8.09	-2.63	0.0019	0.0259	PUS7	pseudouridylate synthase 7 (putative)
222077_s_at	6.67	8.07	-2.63	0.0029	0.0313	RACGAP1	Rac GTPase activating protein 1
212651_at	7.56	8.95	-2.63	0.0003	0.0124	RHOBTB1	Rho-related BTB domain containing 1
218252_at	5.32	6.71	-2.62	0.0182	0.0828	CKAP2	cytoskeleton associated protein 2
204055_s_at	5.12	6.51	-2.62	0.0005	0.015	CTAGE5	CTAGE family, member 5
209925_at	3.53	4.92	-2.62	4.25e-05	0.0043	OCLN	occludin
220173_at	4.9	6.28	-2.61	0.0027	0.0302	BBOF1	basal body orientation factor 1
202710_at	7.45	8.84	-2.61	0.0008	0.0182	BET1	Bet1 golgi vesicular membrane trafficking protein
220630_s_at	5.3	6.68	-2.61	0.0298	0.1079	CHIA	chitinase, acidic
212022_s_at	4.92	6.3	-2.61	0.0018	0.025	MKI67	marker of proliferation Ki-67
205122_at	3.83	5.22	-2.61	0.0009	0.0184	MSANTD3-TMEFF1; TMEFF1	MSANTD3-TMEFF1 readthrough; transmembrane protein with EGF-like and two follistatin-like domains 1
219154_at	6.86	8.24	-2.61	0.0251	0.0979	TMEM120B	transmembrane protein 120B
204170_s_at	8.4	9.78	-2.6	0.0058	0.0445	CKS2	CDC28 protein kinase regulatory subunit 2
201816_s_at	7.95	9.33	-2.6	0.0008	0.0179	GBAS	glioblastoma amplified sequence
203560_at	5.83	7.21	-2.6	0.0209	0.0889	GGH	gamma-glutamyl hydrolase (conjugase, folylpolygammaglutamyl hydrolase)
220085_at	5	6.38	-2.6	0.0079	0.0523	HELLS	helicase, lymphoid-specific
204709_s_at	2.34	3.72	-2.6	0.032	0.1126	KIF23	kinesin family member 23
207723_s_at	3.68	5.06	-2.6	0.0017	0.0244	KLRC3	killer cell lectin-like receptor subfamily C, member 3
210493_s_at	4.16	5.54	-2.6	0.0016	0.0238	MFAP3L	microfibrillar associated protein 3 like
213682_at	8.01	9.39	-2.6	0.0008	0.0183	NUP50	nucleoporin 50kDa
203343_at	7.1	8.48	-2.6	0.0002	0.0088	UGDH	UDP-glucose 6-dehydrogenase
207016_s_at	10.45	11.83	-2.59	0.0004	0.0134	ALDH1A2	aldehyde dehydrogenase 1 family, member A2
205590_at	5.86	7.23	-2.59	0.0179	0.0822	RASGRP1	RAS guanyl releasing protein 1 (calcium and DAG-regulated)
203774_at	7.29	8.66	-2.58	0.0018	0.0249	MTR	5-methyltetrahydrofolate-homocysteine methyltransferase
204634_at	5.84	7.21	-2.58	0.0006	0.0162	NEK4	NIMA-related kinase 4
215380_s_at	8.93	10.3	-2.57	0.0036	0.0346	GGCT	gamma-glutamylcyclotransferase
206197_at	6.76	8.12	-2.57	0.0018	0.0253	NME5	NME/NM23 family member 5
212036_s_at	7.2	8.57	-2.57	0.0017	0.0246	PNN	pinin, desmosome associated protein
203604_at	8.51	9.87	-2.57	0.0001	0.0074	ZNF516	zinc finger protein 516
204516_at	5.25	6.6	-2.56	0.0005	0.0146	ATXN7	ataxin 7
216521_s_at	4.09	5.45	-2.56	0.0001	0.0076	BRCC3	BRCA1/BRCA2-containing complex subunit 3
201327_s_at	8.27	9.62	-2.56	0.0007	0.0166	CCT6A	chaperonin containing TCP1, subunit 6A (zeta 1)
201948_at	6.58	7.93	-2.56	0.0004	0.0132	GNL2	guanine nucleotide binding protein-like 2 (nucleolar)
212219_at	6.81	8.16	-2.56	0.0006	0.0164	PSME4	proteasome activator subunit 4
203123_s_at	7.55	8.91	-2.56	8.15e-05	0.0064	SLC11A2	solute carrier family 11 (proton-coupled divalent metal ion transporter), member 2
204464_s_at	9.84	11.19	-2.55	0.0023	0.0277	EDNRA	endothelin receptor type A
204318_s_at	5.05	6.4	-2.55	0.0103	0.0603	GTSE1	G-2 and S-phase expressed 1
204036_at	7.69	9.04	-2.55	0.0002	0.0095	LPAR1	lysophosphatidic acid receptor 1
212460_at	5.54	6.89	-2.55	0.0006	0.0164	SPTSSA	serine palmitoyltransferase, small subunit A
208358_s_at	4.37	5.72	-2.55	0.0001	0.0084	UGT8	UDP glycosyltransferase 8
211379_x_at	3.13	4.48	-2.54	0.0071	0.0494	B3GALNT1	beta-1,3-N-acetylgalactosaminyltransferase 1 (globoside blood group)
201624_at	7.39	8.74	-2.54	0.0016	0.0243	DARS	aspartyl-tRNA synthetase
212792_at	7.13	8.47	-2.54	0.0016	0.0237	DPY19L1	dpy-19-like 1 (C. elegans)
210606_x_at	5.02	6.36	-2.54	0.0002	0.0103	KLRD1	killer cell lectin-like receptor subfamily D, member 1
201013_s_at	9.07	10.41	-2.54	0.0012	0.021	PAICS	phosphoribosylaminoimidazole carboxylase, phosphoribosylaminoimidazole succinocarboxamide synthetase
218156_s_at	6.13	7.47	-2.54	9.42e-05	0.0069	TSR1	TSR1, 20S rRNA accumulation, homolog (S. cerevisiae)
201016_at	5.17	6.51	-2.53	0.0075	0.0509	EIF1AX	eukaryotic translation initiation factor 1A, X-linked
218350_s_at	7.51	8.84	-2.53	0.0106	0.0615	GMNN	geminin, DNA replication inhibitor
206976_s_at	8.36	9.7	-2.53	0.0039	0.0365	HSPH1	heat shock 105kDa/110kDa protein 1
213549_at	6.93	8.27	-2.53	0.0009	0.0187	PDZD8	PDZ domain containing 8
203405_at	7.21	8.54	-2.53	0.0009	0.0187	PSMG1	proteasome (prosome, macropain) assembly chaperone 1
213092_x_at	5.88	7.21	-2.52	0.0013	0.0212	DNAJC9	DnaJ (Hsp40) homolog, subfamily C, member 9
203987_at	6.22	7.55	-2.52	0.0115	0.0643	FZD6	frizzled class receptor 6
201309_x_at	6.39	7.72	-2.52	0.022	0.0912	NREP	neuronal regeneration related protein
212612_at	6.87	8.2	-2.52	4.77e-05	0.0047	RCOR1	REST corepressor 1
204033_at	5.95	7.29	-2.52	0.0071	0.0494	TRIP13	thyroid hormone receptor interactor 13
221530_s_at	7.44	8.77	-2.51	0.0077	0.0517	BHLHE41	basic helix-loop-helix family, member e41
204076_at	7.79	9.12	-2.51	0.0018	0.0253	ENTPD4	ectonucleoside triphosphate diphosphohydrolase 4
210830_s_at	7.32	8.65	-2.51	0.0008	0.018	PON2	paraoxonase 2
212944_at	8.43	9.76	-2.51	0.0164	0.0781	SLC5A3	solute carrier family 5 (sodium/myo-inositol cotransporter), member 3
208899_x_at	7.35	8.68	-2.5	0.0147	0.0741	ATP6V1D	ATPase, H+ transporting, lysosomal 34kDa, V1 subunit D
218342_s_at	7.32	8.64	-2.5	0.0004	0.0131	ERMP1	endoplasmic reticulum metallopeptidase 1
210425_x_at	6.11	7.44	-2.5	0.0249	0.0975	GOLGA8A; GOLGA8B	golgin A8 family, member A; golgin A8 family, member B
214440_at	5.9	7.22	-2.5	0.001	0.0191	NAT1	N-acetyltransferase 1 (arylamine N-acetyltransferase)
202738_s_at	6.37	7.69	-2.5	0.0008	0.018	PHKB	phosphorylase kinase, beta
210117_at	4.7	6.02	-2.49	0.0003	0.0124	SPAG1	sperm associated antigen 1
205990_s_at	8.69	10.01	-2.49	0.0276	0.1034	WNT5A	wingless-type MMTV integration site family, member 5A
218218_at	5.99	7.29	-2.48	0.0031	0.0324	APPL2	adaptor protein, phosphotyrosine interaction, PH domain and leucine zipper containing 2
218185_s_at	6.65	7.97	-2.48	0.0005	0.0146	ARMC1	armadillo repeat containing 1
214705_at	2.34	3.65	-2.48	0.0053	0.0426	INADL	InaD-like (Drosophila)
218073_s_at	4.16	5.47	-2.48	0.0023	0.0277	NDC1	NDC1 transmembrane nucleoporin
212709_at	5.37	6.67	-2.48	0.0032	0.0327	NUP160	nucleoporin 160kDa
218948_at	4.61	5.93	-2.48	6.85e-05	0.006	QRSL1	glutaminyl-tRNA synthase (glutamine-hydrolyzing)-like 1
201477_s_at	8.28	9.59	-2.48	0.0015	0.0235	RRM1	ribonucleotide reductase M1
215009_s_at	5.46	6.77	-2.48	0.0025	0.0289	THAP9-AS1	THAP9 antisense RNA 1
209096_at	6.98	8.29	-2.48	0.0052	0.0422	UBE2V2	ubiquitin conjugating enzyme E2 variant 2
209168_at	6.3	7.6	-2.47	0.0017	0.0246	GPM6B	glycoprotein M6B
218566_s_at	5.88	7.18	-2.46	0.0039	0.0365	CHORDC1	cysteine and histidine rich domain containing 1
217970_s_at	6.45	7.75	-2.46	0.0008	0.0179	CNOT6	CCR4-NOT transcription complex subunit 6
221677_s_at	5.31	6.61	-2.46	0.0004	0.0135	DONSON	downstream neighbor of SON
203607_at	7.19	8.49	-2.46	0.0022	0.0275	INPP5F	inositol polyphosphate-5-phosphatase F
206228_at	7.17	8.47	-2.46	0.0252	0.0981	PAX2	paired box 2
203622_s_at	6.57	7.87	-2.46	0.0013	0.0219	PNO1	partner of NOB1 homolog
206443_at	4.75	6.05	-2.46	0.0017	0.0245	RORB	RAR-related orphan receptor B
206095_s_at	6.87	8.17	-2.46	0.0013	0.0212	SRSF10	serine/arginine-rich splicing factor 10
217985_s_at	6.03	7.32	-2.45	0.0072	0.0497	BAZ1A	bromodomain adjacent to zinc finger domain 1A
205292_s_at	9.66	10.95	-2.45	0.0056	0.0437	HNRNPA2B1	heterogeneous nuclear ribonucleoprotein A2/B1
200881_s_at	9.09	10.37	-2.44	0.0021	0.0271	DNAJA1	DnaJ (Hsp40) homolog, subfamily A, member 1
221950_at	8.78	10.07	-2.44	0.0091	0.0566	EMX2	empty spiracles homeobox 2
218816_at	6.68	7.96	-2.44	0.0065	0.0474	LRRC1	leucine rich repeat containing 1
37079_at	2.52	3.8	-2.44	0.0132	0.07	NUS1P3	NUS1 dehydrodolichyl diphosphate synthase subunit pseudogene 3
207219_at	2.8	4.08	-2.44	0.0141	0.0723	ZFP69B	ZFP69 zinc finger protein B
213133_s_at	8.61	9.89	-2.43	0.0004	0.0133	GCSH	glycine cleavage system protein H (aminomethyl carrier)
219673_at	5.79	7.08	-2.43	0.0002	0.01	MCM9	minichromosome maintenance 9 homologous recombination repair factor
208761_s_at	8	9.28	-2.43	0.0044	0.0385	SUMO1	small ubiquitin-like modifier 1
200729_s_at	8.04	9.32	-2.42	0.0006	0.0154	ACTR2	ARP2 actin-related protein 2 homolog (yeast)
209935_at	5.27	6.55	-2.42	0.0012	0.0209	ATP2C1	ATPase, Ca++ transporting, type 2C, member 1
209714_s_at	4.89	6.17	-2.42	0.0135	0.0705	CDKN3	cyclin-dependent kinase inhibitor 3
220723_s_at	6.29	7.57	-2.42	0.0004	0.0134	CWH43	cell wall biogenesis 43 C-terminal homolog
205505_at	5.71	6.99	-2.42	0.0022	0.0275	GCNT1	glucosaminyl (N-acetyl) transferase 1, core 2
214697_s_at	4.42	5.69	-2.42	0.0043	0.038	PTBP3	polypyrimidine tract binding protein 3
200733_s_at	6.63	7.9	-2.42	0.0008	0.0182	PTP4A1	protein tyrosine phosphatase type IVA, member 1
214519_s_at	3.89	5.17	-2.42	0.01	0.0593	RLN2	relaxin 2
218249_at	7.92	9.2	-2.42	0.0002	0.0099	ZDHHC6	zinc finger, DHHC-type containing 6
217947_at	10.26	11.53	-2.41	0.0015	0.0232	CMTM6	CKLF-like MARVEL transmembrane domain containing 6
202979_s_at	5.01	6.28	-2.41	0.0019	0.0256	CREBZF	CREB/ATF bZIP transcription factor
204244_s_at	4.27	5.54	-2.41	0.0022	0.0275	DBF4	DBF4 zinc finger
212378_at	7.41	8.68	-2.41	0.0002	0.0099	GART	phosphoribosylglycinamide formyltransferase, phosphoribosylglycinamide synthetase, phosphoribosylaminoimidazole synthetase
201862_s_at	6.52	7.79	-2.41	0.0238	0.0952	LRRFIP1	leucine rich repeat (in FLII) interacting protein 1
218538_s_at	4.8	6.07	-2.41	0.0011	0.0198	MRS2	MRS2 magnesium transporter
215023_s_at	3.82	5.09	-2.41	0.0016	0.0243	PEX1	peroxisomal biogenesis factor 1
217848_s_at	10.34	11.61	-2.41	0.003	0.0319	PPA1	pyrophosphatase (inorganic) 1
212470_at	6.57	7.84	-2.41	0.0041	0.0372	SPAG9	sperm associated antigen 9
210639_s_at	4.76	6.02	-2.4	0.0051	0.0418	ATG5	autophagy related 5
221586_s_at	6.3	7.56	-2.4	0.0001	0.0071	E2F5	E2F transcription factor 5, p130-binding
218888_s_at	5.66	6.92	-2.4	0.0039	0.0361	NETO2	neuropilin (NRP) and tolloid (TLL)-like 2
209175_at	6.4	7.66	-2.4	0.0002	0.0095	SEC23IP	SEC23 interacting protein
219682_s_at	8.05	9.32	-2.4	9.62e-05	0.0069	TBX3	T-box 3
212436_at	5.62	6.88	-2.4	6.72e-05	0.0059	TRIM33	tripartite motif containing 33
217964_at	8.93	10.19	-2.4	0.0003	0.0112	TTC19	tetratricopeptide repeat domain 19
213172_at	3.63	4.9	-2.4	0.0175	0.0811	TTC9	tetratricopeptide repeat domain 9
202346_at	6.58	7.84	-2.4	0.0002	0.0099	UBE2K	ubiquitin conjugating enzyme E2K
203869_at	5.26	6.52	-2.4	0.0018	0.025	USP46	ubiquitin specific peptidase 46
208727_s_at	8.26	9.52	-2.39	0.0001	0.0071	CDC42	cell division cycle 42
218829_s_at	6.12	7.37	-2.39	0.0013	0.0215	CHD7	chromodomain helicase DNA binding protein 7
213839_at	6.22	7.47	-2.39	0.0004	0.0133	CLMN	calmin (calponin-like, transmembrane)
213929_at	3.89	5.14	-2.39	0.0016	0.0241	EXPH5	exophilin 5
215363_x_at	5.42	6.68	-2.39	0.0036	0.0346	FOLH1; FOLH1B	folate hydrolase (prostate-specific membrane antigen) 1; folate hydrolase 1B
220442_at	4.63	5.88	-2.39	0.0006	0.0159	GALNT4; POC1B-GALNT4	polypeptide N-acetylgalactosaminyltransferase 4; POC1B-GALNT4 readthrough
218605_at	6.71	7.96	-2.39	0.0009	0.0184	TFB2M	transcription factor B2, mitochondrial
201446_s_at	6.57	7.83	-2.39	0.002	0.0263	TIA1	TIA1 cytotoxic granule-associated RNA binding protein
201735_s_at	7.67	8.93	-2.38	0.0004	0.0133	CLCN3	chloride channel, voltage-sensitive 3
202950_at	8.09	9.33	-2.38	0.0209	0.0889	CRYZ	crystallin zeta
201423_s_at	6.87	8.12	-2.38	0.0001	0.008	CUL4A	cullin 4A
202314_at	6.31	7.56	-2.38	0.0059	0.0447	CYP51A1; LRRD1	cytochrome P450, family 51, subfamily A, polypeptide 1; leucine-rich repeats and death domain containing 1
208808_s_at	9.11	10.36	-2.38	0.0234	0.0943	HMGB2	high mobility group box 2
219158_s_at	6.29	7.54	-2.38	0.006	0.0451	NAA15	N(alpha)-acetyltransferase 15, NatA auxiliary subunit
212295_s_at	9.94	11.19	-2.38	0.0071	0.0494	SLC7A1	solute carrier family 7 (cationic amino acid transporter, y+ system), member 1
202527_s_at	7.38	8.62	-2.38	0.0004	0.0137	SMAD4	SMAD family member 4
205335_s_at	8.68	9.93	-2.38	0.0008	0.0182	SRP19	signal recognition particle 19kDa
217834_s_at	6.74	7.99	-2.38	0.001	0.0193	SYNCRIP	synaptotagmin binding, cytoplasmic RNA interacting protein
217825_s_at	6.21	7.46	-2.38	0.0002	0.009	UBE2J1	ubiquitin-conjugating enzyme E2, J1
219312_s_at	4.67	5.92	-2.38	0.0015	0.0231	ZBTB10	zinc finger and BTB domain containing 10
212474_at	6.8	8.05	-2.37	0.002	0.0264	AVL9	AVL9 homolog (S. cerevisiase)
207855_s_at	5.08	6.32	-2.37	0.0004	0.013	CLCC1	chloride channel CLIC-like 1
213359_at	6.79	8.03	-2.37	0.0181	0.0825	HNRNPD	heterogeneous nuclear ribonucleoprotein D
201121_s_at	10.45	11.69	-2.37	0.0025	0.0292	PGRMC1	progesterone receptor membrane component 1
219099_at	5.46	6.71	-2.37	0.0011	0.0199	TIGAR	TP53 induced glycolysis regulatory phosphatase
209498_at	6.7	7.94	-2.36	0.004	0.037	CEACAM1	carcinoembryonic antigen-related cell adhesion molecule 1 (biliary glycoprotein)
206556_at	3.74	4.98	-2.36	0.0263	0.1005	CLUL1	clusterin-like 1 (retinal)
212911_at	6.32	7.56	-2.36	0.0008	0.018	DNAJC16	DnaJ (Hsp40) homolog, subfamily C, member 16
209541_at	10.2	11.44	-2.36	0.046	0.1388	IGF1	insulin-like growth factor 1 (somatomedin C)
59433_at	6.1	7.34	-2.36	0.0045	0.0391	LOC101930105	zinc finger protein 839-like
209520_s_at	5.01	6.25	-2.36	0.001	0.019	NCBP1	nuclear cap binding protein subunit 1
204641_at	3.55	4.79	-2.36	0.011	0.0628	NEK2	NIMA-related kinase 2
219972_s_at	4.15	5.39	-2.36	0.0015	0.0231	PCNXL4	pecanex-like 4 (Drosophila)
204942_s_at	6.42	7.65	-2.35	0.011	0.0628	ALDH3B2	aldehyde dehydrogenase 3 family, member B2
204768_s_at	6.3	7.53	-2.35	0.0006	0.0155	FEN1	flap structure-specific endonuclease 1
212428_at	7.52	8.76	-2.35	0.0003	0.0116	KIAA0368	KIAA0368
222276_at	5.09	6.32	-2.35	0.0007	0.0171	METTL2B	methyltransferase like 2B
203216_s_at	6.63	7.86	-2.35	0.0046	0.0392	MYO6	myosin VI
220865_s_at	4.66	5.89	-2.35	0.001	0.0195	PDSS1	prenyl (decaprenyl) diphosphate synthase, subunit 1
212623_at	6.36	7.59	-2.35	0.0017	0.0246	TMEM41B	transmembrane protein 41B
204695_at	6.1	7.32	-2.34	0.0027	0.0304	CDC25A	cell division cycle 25A
52285_f_at	4.74	5.97	-2.34	0.0016	0.024	CEP76	centrosomal protein 76kDa
203693_s_at	5.44	6.67	-2.34	0.001	0.019	E2F3	E2F transcription factor 3
217956_s_at	7.9	9.13	-2.34	0.0017	0.0245	ENOPH1	enolase-phosphatase 1
217771_at	8.58	9.81	-2.34	0.0003	0.0125	GOLM1	golgi membrane protein 1
213358_at	6.48	7.7	-2.34	0.0144	0.0731	MTCL1	microtubule crosslinking factor 1
204798_at	5.18	6.41	-2.34	0.0458	0.1385	MYB	v-myb avian myeloblastosis viral oncogene homolog
208456_s_at	5.82	7.05	-2.34	0.001	0.0195	RRAS2	related RAS viral (r-ras) oncogene homolog 2
205339_at	4.74	5.96	-2.34	0.0018	0.0253	STIL	SCL/TAL1 interrupting locus
213912_at	4.58	5.8	-2.34	1.66e-05	0.0029	TBC1D30	TBC1 domain family, member 30
219902_at	7.03	8.25	-2.33	0.0094	0.0576	BHMT2	betaine--homocysteine S-methyltransferase 2
202225_at	7.52	8.74	-2.33	0.0012	0.0203	CRK	v-crk avian sarcoma virus CT10 oncogene homolog
215056_at	4.89	6.12	-2.33	0.0149	0.0746	PGBD5	piggyBac transposable element derived 5
202396_at	7.19	8.41	-2.33	0.0041	0.0371	TCERG1	transcription elongation regulator 1
218911_at	4.63	5.85	-2.33	0.0009	0.0184	YEATS4	YEATS domain containing 4
203044_at	8.91	10.13	-2.32	0.0028	0.0307	CHSY1	chondroitin sulfate synthase 1
205348_s_at	6.84	8.06	-2.32	0.0024	0.0285	DYNC1I1	dynein, cytoplasmic 1, intermediate chain 1
208726_s_at	8.2	9.41	-2.32	0.012	0.066	EIF2S2	eukaryotic translation initiation factor 2, subunit 2 beta, 38kDa
219204_s_at	5.97	7.18	-2.32	3.28e-05	0.0039	SRR	serine racemase
218512_at	7.72	8.93	-2.32	0.0015	0.0231	WDR12	WD repeat domain 12
206068_s_at	4.66	5.87	-2.31	0.0019	0.0259	ACADL	acyl-CoA dehydrogenase, long chain
218883_s_at	5	6.21	-2.31	0.0079	0.0521	CENPU	centromere protein U
214155_s_at	3.09	4.3	-2.31	0.0019	0.0259	LARP4	La ribonucleoprotein domain family, member 4
208638_at	10.23	11.44	-2.31	5.06e-05	0.0048	PDIA6	protein disulfide isomerase family A, member 6
210039_s_at	5.56	6.77	-2.31	2.52e-05	0.0034	PRKCQ	protein kinase C, theta
216988_s_at	8.53	9.74	-2.31	0.003	0.0319	PTP4A2	protein tyrosine phosphatase type IVA, member 2
218209_s_at	5.34	6.55	-2.31	0.0003	0.0114	RPRD1A	regulation of nuclear pre-mRNA domain containing 1A
206555_s_at	7.75	8.95	-2.31	0.0167	0.0787	THUMPD1	THUMP domain containing 1
218096_at	6.85	8.05	-2.3	0.0041	0.0374	AGPAT5	1-acylglycerol-3-phosphate O-acyltransferase 5
205280_at	4.18	5.38	-2.3	0.0049	0.041	GLRB	glycine receptor beta
202543_s_at	5.78	6.99	-2.3	0.0194	0.0854	GMFB	glia maturation factor, beta
211931_s_at	9.78	10.98	-2.3	0.0013	0.0218	HNRNPA3; HNRNPA3P1	heterogeneous nuclear ribonucleoprotein A3; heterogeneous nuclear ribonucleoprotein A3 pseudogene 1
219347_at	7.81	9.01	-2.3	7.15e-05	0.0061	NUDT15	nudix hydrolase 15
218186_at	8.11	9.31	-2.3	0.0158	0.0771	RAB25	RAB25, member RAS oncogene family
218653_at	7.14	8.34	-2.3	0.0014	0.0224	SLC25A15	solute carrier family 25 (mitochondrial carrier; ornithine transporter) member 15
203476_at	9.82	11.03	-2.3	0.0184	0.0833	TPBG	trophoblast glycoprotein
218401_s_at	6.57	7.77	-2.3	0.0086	0.0548	ZNF281	zinc finger protein 281
220459_at	4.62	5.82	-2.29	0.0206	0.0883	MCM3AP-AS1	MCM3AP antisense RNA 1
204791_at	5.93	7.13	-2.29	0.0042	0.0377	NR2C1	nuclear receptor subfamily 2, group C, member 1
213047_x_at	9.98	11.18	-2.29	0.0002	0.0094	SET	SET nuclear proto-oncogene
212160_at	7.12	8.31	-2.29	0.0022	0.0277	XPOT	exportin, tRNA
213532_at	7.08	8.26	-2.28	0.0348	0.1181	ADAM17	ADAM metallopeptidase domain 17
219973_at	4.95	6.14	-2.28	0.0003	0.0124	ARSJ	arylsulfatase family, member J
201437_s_at	5.61	6.8	-2.28	0.0026	0.03	EIF4E	eukaryotic translation initiation factor 4E
212522_at	6.91	8.1	-2.28	0.0009	0.0189	PDE8A	phosphodiesterase 8A
60815_at	4.39	5.58	-2.28	0.0491	0.1442	POLR2J4	polymerase (RNA) II (DNA directed) polypeptide J4, pseudogene
212922_s_at	8.58	9.77	-2.28	0.0002	0.009	SMYD2	SET and MYND domain containing 2
222262_s_at	4.96	6.14	-2.27	0.0007	0.0176	ETNK1	ethanolamine kinase 1
213761_at	4.41	5.6	-2.27	8.63e-05	0.0067	MDM1	Mdm1 nuclear protein
205535_s_at	5.22	6.4	-2.27	0.0004	0.0133	PCDH7	protocadherin 7
207621_s_at	9.19	10.37	-2.27	0.0351	0.1188	PEMT	phosphatidylethanolamine N-methyltransferase
213225_at	5.91	7.09	-2.27	0.0021	0.0267	PPM1B	protein phosphatase, Mg2+/Mn2+ dependent, 1B
202786_at	7.13	8.32	-2.27	0.0005	0.0149	STK39	serine threonine kinase 39
221701_s_at	8.18	9.36	-2.27	0.0052	0.0421	STRA6	stimulated by retinoic acid 6
203739_at	7.36	8.54	-2.27	0.0008	0.0178	ZNF217	zinc finger protein 217
213379_at	7.28	8.46	-2.26	0.0002	0.0102	COQ2	coenzyme Q2 4-hydroxybenzoate polyprenyltransferase
213365_at	5.25	6.43	-2.26	0.0045	0.0392	ERI2	ERI1 exoribonuclease family member 2
219200_at	6.17	7.34	-2.26	0.0004	0.0131	FASTKD3	FAST kinase domains 3
201667_at	11.22	12.39	-2.26	0.0086	0.0548	GJA1	gap junction protein alpha 1
203510_at	7.61	8.79	-2.26	0.0115	0.0644	MET	MET proto-oncogene, receptor tyrosine kinase
203465_at	6.18	7.35	-2.26	0.0028	0.031	MRPL19	mitochondrial ribosomal protein L19
219307_at	6.53	7.7	-2.26	0.0008	0.0178	PDSS2	prenyl (decaprenyl) diphosphate synthase, subunit 2
201532_at	8.82	10	-2.26	0.0046	0.0393	PSMA3	proteasome subunit alpha 3
201223_s_at	8.44	9.61	-2.26	0.0005	0.0147	RAD23B	RAD23 homolog B, nucleotide excision repair protein
220985_s_at	4.74	5.92	-2.26	0.0002	0.0106	RNF170	ring finger protein 170
203165_s_at	5.25	6.42	-2.26	3.07e-05	0.0038	SLC33A1	solute carrier family 33 (acetyl-CoA transporter), member 1
208800_at	7.04	8.22	-2.26	0.0012	0.0207	SRP72	signal recognition particle 72kDa
203053_at	7.42	8.59	-2.25	0.0057	0.044	BCAS2	breast carcinoma amplified sequence 2
219619_at	2.61	3.78	-2.25	0.0126	0.068	DIRAS2	DIRAS family, GTP-binding RAS-like 2
209095_at	7.72	8.89	-2.25	0.0232	0.0938	DLD	dihydrolipoamide dehydrogenase
212298_at	7.6	8.77	-2.25	0.0407	0.1291	NRP1	neuropilin 1
203972_s_at	5.88	7.05	-2.25	0.0003	0.0125	PEX3	peroxisomal biogenesis factor 3
209891_at	2.99	4.16	-2.25	0.0146	0.074	SPC25	SPC25, NDC80 kinetochore complex component
202200_s_at	7.5	8.67	-2.25	0.0013	0.0215	SRPK1	SRSF protein kinase 1
220030_at	3.59	4.76	-2.25	0.0037	0.0355	STYK1	serine/threonine/tyrosine kinase 1
204807_at	5.34	6.51	-2.25	0.0021	0.0269	TMEM5	transmembrane protein 5
201351_s_at	7.75	8.92	-2.25	0.0031	0.0321	YME1L1	YME1-like 1 ATPase
201662_s_at	6.16	7.32	-2.24	0.0025	0.029	ACSL3	acyl-CoA synthetase long-chain family member 3
201091_s_at	5.96	7.12	-2.24	0.0229	0.0933	CBX3	chromobox homolog 3
213707_s_at	7.86	9.02	-2.24	0.0063	0.0466	DLX5	distal-less homeobox 5
213007_at	5.7	6.86	-2.24	0.0013	0.0213	FANCI	Fanconi anemia complementation group I
201297_s_at	4.97	6.13	-2.24	0.0005	0.0142	MOB1A	MOB kinase activator 1A
203401_at	7.96	9.12	-2.24	0.0056	0.0437	PRPS2	phosphoribosyl pyrophosphate synthetase 2
213555_at	5.09	6.26	-2.24	0.0067	0.0478	RWDD2A	RWD domain containing 2A
203605_at	8.01	9.17	-2.24	0.0025	0.0293	SRP54	signal recognition particle 54kDa
202506_at	7.36	8.52	-2.24	0.0245	0.0968	SSFA2	sperm specific antigen 2
200889_s_at	6.59	7.76	-2.24	0.0013	0.0218	SSR1	signal sequence receptor, alpha
220444_at	4.01	5.18	-2.24	0.0014	0.0221	ZNF557	zinc finger protein 557
209032_s_at	6.59	7.75	-2.23	0.0114	0.064	CADM1	cell adhesion molecule 1
205063_at	3.95	5.11	-2.23	0.0034	0.0336	GEMIN2	gem nuclear organelle associated protein 2
203359_s_at	7.12	8.28	-2.23	0.0009	0.0187	GJA9-MYCBP; MYCBP	GJA9-MYCBP readthrough; MYC binding protein
218326_s_at	5.85	7	-2.23	0.0153	0.0757	LGR4	leucine-rich repeat containing G protein-coupled receptor 4
217745_s_at	7.57	8.73	-2.23	0.0003	0.012	NAA50	N(alpha)-acetyltransferase 50, NatE catalytic subunit
203067_at	6.8	7.95	-2.23	0.0006	0.0154	PDHX	pyruvate dehydrogenase complex, component X
202886_s_at	4.72	5.88	-2.23	0.0008	0.018	PPP2R1B	protein phosphatase 2, regulatory subunit A, beta
202052_s_at	8.42	9.57	-2.23	0.02	0.0871	RAI14	retinoic acid induced 14
212902_at	4.78	5.93	-2.23	0.0003	0.0121	SEC24A	SEC24 homolog A, COPII coat complex component
201586_s_at	9.89	11.05	-2.23	0.0009	0.0187	SFPQ	splicing factor proline/glutamine-rich
209027_s_at	7.2	8.35	-2.22	0.0006	0.0164	ABI1	abl-interactor 1
208079_s_at	5.71	6.85	-2.22	0.0119	0.0657	AURKA	aurora kinase A
203629_s_at	5.38	6.53	-2.22	4.86e-05	0.0047	COG5	component of oligomeric golgi complex 5
208766_s_at	9.82	10.97	-2.22	0.0011	0.0196	HNRNPR	heterogeneous nuclear ribonucleoprotein R
221559_s_at	6.75	7.9	-2.22	0.0004	0.0137	MIS12	MIS12 kinetochore complex component
205135_s_at	5.71	6.87	-2.22	0.0006	0.0164	NUFIP1	nuclear fragile X mental retardation protein interacting protein 1
212385_at	7.08	8.23	-2.22	0.0169	0.0792	TCF4	transcription factor 4
202164_s_at	6.49	7.63	-2.21	0.0016	0.024	CNOT8	CCR4-NOT transcription complex subunit 8
218435_at	9.62	10.76	-2.21	0.0054	0.0427	DNAJC15	DnaJ (Hsp40) homolog, subfamily C, member 15
205588_s_at	5.51	6.66	-2.21	0.002	0.0262	FGFR1OP	FGFR1 oncogene partner
45633_at	5.71	6.85	-2.21	0.0001	0.0076	GINS3	GINS complex subunit 3 (Psf3 homolog)
215743_at	4.84	5.98	-2.21	0.0008	0.018	NMT2	N-myristoyltransferase 2
218319_at	6.73	7.88	-2.21	0.0039	0.0364	PELI1	pellino E3 ubiquitin protein ligase 1
212812_at	8.79	9.93	-2.21	0.0129	0.0689	SERINC5	serine incorporator 5
218817_at	5.29	6.44	-2.21	0.0011	0.0198	SPCS3	signal peptidase complex subunit 3
219258_at	5.08	6.22	-2.21	0.0194	0.0854	TIPIN	TIMELESS interacting protein
201943_s_at	5.49	6.62	-2.2	0.0025	0.0293	CPD	carboxypeptidase D
201371_s_at	8.44	9.58	-2.2	0.0049	0.0409	CUL3	cullin 3
215136_s_at	6.92	8.05	-2.2	0.0036	0.0349	EXOSC8	exosome component 8
205664_at	6.36	7.5	-2.2	0.0014	0.0228	KIN	Kin17 DNA and RNA binding protein
202647_s_at	5.92	7.05	-2.2	0.0064	0.047	NRAS	neuroblastoma RAS viral (v-ras) oncogene homolog
219293_s_at	8.89	10.02	-2.2	0.0023	0.0278	OLA1	Obg-like ATPase 1
219032_x_at	8.65	9.79	-2.2	0.0021	0.0268	OPN3	opsin 3
210041_s_at	5.47	6.61	-2.2	0.0029	0.0313	PGM3	phosphoglucomutase 3
215285_s_at	4.17	5.31	-2.2	0.0002	0.0088	PHTF1	putative homeodomain transcription factor 1
205078_at	7.37	8.51	-2.2	0.0012	0.0203	PIGF	phosphatidylinositol glycan anchor biosynthesis class F
209444_at	7.32	8.45	-2.2	0.0036	0.0345	RAP1GDS1	RAP1, GTP-GDP dissociation stimulator 1
203852_s_at	5.55	6.69	-2.2	0.0034	0.0332	SMN1; SMN2	survival of motor neuron 1, telomeric; survival of motor neuron 2, centromeric
213805_at	3.71	4.84	-2.19	0.0073	0.05	ABHD5	abhydrolase domain containing 5
209064_x_at	7.4	8.53	-2.19	0.0006	0.0154	PAIP1	poly(A) binding protein interacting protein 1
219543_at	5.28	6.41	-2.19	0.0021	0.0269	PBLD	phenazine biosynthesis-like protein domain containing
217776_at	9.02	10.15	-2.19	0.0013	0.0217	RDH11	retinol dehydrogenase 11 (all-trans/9-cis/11-cis)
201075_s_at	7.49	8.62	-2.19	5.71e-05	0.0053	SMARCC1	SWI/SNF related, matrix associated, actin dependent regulator of chromatin, subfamily c, member 1
213649_at	7.38	8.51	-2.19	0.0037	0.0352	SRSF7	serine/arginine-rich splicing factor 7
201078_at	9.31	10.45	-2.19	0.0004	0.0129	TM9SF2	transmembrane 9 superfamily member 2
213245_at	6.62	7.74	-2.18	0.0498	0.1457	ADCY1	adenylate cyclase 1 (brain)
213454_at	6.47	7.59	-2.18	0.0002	0.0099	APITD1	apoptosis-inducing, TAF9-like domain 1
211297_s_at	7.21	8.33	-2.18	0.0011	0.0201	CDK7	cyclin-dependent kinase 7
200033_at	10.78	11.91	-2.18	0.0024	0.0286	DDX5	DEAD (Asp-Glu-Ala-Asp) box helicase 5
218102_at	7.88	9	-2.18	0.005	0.0412	DERA	deoxyribose-phosphate aldolase (putative)
220643_s_at	6.98	8.11	-2.18	0.0003	0.011	FAIM	Fas apoptotic inhibitory molecule
219115_s_at	5.65	6.77	-2.18	0.0133	0.0701	IL20RA	interleukin 20 receptor, alpha
218049_s_at	7.47	8.6	-2.18	0.0023	0.0277	MRPL13	mitochondrial ribosomal protein L13
208724_s_at	10.53	11.65	-2.18	0.0011	0.0196	RAB1A	RAB1A, member RAS oncogene family
203209_at	6.77	7.9	-2.18	0.002	0.0264	RFC5	replication factor C subunit 5
204523_at	6.05	7.18	-2.18	0.0047	0.0399	ZNF140	zinc finger protein 140
204976_s_at	6.89	8.01	-2.17	0.0298	0.1079	AMMECR1	Alport syndrome, mental retardation, midface hypoplasia and elliptocytosis chromosomal region gene 1
209674_at	6.6	7.72	-2.17	0.0038	0.0359	CRY1	cryptochrome circadian clock 1
208152_s_at	8.48	9.6	-2.17	0.0025	0.0292	DDX21	DEAD (Asp-Glu-Ala-Asp) box helicase 21
214825_at	6.19	7.31	-2.17	0.001	0.019	FAM155A	family with sequence similarity 155, member A
220642_x_at	6.65	7.76	-2.17	0.001	0.019	GPR89A; GPR89B	G protein-coupled receptor 89A; G protein-coupled receptor 89B
202904_s_at	5.27	6.39	-2.17	0.0041	0.0372	LSM5	LSM5 homolog, U6 small nuclear RNA and mRNA degradation associated
210543_s_at	6.51	7.63	-2.17	0.0015	0.023	PRKDC	protein kinase, DNA-activated, catalytic polypeptide
213320_at	5.05	6.17	-2.17	0.0068	0.0485	PRMT3	protein arginine methyltransferase 3
201330_at	7.74	8.86	-2.17	0.0021	0.0269	RARS	arginyl-tRNA synthetase
208986_at	9.05	10.17	-2.17	0.0015	0.0234	TCF12	transcription factor 12
213128_s_at	6.21	7.33	-2.17	0.0043	0.0383	UBE3A	ubiquitin protein ligase E3A
211563_s_at	5.95	7.07	-2.17	0.0018	0.025	URI1	URI1, prefoldin-like chaperone
209049_s_at	8.52	9.63	-2.17	0.0002	0.0088	ZMYND8	zinc finger, MYND-type containing 8
202946_s_at	8.56	9.67	-2.16	0.0084	0.0541	BTBD3	BTB (POZ) domain containing 3
210691_s_at	7.16	8.27	-2.16	0.0003	0.0113	CACYBP	calcyclin binding protein
210559_s_at	5.43	6.54	-2.16	0.0044	0.0387	CDK1	cyclin-dependent kinase 1
41660_at	7.75	8.86	-2.16	0.0106	0.0616	CELSR1	cadherin, EGF LAG seven-pass G-type receptor 1
218147_s_at	7.26	8.37	-2.16	0.003	0.0319	GLT8D1	glycosyltransferase 8 domain containing 1
211651_s_at	8.25	9.36	-2.16	0.0207	0.0885	LAMB1	laminin, beta 1
219008_at	5.91	7.02	-2.16	0.0006	0.0159	LDAH	lipid droplet associated hydrolase
203211_s_at	6.56	7.68	-2.16	0.0142	0.0725	MTMR2	myotubularin related protein 2
212133_at	6.48	7.59	-2.16	4.08e-05	0.0043	NIPA2	non imprinted in Prader-Willi/Angelman syndrome 2
218826_at	6.7	7.81	-2.16	0.0001	0.0079	SLC35F2	solute carrier family 35, member F2
203786_s_at	9.35	10.46	-2.16	0.0053	0.0425	TPD52L1	tumor protein D52-like 1
212297_at	5.52	6.63	-2.15	0.0352	0.119	ATP13A3	ATPase type 13A3
203100_s_at	6.37	7.48	-2.15	8.14e-05	0.0064	CDYL	chromodomain protein, Y-like
221729_at	9.69	10.8	-2.15	0.0142	0.0725	COL5A2	collagen, type V, alpha 2
221553_at	6.47	7.57	-2.15	0.0016	0.0236	MAGT1	magnesium transporter 1
204199_at	5.67	6.77	-2.15	0.0007	0.0173	RALGPS1	Ral GEF with PH domain and SH3 binding motif 1
221561_at	4.94	6.04	-2.15	0.0024	0.0284	SOAT1	sterol O-acyltransferase 1
208863_s_at	8.14	9.25	-2.15	0.0014	0.0227	SRSF1	serine/arginine-rich splicing factor 1
213140_s_at	6.58	7.68	-2.15	0.0021	0.0271	SS18L1	synovial sarcoma translocation gene on chromosome 18-like 1
215044_s_at	5	6.1	-2.15	0.0064	0.047	STAM2	signal transducing adaptor molecule (SH3 domain and ITAM motif) 2
217979_at	9.01	10.12	-2.15	0.0083	0.0536	TSPAN13	tetraspanin 13
204616_at	7.09	8.19	-2.15	0.001	0.019	UCHL3	ubiquitin C-terminal hydrolase L3
214323_s_at	8.88	9.98	-2.15	0.0006	0.0165	UPF3A	UPF3 regulator of nonsense transcripts homolog A (yeast)
204799_at	5.35	6.46	-2.15	0.0004	0.0133	ZBED4	zinc finger, BED-type containing 4
219221_at	7.97	9.08	-2.15	0.0071	0.0493	ZBTB38	zinc finger and BTB domain containing 38
218645_at	5.81	6.91	-2.15	0.0472	0.1412	ZNF277	zinc finger protein 277
217858_s_at	8.39	9.49	-2.14	0.0004	0.0137	ARMCX3	armadillo repeat containing, X-linked 3
201098_at	8.87	9.97	-2.14	0.0006	0.0164	COPB2	coatomer protein complex subunit beta 2 (beta prime)
201935_s_at	7.36	8.46	-2.14	0.0033	0.0329	EIF4G3	eukaryotic translation initiation factor 4 gamma, 3
208840_s_at	6.03	7.13	-2.14	0.0009	0.0184	G3BP2	GTPase activating protein (SH3 domain) binding protein 2
202393_s_at	8.62	9.72	-2.14	0.0009	0.0185	KLF10	Kruppel-like factor 10
202352_s_at	7.06	8.16	-2.14	0.0015	0.0229	PSMD12	proteasome 26S subunit, non-ATPase 12
210621_s_at	6.15	7.25	-2.14	0.0112	0.0634	RASA1	RAS p21 protein activator (GTPase activating protein) 1
201177_s_at	8.08	9.18	-2.14	0.0059	0.0449	UBA2	ubiquitin-like modifier activating enzyme 2
210473_s_at	7.92	9.01	-2.13	0.0019	0.0255	ADGRA3	adhesion G protein-coupled receptor A3
203608_at	7	8.09	-2.13	0.0025	0.0289	ALDH5A1	aldehyde dehydrogenase 5 family, member A1
201444_s_at	7.64	8.73	-2.13	0.0006	0.0158	ATP6AP2	ATPase, H+ transporting, lysosomal accessory protein 2
219555_s_at	5.53	6.62	-2.13	0.0075	0.0507	CENPN	centromere protein N
221521_s_at	6.92	8.01	-2.13	0.0248	0.0974	GINS2	GINS complex subunit 2 (Psf2 homolog)
219545_at	6.7	7.79	-2.13	0.0042	0.0378	KCTD14; NDUFC2-KCTD14	potassium channel tetramerization domain containing 14; NDUFC2-KCTD14 readthrough
219157_at	6.79	7.88	-2.13	0.027	0.102	KLHL2	kelch-like family member 2
208787_at	9.61	10.7	-2.13	0.0012	0.021	MRPL3	mitochondrial ribosomal protein L3
222369_at	6.7	7.79	-2.13	0.0003	0.0119	NAA40	N(alpha)-acetyltransferase 40, NatD catalytic subunit
214136_at	4.62	5.71	-2.13	0.0003	0.0118	NUDT13	nudix hydrolase 13
201929_s_at	7.48	8.57	-2.13	0.0018	0.0253	PKP4	plakophilin 4
205112_at	4.72	5.81	-2.13	0.0022	0.0275	PLCE1	phospholipase C, epsilon 1
212828_at	6.45	7.54	-2.13	0.0362	0.1205	SYNJ2	synaptojanin 2
212979_s_at	6.25	7.34	-2.13	0.0097	0.0585	TCAF1	TRPM8 channel-associated factor 1
205530_at	4.71	5.79	-2.12	0.001	0.019	ETFDH	electron-transferring-flavoprotein dehydrogenase
204603_at	4.3	5.39	-2.12	0.0129	0.0692	EXO1	exonuclease 1
219567_s_at	2.65	3.74	-2.12	0.0003	0.0106	EXO5	exonuclease 5
209211_at	5	6.09	-2.12	0.0095	0.058	KLF5	Kruppel-like factor 5 (intestinal)
209155_s_at	7.67	8.75	-2.12	0.0073	0.0502	NT5C2	5'-nucleotidase, cytosolic II
212031_at	6.94	8.03	-2.12	0.0009	0.0189	RBM25	RNA binding motif protein 25
218324_s_at	6.82	7.91	-2.12	6.89e-05	0.006	SPATS2	spermatogenesis associated, serine-rich 2
220168_at	3.31	4.38	-2.11	0.0167	0.0788	CASC1	cancer susceptibility candidate 1
220175_s_at	6.74	7.82	-2.11	0.0096	0.0583	CBWD1; CBWD2; CBWD3; CBWD4P; CBWD5; CBWD6; CBWD7	COBW domain containing 1; COBW domain containing 2; COBW domain containing 3; COBW domain containing 4 pseudogene; COBW domain containing 5; COBW domain containing 6; COBW domain containing 7
219065_s_at	7.86	8.94	-2.11	0.0009	0.0187	DPY30; MEMO1	dpy-30 histone methyltransferase complex regulatory subunit; Methylation modifier for class I HLA; mediator of cell motility 1
218875_s_at	4.26	5.33	-2.11	0.005	0.0412	FBXO5	F-box protein 5
212804_s_at	7.71	8.78	-2.11	0.0231	0.0936	GAPVD1	GTPase activating protein and VPS9 domains 1
203208_s_at	7.52	8.59	-2.11	0.0006	0.0155	MTFR1	mitochondrial fission regulator 1
201263_at	7.87	8.95	-2.11	0.001	0.0193	TARS	threonyl-tRNA synthetase
212815_at	5.83	6.9	-2.1	0.003	0.0318	ASCC3	activating signal cointegrator 1 complex subunit 3
218239_s_at	7.09	8.16	-2.1	0.0005	0.0147	GTPBP4	GTP binding protein 4
201132_at	9.03	10.1	-2.1	0.0107	0.0617	HNRNPH2; RPL36A-HNRNPH2	heterogeneous nuclear ribonucleoprotein H2 (H'); RPL36A-HNRNPH2 readthrough
221503_s_at	6.74	7.81	-2.1	0.0006	0.016	KPNA3	karyopherin alpha 3 (importin alpha 4)
210556_at	3.69	4.76	-2.1	0.0023	0.0277	NFATC3	nuclear factor of activated T-cells, cytoplasmic, calcineurin-dependent 3
202303_x_at	6.28	7.35	-2.1	0.0036	0.0345	SMARCA5	SWI/SNF related, matrix associated, actin dependent regulator of chromatin, subfamily a, member 5
202173_s_at	7.09	8.16	-2.1	0.0006	0.0155	VEZF1	vascular endothelial zinc finger 1
219676_at	5.29	6.36	-2.1	0.002	0.0266	ZSCAN16	zinc finger and SCAN domain containing 16
218349_s_at	3.94	5.01	-2.1	0.0006	0.0164	ZWILCH	zwilch kinetochore protein
205512_s_at	7.92	8.98	-2.09	0.001	0.0193	AIFM1	apoptosis-inducing factor, mitochondrion-associated, 1
201951_at	7.65	8.72	-2.09	0.0085	0.0542	ALCAM	activated leukocyte cell adhesion molecule
208103_s_at	4.81	5.87	-2.09	0.0035	0.0342	ANP32E	acidic nuclear phosphoprotein 32 family member E
201143_s_at	7.26	8.32	-2.09	0.0218	0.0908	EIF2S1	eukaryotic translation initiation factor 2, subunit 1 alpha, 35kDa
218689_at	7.35	8.41	-2.09	0.0019	0.0259	FANCF	Fanconi anemia complementation group F
202451_at	7.5	8.56	-2.09	0.004	0.0369	GTF2H1	general transcription factor IIH subunit 1
217220_at	5.43	6.49	-2.09	0.0006	0.0161	LOC100287387	uncharacterized LOC100287387
214109_at	6.6	7.66	-2.09	0.0004	0.0135	LRBA	LPS-responsive vesicle trafficking, beach and anchor containing
218318_s_at	6.11	7.17	-2.09	0.0018	0.0249	NLK	nemo-like kinase
218886_at	6.05	7.11	-2.09	0.0012	0.021	PAK1IP1	PAK1 interacting protein 1
203895_at	6.28	7.34	-2.09	0.0139	0.0716	PLCB4	phospholipase C, beta 4
203396_at	8.74	9.8	-2.09	0.0042	0.0378	PSMA4	proteasome subunit alpha 4
200927_s_at	7.55	8.61	-2.09	0.0007	0.0173	RAB14	RAB14, member RAS oncogene family
201063_at	9.89	10.96	-2.09	0.001	0.0195	RCN1	reticulocalbin 1, EF-hand calcium binding domain
200970_s_at	7.62	8.68	-2.09	0.001	0.0191	SERP1	stress-associated endoplasmic reticulum protein 1
208097_s_at	5.55	6.61	-2.09	0.0028	0.0309	TMX1	thioredoxin-related transmembrane protein 1
201421_s_at	7.83	8.89	-2.09	0.0053	0.0425	WDR77	WD repeat domain 77
213063_at	6.68	7.75	-2.09	0.0036	0.0349	ZC3H14	zinc finger CCCH-type containing 14
221761_at	5.82	6.87	-2.08	0.0078	0.052	ADSS	adenylosuccinate synthase
220199_s_at	6.26	7.32	-2.08	0.0418	0.1314	AIDA	axin interactor, dorsalization associated
202168_at	7.72	8.78	-2.08	0.0028	0.0307	AK6; TAF9	adenylate kinase 6; TAF9 RNA polymerase II, TATA box binding protein (TBP)-associated factor, 32kDa
219015_s_at	5.76	6.82	-2.08	0.0028	0.0309	ALG13	ALG13, UDP-N-acetylglucosaminyltransferase subunit
207828_s_at	4.91	5.97	-2.08	0.029	0.1063	CENPF	centromere protein F
204136_at	7.13	8.19	-2.08	0.023	0.0935	COL7A1	collagen, type VII, alpha 1
205761_s_at	4.8	5.86	-2.08	0.0013	0.0215	DUS4L	dihydrouridine synthase 4-like
221540_x_at	6.18	7.24	-2.08	0.0046	0.0394	GTF2H2; GTF2H2B; GTF2H2C; GTF2H2C_2	general transcription factor IIH subunit 2; general transcription factor IIH subunit 2B (pseudogene); GTF2H2 family member C; GTF2H2 family member C, copy 2
201065_s_at	9.23	10.29	-2.08	0.001	0.0195	GTF2I; GTF2IP1; GTF2IP4	general transcription factor IIi; general transcription factor IIi pseudogene 1; general transcription factor IIi, pseudogene 4
219378_at	6.58	7.64	-2.08	0.0041	0.0371	NAA16	N(alpha)-acetyltransferase 16, NatA auxiliary subunit
205452_at	5.98	7.04	-2.08	0.0017	0.0246	PIGB	phosphatidylinositol glycan anchor biosynthesis class B
218184_at	6.9	7.96	-2.08	0.0006	0.0162	TULP4	tubby like protein 4
203008_x_at	7.06	8.11	-2.08	0.0055	0.0431	TXNDC9	thioredoxin domain containing 9
218082_s_at	8.81	9.87	-2.08	0.0008	0.0181	UBP1	upstream binding protein 1 (LBP-1a)
202049_s_at	6.77	7.82	-2.08	0.0035	0.0342	ZMYM4	zinc finger, MYM-type 4
208096_s_at	7.3	8.35	-2.07	0.0199	0.0868	COL21A1	collagen, type XXI, alpha 1
217976_s_at	6.31	7.36	-2.07	0.0029	0.0315	DYNC1LI1	dynein, cytoplasmic 1, light intermediate chain 1
219951_s_at	5.15	6.19	-2.07	0.0003	0.0119	DZANK1	double zinc ribbon and ankyrin repeat domains 1
208290_s_at	7.21	8.26	-2.07	0.0463	0.1394	EIF5	eukaryotic translation initiation factor 5
219289_at	6.67	7.71	-2.07	0.0014	0.0227	HEATR3	HEAT repeat containing 3
201619_at	9.71	10.76	-2.07	0.005	0.0412	PRDX3	peroxiredoxin 3
222204_s_at	6.37	7.42	-2.07	0.0016	0.0236	RRN3	RRN3 homolog, RNA polymerase I transcription factor
204391_x_at	6.38	7.43	-2.07	0.0324	0.1133	TRIM24	tripartite motif containing 24
219164_s_at	4.78	5.82	-2.06	0.0026	0.0295	ATG2B	autophagy related 2B
205394_at	3.64	4.68	-2.06	0.0113	0.0638	CHEK1	checkpoint kinase 1
201386_s_at	7.6	8.64	-2.06	0.0006	0.0158	DHX15	DEAH (Asp-Glu-Ala-His) box helicase 15
208985_s_at	7.48	8.52	-2.06	0.002	0.0265	EIF3J	eukaryotic translation initiation factor 3, subunit J
214314_s_at	5.77	6.81	-2.06	0.0148	0.0745	EIF5B	eukaryotic translation initiation factor 5B
219313_at	3.74	4.79	-2.06	0.0408	0.1293	GRAMD1C	GRAM domain containing 1C
201912_s_at	8.1	9.15	-2.06	5.21e-05	0.0049	GSPT1	G1 to S phase transition 1
211969_at	10.78	11.82	-2.06	0.0365	0.1211	HSP90AA1	heat shock protein 90kDa alpha (cytosolic), class A member 1
214163_at	4.57	5.62	-2.06	0.0017	0.0245	HSPB11	heat shock protein family B (small), member 11
218100_s_at	7.35	8.4	-2.06	0.0028	0.0308	IFT57	intraflagellar transport 57
208975_s_at	7.93	8.98	-2.06	0.0012	0.0207	KPNB1	karyopherin (importin) beta 1
218433_at	4.76	5.8	-2.06	0.0011	0.0199	PANK3	pantothenate kinase 3
203338_at	8.57	9.61	-2.06	0.0029	0.0313	PPP2R5E	protein phosphatase 2, regulatory subunit B', epsilon isoform
204127_at	6.26	7.3	-2.06	0.0044	0.0385	RFC3	replication factor C subunit 3
201339_s_at	8.19	9.23	-2.06	0.0194	0.0855	SCP2	sterol carrier protein 2
203077_s_at	6.11	7.15	-2.06	0.0219	0.091	SMAD2	SMAD family member 2
205573_s_at	7.69	8.73	-2.06	0.0006	0.0164	SNX7	sorting nexin 7
201899_s_at	9.23	10.27	-2.06	4.14e-05	0.0043	UBE2A	ubiquitin conjugating enzyme E2A
209551_at	3.77	4.82	-2.06	0.0053	0.0426	YIPF4	Yip1 domain family member 4
202666_s_at	6.87	7.91	-2.05	0.0013	0.0218	ACTL6A	actin-like 6A
219283_at	7.87	8.9	-2.05	0.0026	0.0297	C1GALT1C1	C1GALT1 specific chaperone 1
203105_s_at	5.48	6.52	-2.05	0.0064	0.047	DNM1L	dynamin 1-like
217901_at	7.54	8.58	-2.05	0.0099	0.0592	DSG2	desmoglein 2
202272_s_at	6.55	7.58	-2.05	8.26e-05	0.0065	FBXO28	F-box protein 28
209630_s_at	7.64	8.67	-2.05	0.0014	0.0222	FBXW2	F-box and WD repeat domain containing 2
202322_s_at	7.29	8.33	-2.05	0.014	0.072	GGPS1	geranylgeranyl diphosphate synthase 1
200692_s_at	7.81	8.85	-2.05	0.0009	0.0189	HSPA9	heat shock 70kDa protein 9 (mortalin)
205281_s_at	3.41	4.45	-2.05	0.0292	0.1066	PIGA	phosphatidylinositol glycan anchor biosynthesis class A
202375_at	6.41	7.45	-2.05	0.0018	0.0253	SEC24D	SEC24 homolog D, COPII coat complex component
205405_at	7.65	8.69	-2.05	0.0181	0.0825	SEMA5A	sema domain, seven thrombospondin repeats (type 1 and type 1-like), transmembrane domain (TM) and short cytoplasmic domain, (semaphorin) 5A
222011_s_at	6.9	7.94	-2.05	0.0015	0.0235	TCP1	t-complex 1
203046_s_at	6.98	8.01	-2.05	0.0057	0.0442	TIMELESS	timeless circadian clock
219029_at	4.55	5.58	-2.04	0.0049	0.041	C5orf28	chromosome 5 open reading frame 28
218578_at	5.67	6.7	-2.04	0.0013	0.0214	CDC73	cell division cycle 73
222233_s_at	5.54	6.57	-2.04	0.005	0.0413	DCLRE1C	DNA cross-link repair 1C
211698_at	5.76	6.79	-2.04	0.0234	0.0943	EID1	EP300 interacting inhibitor of differentiation 1
208798_x_at	7.89	8.91	-2.04	0.0169	0.0793	GOLGA8A	golgin A8 family, member A
200943_at	10.32	11.36	-2.04	0.0002	0.0104	HMGN1	high mobility group nucleosome binding domain 1
220484_at	3.66	4.69	-2.04	0.001	0.0193	MCOLN3	mucolipin 3
202753_at	9.11	10.14	-2.04	0.0024	0.0285	PSMD6	proteasome 26S subunit, non-ATPase 6
203554_x_at	7.66	8.68	-2.04	0.0208	0.0886	PTTG1	pituitary tumor-transforming 1
205074_at	7.73	8.76	-2.04	0.0017	0.0246	SLC22A5	solute carrier family 22 (organic cation/carnitine transporter), member 5
210705_s_at	6.21	7.24	-2.04	0.0009	0.0184	TRIM5	tripartite motif containing 5
221897_at	5.26	6.29	-2.04	0.0139	0.0718	TRIM52	tripartite motif containing 52
212006_at	8.25	9.28	-2.04	0.0044	0.0387	UBXN4	UBX domain protein 4
220775_s_at	4.68	5.71	-2.04	0.0159	0.0774	UEVLD	UEV and lactate/malate dehyrogenase domains
210512_s_at	8.3	9.33	-2.04	0.0032	0.0327	VEGFA	vascular endothelial growth factor A
206652_at	5.54	6.57	-2.04	0.0193	0.0853	ZMYM5	zinc finger, MYM-type 5
213659_at	5.55	6.58	-2.04	0.0019	0.0254	ZNF75D	zinc finger protein 75D
202850_at	7.48	8.5	-2.03	0.0067	0.0479	ABCD3	ATP binding cassette subfamily D member 3
209866_s_at	4.6	5.63	-2.03	0.0164	0.0782	ADGRL3	adhesion G protein-coupled receptor L3
216605_s_at	4.75	5.77	-2.03	0.0404	0.1286	CEACAM21	carcinoembryonic antigen-related cell adhesion molecule 21
221509_at	8.59	9.61	-2.03	0.0024	0.0286	DENR	density-regulated protein
204905_s_at	7.32	8.34	-2.03	0.0017	0.0245	EEF1E1	eukaryotic translation elongation factor 1 epsilon 1
204142_at	8.06	9.08	-2.03	0.001	0.0192	ENOSF1	enolase superfamily member 1
209412_at	5.86	6.88	-2.03	0.0026	0.03	LOC102724200; TRAPPC10	trafficking protein particle complex subunit 10-like; trafficking protein particle complex 10
209861_s_at	7.27	8.29	-2.03	0.035	0.1185	METAP2	methionyl aminopeptidase 2
204108_at	6.42	7.45	-2.03	0.0018	0.0249	NFYA	nuclear transcription factor Y subunit alpha
221685_s_at	4.51	5.54	-2.03	0.0194	0.0855	SPDL1	spindle apparatus coiled-coil protein 1
203743_s_at	7.28	8.31	-2.03	0.0015	0.0234	TDG	thymine DNA glycosylase
204761_at	5.3	6.33	-2.03	0.0023	0.0281	USP6NL	USP6 N-terminal like
218940_at	5.59	6.61	-2.03	0.0031	0.0324	VCPKMT	valosin containing protein lysine (K) methyltransferase
212946_at	7.64	8.66	-2.03	0.0126	0.068	VWA8	von Willebrand factor A domain containing 8
221193_s_at	5.82	6.85	-2.03	0.0053	0.0426	ZCCHC10	zinc finger, CCHC domain containing 10
203350_at	7.01	8.02	-2.02	7.46e-06	0.002	AP1G1	adaptor-related protein complex 1, gamma 1 subunit
202874_s_at	6.12	7.13	-2.02	0.0366	0.1212	ATP6V1C1	ATPase, H+ transporting, lysosomal 42kDa, V1 subunit C1
205034_at	3.03	4.04	-2.02	0.0125	0.0675	CCNE2	cyclin E2
208654_s_at	6.75	7.76	-2.02	0.0051	0.0418	CD164	CD164 molecule, sialomucin
214604_at	6.45	7.46	-2.02	0.016	0.0775	HOXD11	homeobox D11
205105_at	7.39	8.4	-2.02	0.0098	0.0587	MAN2A1	mannosidase, alpha, class 2A, member 1
217843_s_at	6.76	7.77	-2.02	0.0051	0.0417	MED4	mediator complex subunit 4
201599_at	10.03	11.04	-2.02	0.0071	0.0493	OAT	ornithine aminotransferase
221090_s_at	7.64	8.65	-2.02	0.0015	0.0231	OGFOD1	2-oxoglutarate and iron-dependent oxygenase domain containing 1
218992_at	7.69	8.7	-2.02	0.012	0.0658	PLGRKT	plasminogen receptor, C-terminal lysine transmembrane protein
201068_s_at	9.31	10.32	-2.02	0.0082	0.0534	PSMC2	proteasome 26S subunit, ATPase 2
218465_at	5.9	6.92	-2.02	0.0006	0.0164	TMEM33	transmembrane protein 33
200668_s_at	9.62	10.63	-2.02	0.0038	0.0361	UBE2D3	ubiquitin conjugating enzyme E2D 3
203856_at	6.19	7.2	-2.02	0.0044	0.0386	VRK1	vaccinia related kinase 1
204510_at	4.27	5.28	-2.01	0.0327	0.1138	CDC7	cell division cycle 7
208810_at	6.25	7.25	-2.01	0.0174	0.0807	DNAJB6; TMEM135	DnaJ (Hsp40) homolog, subfamily B, member 6; transmembrane protein 135
204014_at	6.06	7.06	-2.01	0.0186	0.0837	DUSP4	dual specificity phosphatase 4
218973_at	6.93	7.94	-2.01	0.0014	0.0222	EFTUD1	elongation factor Tu GTP binding domain containing 1
212418_at	7.44	8.44	-2.01	0.001	0.0193	ELF1	E74-like factor 1 (ets domain transcription factor)
209284_s_at	6.24	7.25	-2.01	0.005	0.0413	FAM208A	family with sequence similarity 208, member A
209471_s_at	7.91	8.92	-2.01	0.0046	0.0395	FNTA	farnesyltransferase, CAAX box, alpha
222239_s_at	4.61	5.62	-2.01	0.0033	0.0332	INTS6	integrator complex subunit 6
218716_x_at	6.52	7.52	-2.01	0.0022	0.0273	MTO1	mitochondrial tRNA translation optimization 1
213372_at	4.48	5.49	-2.01	0.013	0.0695	PAQR3	progestin and adipoQ receptor family member III
222380_s_at	7.18	8.18	-2.01	0.0133	0.0701	PDCD6	programmed cell death 6
204023_at	7	8.01	-2.01	0.0048	0.0406	RFC4	replication factor C subunit 4
206081_at	7.14	8.15	-2.01	0.0007	0.0173	SLC24A1	solute carrier family 24 (sodium/potassium/calcium exchanger), member 1
215224_at	5.83	6.83	-2.01	0.0009	0.0187	SNORA21	small nucleolar RNA, H/ACA box 21
200662_s_at	9.82	10.82	-2.01	0.0022	0.0273	TOMM20	translocase of outer mitochondrial membrane 20 homolog (yeast)
212264_s_at	6.88	7.89	-2.01	0.0059	0.0447	WAPL	WAPL cohesin release factor
202381_at	7.65	8.65	-2	0.0296	0.1076	ADAM9	ADAM metallopeptidase domain 9
200776_s_at	5.58	6.59	-2	0.0295	0.1072	BZW1	basic leucine zipper and W2 domains 1
219470_x_at	4.73	5.73	-2	0.0017	0.0246	CCNJ	cyclin J
202717_s_at	7.24	8.24	-2	0.0009	0.0187	CDC16	cell division cycle 16
201574_at	8.54	9.54	-2	0.0017	0.0246	ETF1	eukaryotic translation termination factor 1
210409_at	4.4	5.4	-2	0.014	0.072	MLLT4-AS1	MLLT4 antisense RNA 1 (head to head)
202900_s_at	7.46	8.46	-2	0.0003	0.0112	NUP88	nucleoporin 88kDa
214751_at	4.32	5.33	-2	0.0203	0.0878	ZNF468	zinc finger protein 468

## Sheet: GSE11691
ID	EM Avg (log2)	Normal Avg (log2)	Fold Change	P-val	FDR P-val	Gene Symbol	Description
211430_s_at	11.76	6.35	42.55	3.75e-07	6.51e-05	IGHG1; IGHG3; IGHM; IGHV4-31	immunoglobulin heavy constant gamma 1 (G1m marker); immunoglobulin heavy constant gamma 3 (G3m marker); immunoglobulin heavy constant mu; immunoglobulin heavy variable 4-31
209613_s_at	8.64	3.61	32.67	1.08e-09	1.37e-06	ADH1B	alcohol dehydrogenase 1B (class I), beta polypeptide
202992_at	9.92	5.29	24.67	7.21e-12	3.21e-08	C7	complement component 7
214677_x_at	10.41	5.82	24.16	3.15e-07	5.8e-05	CYAT1; IGLC1; IGLC2; IGLC3; IGLJ3; IGLV1-44; IGLV3-25; IGLV4-3	immunoglobulin lambda light chain-like; immunoglobulin lambda constant 1 (Mcg marker); immunoglobulin lambda constant 2 (Kern-Oz- marker); immunoglobulin lambda constant 3 (Kern-Oz+ marker); immunoglobulin lambda joining 3; immunoglobulin lambda variable 1-44; immunoglobulin lambda variable 3-25; immunoglobulin lambda variable 4-3
219087_at	9.07	4.55	23.05	0.001	0.0128	ASPN	asporin
217022_s_at	9.19	4.85	20.2	1.16e-06	0.0001	IGH; IGHA1; IGHA2	immunoglobulin heavy locus; immunoglobulin heavy constant alpha 1; immunoglobulin heavy constant alpha 2 (A2m marker)
201117_s_at	8.15	3.88	19.28	1.71e-09	1.81e-06	CPE	carboxypeptidase E
203980_at	9.66	5.4	19.15	5.8e-08	1.95e-05	FABP4	fatty acid binding protein 4, adipocyte
208131_s_at	10.23	6.03	18.29	2.54e-14	5.63e-10	PTGIS	prostaglandin I2 (prostacyclin) synthase
218087_s_at	8.56	4.47	17.04	0.0002	0.004	SORBS1	sorbin and SH3 domain containing 1
213765_at	9.07	4.98	16.94	1.18e-06	0.0001	MFAP5	microfibrillar associated protein 5
215388_s_at	8.07	4.09	15.76	1.19e-11	3.83e-08	CFH; CFHR1	complement factor H; complement factor H-related 1
213068_at	8.8	4.84	15.58	4.59e-08	1.76e-05	DPT	dermatopontin
204894_s_at	9.52	5.64	14.73	8.32e-09	5.28e-06	AOC3	amine oxidase, copper containing 3
209138_x_at	10.1	6.3	13.92	6.37e-07	8.94e-05	IGLC1; IGLJ3	immunoglobulin lambda constant 1 (Mcg marker); immunoglobulin lambda joining 3
212865_s_at	9.33	5.69	12.45	4.54e-13	5.04e-09	COL14A1	collagen, type XIV, alpha 1
209763_at	8.85	5.22	12.39	1.12e-10	2.08e-07	CHRDL1	chordin-like 1
202746_at	8.73	5.15	11.98	7.41e-08	2.19e-05	ITM2A	integral membrane protein 2A
217967_s_at	9	5.42	11.9	4.77e-08	1.8e-05	FAM129A	family with sequence similarity 129, member A
205399_at	8.56	4.99	11.87	2.63e-10	4.49e-07	DCLK1	doublecortin-like kinase 1
203789_s_at	9.49	5.96	11.59	5.8e-07	8.6e-05	SEMA3C	sema domain, immunoglobulin domain (Ig), short basic domain, secreted, (semaphorin) 3C
203706_s_at	8.11	4.73	10.43	7.7e-10	1.14e-06	FZD7	frizzled class receptor 7
210002_at	7.5	4.14	10.26	8.72e-11	1.76e-07	GATA6	GATA binding protein 6
204939_s_at	8.35	5	10.17	7.38e-05	0.0022	PLN	phospholamban
209687_at	10.91	7.57	10.12	4.52e-07	7.31e-05	CXCL12	chemokine (C-X-C motif) ligand 12
202917_s_at	8.55	5.22	10.09	1.7e-05	0.0008	S100A8	S100 calcium binding protein A8
219778_at	7.73	4.49	9.45	4.23e-12	2.96e-08	ZFPM2	zinc finger protein, FOG family member 2
202291_s_at	12.03	8.81	9.3	1.66e-05	0.0008	MGP	matrix Gla protein
205433_at	7.23	4.04	9.12	6.4e-07	8.94e-05	BCHE	butyrylcholinesterase
203571_s_at	9.3	6.13	9.03	5.68e-09	4.03e-06	ADIRF	adipogenesis regulatory factor
216321_s_at	8.14	4.98	8.94	5.33e-12	2.96e-08	NR3C1	nuclear receptor subfamily 3, group C, member 1 (glucocorticoid receptor)
221671_x_at	11.72	8.57	8.84	1.88e-06	0.0002	IGK; IGKC; IGKV1-5; IGKV2-24	immunoglobulin kappa locus; immunoglobulin kappa constant; immunoglobulin kappa variable 1-5; immunoglobulin kappa variable 2-24
204457_s_at	10.72	7.66	8.35	8.63e-06	0.0005	GAS1	growth arrest-specific 1
204955_at	9.84	6.81	8.19	1.86e-06	0.0002	SRPX	sushi-repeat containing protein, X-linked
222043_at	7.52	4.5	8.13	9.19e-07	0.0001	CLU	clusterin
203881_s_at	7.3	4.3	8	2.41e-05	0.0011	DMD	dystrophin
209047_at	9.96	7.03	7.62	1.14e-09	1.37e-06	AQP1	aquaporin 1 (Colton blood group)
205226_at	8.48	5.61	7.34	3e-07	5.64e-05	PDGFRL	platelet-derived growth factor receptor-like
203851_at	10.16	7.3	7.25	2.1e-05	0.0009	IGFBP6	insulin like growth factor binding protein 6
218730_s_at	8.34	5.49	7.21	6.78e-06	0.0004	OGN	osteoglycin
201540_at	11.74	8.91	7.11	1.31e-07	3.12e-05	FHL1	four and a half LIM domains 1
207480_s_at	8.52	5.69	7.09	6.93e-11	1.54e-07	MEIS2	Meis homeobox 2
201289_at	9.96	7.14	7.07	0.0053	0.0366	CYR61	cysteine-rich, angiogenic inducer, 61
219371_s_at	9.66	6.84	7.05	1.09e-09	1.37e-06	KLF2	Kruppel-like factor 2
204052_s_at	8.56	5.77	6.95	0.0248	0.0995	SFRP4	secreted frizzled-related protein 4
204897_at	6.96	4.17	6.93	5.82e-11	1.54e-07	PTGER4	prostaglandin E receptor 4 (subtype EP4)
214247_s_at	8.24	5.46	6.88	9.85e-06	0.0006	DKK3	dickkopf WNT signaling pathway inhibitor 3
204719_at	8.53	5.77	6.8	2.82e-06	0.0003	ABCA8	ATP binding cassette subfamily A member 8
201431_s_at	9.86	7.1	6.77	3.11e-08	1.32e-05	DPYSL3	dihydropyrimidinase-like 3
203649_s_at	9.79	7.08	6.58	0.0031	0.0259	PLA2G2A	phospholipase A2, group IIA (platelets, synovial fluid)
202036_s_at	9.9	7.23	6.38	5.75e-05	0.0019	SFRP1	secreted frizzled-related protein 1
215176_x_at	7.95	5.31	6.23	9.23e-05	0.0026	IGKV1-39; IGKV1D-39	immunoglobulin kappa variable 1-39 (gene/pseudogene); immunoglobulin kappa variable 1D-39
202350_s_at	9.25	6.61	6.2	6.84e-05	0.0021	MATN2	matrilin 2
219777_at	7.4	4.77	6.19	2.25e-07	4.6e-05	GIMAP6	GTPase, IMAP family member 6
221796_at	6.81	4.22	6.02	1.13e-05	0.0006	NTRK2	neurotrophic tyrosine kinase, receptor, type 2
209596_at	9.03	6.45	6	1.92e-07	4.03e-05	MXRA5	matrix-remodelling associated 5
202388_at	9.87	7.29	5.99	1.42e-05	0.0007	RGS2	regulator of G-protein signaling 2
215121_x_at	9.57	7	5.96	1.62e-05	0.0008	CYAT1; IGLC1; IGLC2; IGLC3; IGLC7; IGLJ3; IGLL5; IGLV1-44; IGLV3-25; IGLV4-3	immunoglobulin lambda light chain-like; immunoglobulin lambda constant 1 (Mcg marker); immunoglobulin lambda constant 2 (Kern-Oz- marker); immunoglobulin lambda constant 3 (Kern-Oz+ marker); immunoglobulin lambda constant 7; immunoglobulin lambda joining 3; immunoglobulin lambda-like polypeptide 5; immunoglobulin lambda variable 1-44; immunoglobulin lambda variable 3-25; immunoglobulin lambda var…
221019_s_at	8.38	5.81	5.94	3.86e-09	3.29e-06	COLEC12	collectin sub-family member 12
214669_x_at	9.19	6.63	5.89	2e-05	0.0009	IGKC	immunoglobulin kappa constant
209621_s_at	8.17	5.65	5.73	3.68e-05	0.0014	PDLIM3	PDZ and LIM domain 3
216834_at	6.86	4.35	5.69	0.0185	0.082	RGS1	regulator of G-protein signaling 1
208790_s_at	8.15	5.66	5.64	6.12e-09	4.12e-06	PTRF	polymerase I and transcript release factor
206201_s_at	6.23	3.75	5.58	1.23e-07	3.03e-05	MEOX2	mesenchyme homeobox 2
203323_at	8.8	6.34	5.48	1.08e-08	6.3e-06	CAV2	caveolin 2
201785_at	10.63	8.19	5.41	3.34e-05	0.0013	RNASE1	ribonuclease, RNase A family, 1 (pancreatic)
213975_s_at	9.28	6.85	5.38	7.5e-05	0.0023	LYZ	lysozyme
221748_s_at	11.01	8.59	5.34	1.69e-05	0.0008	TNS1	tensin 1
218901_at	9.02	6.61	5.3	1.25e-08	6.94e-06	PLSCR4	phospholipid scramblase 4
202202_s_at	8.62	6.24	5.22	1.13e-06	0.0001	LAMA4	laminin, alpha 4
206584_at	6.99	4.62	5.2	1.19e-06	0.0001	LY96	lymphocyte antigen 96
204438_at	8.7	6.32	5.2	1.92e-05	0.0009	MRC1	mannose receptor, C type 1
203868_s_at	8.01	5.65	5.14	1.49e-06	0.0002	VCAM1	vascular cell adhesion molecule 1
209656_s_at	9.18	6.83	5.11	7.68e-06	0.0005	TMEM47	transmembrane protein 47
221529_s_at	9.17	6.84	5.04	1.23e-07	3.03e-05	PLVAP	plasmalemma vesicle associated protein
218656_s_at	9.68	7.35	5.03	2.03e-07	4.2e-05	LHFP	lipoma HMGIC fusion partner
201497_x_at	10.96	8.66	4.93	0.0006	0.0089	MYH11	myosin, heavy chain 11, smooth muscle
215379_x_at	9.22	6.93	4.9	2.26e-05	0.001	BMS1P20; IGLC2; IGLC3; IGLJ2; IGLJ3; IGLL5; IGLV1-44; IGLV3-19; IGLV3-25	BMS1 ribosome biogenesis factor pseudogene 20; immunoglobulin lambda constant 2 (Kern-Oz- marker); immunoglobulin lambda constant 3 (Kern-Oz+ marker); immunoglobulin lambda joining 2; immunoglobulin lambda joining 3; immunoglobulin lambda-like polypeptide 5; immunoglobulin lambda variable 1-44; immunoglobulin lambda variable 3-19; immunoglobulin lambda variable 3-25
202920_at	7.36	5.07	4.89	2.65e-07	5.16e-05	ANK2	ankyrin 2, neuronal
201041_s_at	11.34	9.05	4.88	0.0197	0.0855	DUSP1	dual specificity phosphatase 1
204646_at	7.69	5.41	4.87	1.42e-06	0.0002	DPYD	dihydropyrimidine dehydrogenase
219607_s_at	6.42	4.14	4.87	0.0004	0.0066	MS4A4A	membrane-spanning 4-domains, subfamily A, member 4A
219295_s_at	6.68	4.4	4.86	0.0001	0.003	PCOLCE2	procollagen C-endopeptidase enhancer 2
204223_at	9.07	6.82	4.73	8.07e-08	2.3e-05	PRELP	proline/arginine-rich end leucine-rich repeat protein
204688_at	8.58	6.36	4.66	1.45e-08	7.47e-06	SGCE	sarcoglycan epsilon
202760_s_at	8.09	5.88	4.64	5.33e-08	1.88e-05	AKAP2; PALM2-AKAP2	A kinase (PRKA) anchor protein 2; PALM2-AKAP2 readthrough
203186_s_at	10.53	8.31	4.63	1.27e-06	0.0001	S100A4	S100 calcium binding protein A4
219563_at	7.55	5.38	4.52	1.17e-09	1.37e-06	LINC00341; SYNE3	long intergenic non-protein coding RNA 341; spectrin repeat containing, nuclear envelope family member 3
202242_at	8	5.83	4.52	1.33e-08	7.05e-06	TSPAN7	tetraspanin 7
201843_s_at	8.3	6.13	4.51	0.0006	0.0087	EFEMP1	EGF containing fibulin-like extracellular matrix protein 1
208146_s_at	8.03	5.87	4.49	2.38e-06	0.0002	CPVL	carboxypeptidase, vitellogenic-like
209335_at	10.43	8.27	4.48	3.18e-05	0.0013	DCN	decorin
219059_s_at	7.92	5.76	4.47	4.04e-06	0.0003	LYVE1	lymphatic vessel endothelial hyaluronan receptor 1
218625_at	7.94	5.79	4.45	2.37e-07	4.78e-05	NRN1	neuritin 1
206858_s_at	8.54	6.4	4.38	5.42e-05	0.0018	HOXC6	homeobox C6
213800_at	7.9	5.77	4.36	2.13e-09	2.05e-06	CFH	complement factor H
207175_at	6.88	4.78	4.31	0.0002	0.0042	ADIPOQ	adiponectin, C1Q and collagen domain containing
211990_at	10.75	8.64	4.31	1.51e-07	3.39e-05	HLA-DPA1	major histocompatibility complex, class II, DP alpha 1
205384_at	8.96	6.88	4.23	9.97e-07	0.0001	FXYD1	FXYD domain containing ion transport regulator 1
217525_at	8.54	6.46	4.23	5.7e-06	0.0004	OLFML1	olfactomedin like 1
205392_s_at	10.1	8.02	4.21	3.45e-07	6.18e-05	CCL14; CCL15-CCL14	chemokine (C-C motif) ligand 14; CCL15-CCL14 readthrough (NMD candidate)
212188_at	9.91	7.86	4.17	2.9e-06	0.0003	KCTD12	potassium channel tetramerization domain containing 12
221031_s_at	7.9	5.85	4.14	0.0002	0.0048	APOLD1	apolipoprotein L domain containing 1
205382_s_at	9.95	7.91	4.11	0.0034	0.0274	CFD	complement factor D (adipsin)
203603_s_at	6.53	4.49	4.1	1.78e-06	0.0002	ZEB2	zinc finger E-box binding homeobox 2
221667_s_at	8.56	6.53	4.08	4.73e-05	0.0017	HSPB8	heat shock 22kDa protein 8
218353_at	8.68	6.65	4.08	7.48e-07	0.0001	RGS5	regulator of G-protein signaling 5
203065_s_at	9.24	7.21	4.07	2.1e-09	2.05e-06	CAV1	caveolin 1
201141_at	10.84	8.83	4.03	9.35e-06	0.0006	GPNMB	glycoprotein (transmembrane) nmb
213069_at	9.05	7.05	4.01	5.48e-08	1.9e-05	HEG1	heart development protein with EGF-like domains 1
213258_at	8.35	6.34	4	0.0002	0.0037	TFPI	tissue factor pathway inhibitor (lipoprotein-associated coagulation inhibitor)
210072_at	7.22	5.23	3.99	1.74e-05	0.0008	CCL19	chemokine (C-C motif) ligand 19
212713_at	8.76	6.76	3.99	3.42e-06	0.0003	MFAP4	microfibrillar associated protein 4
213032_at	7.04	5.06	3.93	0.0001	0.0028	NFIB	nuclear factor I/B
212950_at	8.38	6.42	3.89	1.57e-09	1.74e-06	ADGRF5	adhesion G protein-coupled receptor F5
204364_s_at	7.1	5.14	3.88	3.19e-05	0.0013	REEP1	receptor accessory protein 1
213348_at	9.24	7.29	3.86	0.01	0.055	CDKN1C	cyclin-dependent kinase inhibitor 1C (p57, Kip2)
203710_at	7.06	5.11	3.86	0.0002	0.004	ITPR1	inositol 1,4,5-trisphosphate receptor, type 1
205330_at	7.03	5.09	3.85	2.17e-08	9.83e-06	MN1	meningioma (disrupted in balanced translocation) 1
204141_at	8.73	6.79	3.82	0.0006	0.0087	TUBB2A	tubulin, beta 2A class IIa
219304_s_at	8.31	6.38	3.81	0.0007	0.0101	PDGFD	platelet derived growth factor D
203650_at	7.48	5.55	3.81	0.0001	0.003	PROCR	protein C receptor, endothelial
205357_s_at	6.96	5.03	3.8	1.65e-06	0.0002	AGTR1	angiotensin II receptor, type 1
203548_s_at	6.91	4.99	3.77	0.0015	0.0161	LPL	lipoprotein lipase
202357_s_at	8.48	6.57	3.76	0.003	0.0255	CFB	complement factor B
210809_s_at	8.82	6.92	3.74	0.0098	0.054	POSTN	periostin, osteoblast specific factor
203498_at	7.5	5.6	3.73	1.16e-07	2.97e-05	RCAN2	regulator of calcineurin 2
216474_x_at	8.86	6.99	3.67	9.06e-07	0.0001	TPSAB1; TPSB2	tryptase alpha/beta 1; tryptase beta 2 (gene/pseudogene)
208335_s_at	9.42	7.56	3.64	2.93e-05	0.0012	ACKR1	atypical chemokine receptor 1 (Duffy blood group)
212992_at	7.84	5.98	3.64	1.4e-05	0.0007	AHNAK2	AHNAK nucleoprotein 2
204677_at	7.62	5.76	3.61	6.92e-06	0.0004	CDH5	cadherin 5, type 2 (vascular endothelium)
205440_s_at	5.89	4.04	3.6	7.48e-06	0.0005	NPY1R	neuropeptide Y receptor Y1
203645_s_at	8.39	6.55	3.59	0.0005	0.0082	CD163	CD163 molecule
212558_at	9.32	7.48	3.58	6.81e-05	0.0021	SPRY1	sprouty RTK signaling antagonist 1
202112_at	9.97	8.15	3.53	1.08e-05	0.0006	VWF	von Willebrand factor
204682_at	8.14	6.32	3.51	7.44e-05	0.0022	LTBP2	latent transforming growth factor beta binding protein 2
214807_at	6.4	4.59	3.51	7.89e-08	2.28e-05	PLXDC2	plexin domain containing 2
208982_at	9.88	8.07	3.5	3.54e-07	6.26e-05	PECAM1	platelet/endothelial cell adhesion molecule 1
204834_at	7.81	6.01	3.48	2.01e-05	0.0009	FGL2	fibrinogen-like 2
219049_at	7.48	5.69	3.46	1.24e-08	6.94e-06	CSGALNACT1	chondroitin sulfate N-acetylgalactosaminyltransferase 1
204072_s_at	7.24	5.45	3.45	5.67e-07	8.51e-05	FRY	FRY microtubule binding protein
212671_s_at	8.38	6.6	3.43	0.0006	0.0088	HLA-DQA1; HLA-DQA2	major histocompatibility complex, class II, DQ alpha 1; major histocompatibility complex, class II, DQ alpha 2
206167_s_at	5.69	3.91	3.42	0.0002	0.0038	ARHGAP6	Rho GTPase activating protein 6
209199_s_at	8.15	6.38	3.41	3.25e-09	2.89e-06	MEF2C	myocyte enhancer factor 2C
205407_at	6.6	4.84	3.4	1.77e-06	0.0002	RECK	reversion-inducing-cysteine-rich protein with kazal motifs
217767_at	11.54	9.78	3.38	0.0003	0.0054	C3	complement component 3
204959_at	6.24	4.49	3.36	0.0002	0.004	MNDA	myeloid cell nuclear differentiation antigen
213933_at	7.27	5.52	3.36	6.43e-06	0.0004	PTGER3	prostaglandin E receptor 3 (subtype EP3)
202620_s_at	6.98	5.24	3.34	0.0011	0.0138	PLOD2	procollagen-lysine, 2-oxoglutarate 5-dioxygenase 2
218499_at	6.85	5.11	3.34	0.0067	0.0425	STK26	serine/threonine protein kinase 26
202499_s_at	7.18	5.45	3.31	0.0004	0.0072	SLC2A3	solute carrier family 2 (facilitated glucose transporter), member 3
205498_at	6.47	4.75	3.3	5.48e-05	0.0018	GHR	growth hormone receptor
202709_at	8.91	7.19	3.29	4.36e-07	7.23e-05	FMOD	fibromodulin
204931_at	5.87	4.16	3.29	1.61e-06	0.0002	TCF21	transcription factor 21
205792_at	7.47	5.76	3.28	6.13e-07	8.84e-05	WISP2	WNT1 inducible signaling pathway protein 2
206101_at	8.34	6.62	3.27	8.98e-05	0.0026	ECM2	extracellular matrix protein 2, female organ and adipocyte specific
207118_s_at	7.12	5.42	3.25	9.34e-06	0.0006	MMP23A; MMP23B	matrix metallopeptidase 23A (pseudogene); matrix metallopeptidase 23B
204114_at	8.73	7.03	3.25	0.0034	0.0271	NID2	nidogen 2 (osteonidogen)
201300_s_at	9.68	7.98	3.25	6.15e-06	0.0004	PRNP	prion protein
215446_s_at	7.15	5.45	3.24	0.0071	0.0441	LOX	lysyl oxidase
212636_at	6.59	4.9	3.24	9.53e-06	0.0006	QKI	QKI, KH domain containing, RNA binding
218974_at	7.33	5.64	3.24	0.0003	0.0058	SOBP	sine oculis binding protein homolog
213429_at	7.39	5.7	3.23	0.0001	0.0034	BICC1	BicC family RNA binding protein 1
218232_at	8.9	7.21	3.22	0.0003	0.006	C1QA	complement component 1, q subcomponent, A chain
203570_at	8.12	6.43	3.22	3.15e-05	0.0013	LOXL1	lysyl oxidase-like 1
209505_at	8.73	7.04	3.22	0.0019	0.019	NR2F1	nuclear receptor subfamily 2, group F, member 1
200974_at	11.96	10.28	3.19	0.0013	0.0147	ACTA2	actin, alpha 2, smooth muscle, aorta
206227_at	9.67	8	3.19	0.0016	0.017	CILP	cartilage intermediate layer protein, nucleotide pyrophosphohydrolase
219213_at	8.49	6.81	3.19	3.11e-07	5.8e-05	JAM2	junctional adhesion molecule 2
209897_s_at	8.32	6.65	3.17	6.57e-06	0.0004	SLIT2	slit guidance ligand 2
204135_at	8.78	7.12	3.16	0.0042	0.0315	FILIP1L	filamin A interacting protein 1-like
211726_s_at	7.24	5.58	3.16	4.41e-07	7.25e-05	FMO2	flavin containing monooxygenase 2
204424_s_at	7.93	6.26	3.16	0.0008	0.0107	LMO3	LIM domain only 3 (rhombotin-like 2)
208763_s_at	9.62	7.96	3.16	0.0008	0.0115	TSC22D3	TSC22 domain family, member 3
211340_s_at	8.54	6.88	3.15	9.83e-06	0.0006	MCAM	melanoma cell adhesion molecule
204885_s_at	5.66	4	3.15	0.0041	0.031	MSLN	mesothelin
202953_at	7.98	6.33	3.14	0.0031	0.0257	C1QB	complement component 1, q subcomponent, B chain
204284_at	7.96	6.31	3.13	2.14e-06	0.0002	PPP1R3C	protein phosphatase 1, regulatory subunit 3C
205003_at	7.11	5.47	3.12	9.62e-06	0.0006	DOCK4	dedicator of cytokinesis 4
205700_at	6.41	4.77	3.12	0.0039	0.0297	HSD17B6	hydroxysteroid (17-beta) dehydrogenase 6
210517_s_at	9.63	7.99	3.11	7.81e-06	0.0005	AKAP12	A kinase (PRKA) anchor protein 12
203799_at	8.29	6.66	3.11	4.55e-07	7.31e-05	CD302; LY75-CD302	CD302 molecule; LY75-CD302 readthrough
213290_at	8.17	6.53	3.1	4.5e-07	7.31e-05	COL6A2	collagen, type VI, alpha 2
208396_s_at	6.52	4.88	3.1	3.58e-07	6.26e-05	PDE1A	phosphodiesterase 1A, calmodulin-dependent
202565_s_at	9.12	7.49	3.1	0.0001	0.0029	SVIL	supervillin
205083_at	8.2	6.57	3.09	0.0118	0.0612	AOX1	aldehyde oxidase 1
204345_at	7.62	6	3.07	0.0003	0.0059	COL16A1	collagen, type XVI, alpha 1
201743_at	8.87	7.26	3.06	0.0036	0.0282	CD14	CD14 molecule
201792_at	9.6	8	3.04	1.2e-05	0.0007	AEBP1	AE binding protein 1
202403_s_at	13.38	11.78	3.04	0.0016	0.0167	COL1A2	collagen, type I, alpha 2
219064_at	8.17	6.56	3.04	5.65e-08	1.93e-05	ITIH5	inter-alpha-trypsin inhibitor heavy chain family, member 5
210198_s_at	6.32	4.72	3.03	0.0003	0.0057	PLP1	proteolipid protein 1
201641_at	8.19	6.6	3.01	2.84e-06	0.0003	BST2	bone marrow stromal cell antigen 2
200878_at	10.11	8.52	3	6.67e-05	0.0021	EPAS1	endothelial PAS domain protein 1
204472_at	8.69	7.1	3	0.008	0.0476	GEM	GTP binding protein overexpressed in skeletal muscle
202796_at	7.59	6	3	1.45e-07	3.29e-05	SYNPO	synaptopodin
201150_s_at	10.18	8.6	2.99	0.0091	0.0518	TIMP3	TIMP metallopeptidase inhibitor 3
213905_x_at	9.01	7.43	2.98	3.65e-05	0.0014	BGN	biglycan
213317_at	5.95	4.38	2.98	8.83e-07	0.0001	CLIC5	chloride intracellular channel 5
221900_at	6.73	5.16	2.98	1.97e-08	9.31e-06	COL8A2	collagen, type VIII, alpha 2
214767_s_at	9.04	7.47	2.98	0.0003	0.0059	HSPB6	heat shock protein, alpha-crystallin-related, B6
203305_at	9.2	7.64	2.95	0.0023	0.0217	F13A1	coagulation factor XIII, A1 polypeptide
208944_at	9.48	7.93	2.94	6.45e-07	8.95e-05	TGFBR2	transforming growth factor beta receptor II
215193_x_at	10.59	9.04	2.93	5.81e-05	0.0019	HLA-DRB1; HLA-DRB3; HLA-DRB4; LOC105369230	major histocompatibility complex, class II, DR beta 1; major histocompatibility complex, class II, DR beta 3; major histocompatibility complex, class II, DR beta 4; HLA class II histocompatibility antigen, DRB1-7 beta chain
209821_at	7.26	5.71	2.93	2.95e-05	0.0012	IL33	interleukin 33
205542_at	6.88	5.33	2.93	0.0005	0.0078	STEAP1	six transmembrane epithelial antigen of the prostate 1
203074_at	8.85	7.3	2.92	0.0051	0.0356	ANXA8; ANXA8L1; LINC00842	annexin A8; annexin A8-like 1; long intergenic non-protein coding RNA 842
202878_s_at	9.34	7.79	2.92	5.13e-06	0.0004	CD93	CD93 molecule
219436_s_at	7.96	6.41	2.92	6.19e-07	8.88e-05	EMCN	endomucin
204115_at	8.92	7.37	2.92	0.0215	0.0908	GNG11	guanine nucleotide binding protein (G protein), gamma 11
201465_s_at	7.32	5.78	2.91	0.0105	0.0567	JUN	jun proto-oncogene
202073_at	7.8	6.27	2.9	7.63e-08	2.23e-05	OPTN	optineurin
201810_s_at	9.25	7.71	2.9	5.01e-07	7.83e-05	SH3BP5	SH3-domain binding protein 5 (BTK-associated)
212473_s_at	8.66	7.13	2.89	0.0012	0.0141	MICAL2	microtubule associated monooxygenase, calponin and LIM domain containing 2
203037_s_at	8.31	6.78	2.89	4.5e-06	0.0003	MTSS1	metastasis suppressor 1
205913_at	8.14	6.62	2.88	0.0007	0.0102	PLIN1	perilipin 1
209496_at	9.16	7.63	2.88	8.85e-05	0.0025	RARRES2	retinoic acid receptor responder (tazarotene induced) 2
212354_at	9.74	8.21	2.88	0.0004	0.0073	SULF1	sulfatase 1
205206_at	7.28	5.76	2.87	0.0039	0.03	ANOS1	anosmin 1
205518_s_at	7.57	6.04	2.87	8.54e-07	0.0001	CMAHP	cytidine monophospho-N-acetylneuraminic acid hydroxylase, pseudogene
204964_s_at	8.23	6.71	2.87	4.43e-05	0.0016	SSPN	sarcospan
218729_at	8.87	7.35	2.86	0.018	0.0805	LXN	latexin
202551_s_at	8.36	6.85	2.85	9.83e-07	0.0001	CRIM1	cysteine rich transmembrane BMP regulator 1 (chordin-like)
201694_s_at	8.85	7.34	2.85	0.0228	0.0944	EGR1	early growth response 1
212530_at	8.91	7.4	2.85	7.1e-10	1.13e-06	NEK7	NIMA-related kinase 7
201312_s_at	10.09	8.57	2.85	1.77e-06	0.0002	SH3BGRL	SH3 domain binding glutamate-rich protein like
201719_s_at	8.8	7.3	2.83	7.27e-06	0.0005	EPB41L2	erythrocyte membrane protein band 4.1-like 2
204396_s_at	7.53	6.03	2.83	3.21e-05	0.0013	GRK5	G protein-coupled receptor kinase 5
212233_at	9.16	7.66	2.83	0.0001	0.003	MAP1B	microtubule associated protein 1B
211699_x_at	11.8	10.3	2.82	0.0007	0.0098	HBA1; HBA2	hemoglobin, alpha 1; hemoglobin, alpha 2
203300_x_at	8.96	7.47	2.81	2.57e-06	0.0002	AP1S2	adaptor-related protein complex 1 sigma 2 subunit
218450_at	8.93	7.44	2.81	5.81e-09	4.03e-06	HEBP1	heme binding protein 1
204823_at	7.39	5.9	2.81	0.0004	0.0073	NAV3	neuron navigator 3
214438_at	7.12	5.63	2.8	1.24e-05	0.0007	HLX	H2.0-like homeobox
212706_at	6.45	4.96	2.8	4.05e-08	1.58e-05	LOC102724229; RASA4	uncharacterized LOC102724229; RAS p21 protein activator 4
204030_s_at	6.76	5.28	2.79	0.0013	0.0149	IQCJ-SCHIP1; SCHIP1	IQCJ-SCHIP1 readthrough; schwannomin interacting protein 1
204589_at	8.41	6.93	2.79	5.24e-09	3.88e-06	NUAK1	NUAK family, SNF1-like kinase, 1
203680_at	7.87	6.39	2.79	0.0004	0.0068	PRKAR2B	protein kinase, cAMP-dependent, regulatory, type II, beta
220532_s_at	8.15	6.67	2.79	0.0003	0.0053	TMEM176B	transmembrane protein 176B
201324_at	9.08	7.6	2.78	0.0002	0.004	EMP1	epithelial membrane protein 1
207876_s_at	8.02	6.54	2.78	8.72e-05	0.0025	FLNC	filamin C, gamma
200696_s_at	11.41	9.94	2.78	0.0007	0.0101	GSN	gelsolin
201581_at	8.53	7.06	2.77	1.13e-05	0.0006	TMX4	thioredoxin-related transmembrane protein 4
212071_s_at	10.74	9.28	2.75	9.44e-08	2.56e-05	SPTBN1	spectrin, beta, non-erythrocytic 1
216331_at	8.2	6.75	2.74	1.97e-06	0.0002	ITGA7	integrin alpha 7
218854_at	8.04	6.59	2.73	5.24e-05	0.0018	DSE	dermatan sulfate epimerase
203729_at	9.32	7.87	2.73	7.81e-07	0.0001	EMP3	epithelial membrane protein 3
200799_at	10.97	9.52	2.73	0.0002	0.0038	HSPA1A; HSPA1B	heat shock 70kDa protein 1A; heat shock 70kDa protein 1B
212592_at	5.34	3.89	2.73	1.66e-05	0.0008	JCHAIN	joining chain of multimeric IgA and IgM
218559_s_at	8.17	6.72	2.73	0.0056	0.0378	MAFB	v-maf avian musculoaponeurotic fibrosarcoma oncogene homolog B
219134_at	7.27	5.83	2.72	4.32e-06	0.0003	ADGRL4	adhesion G protein-coupled receptor L4
204082_at	8.19	6.75	2.72	2.52e-05	0.0011	PBX3	pre-B-cell leukemia homeobox 3
205200_at	8.92	7.49	2.7	0.015	0.0719	CLEC3B; EXOSC7	C-type lectin domain family 3, member B; exosome component 7
49452_at	7.36	5.93	2.69	7.18e-05	0.0022	ACACB	acetyl-CoA carboxylase beta
218469_at	5.47	4.04	2.69	0.0325	0.1178	GREM1	gremlin 1, DAN family BMP antagonist
204482_at	8.22	6.8	2.67	7.64e-06	0.0005	CLDN5	claudin 5
220765_s_at	8.29	6.88	2.67	0.0002	0.0039	LIMS2	LIM and senescent cell antigen-like domains 2
203535_at	6.89	5.47	2.67	0.0012	0.0143	S100A9	S100 calcium binding protein A9
38241_at	6	4.59	2.66	0.0002	0.0045	BTN3A3	butyrophilin, subfamily 3, member A3
201645_at	9.01	7.6	2.66	0.0046	0.0333	TNC	tenascin C
201438_at	11.94	10.53	2.65	7.34e-05	0.0022	COL6A3	collagen, type VI, alpha 3
206697_s_at	6.36	4.96	2.65	0.0142	0.0694	HP	haptoglobin
218611_at	6.93	5.54	2.64	2.87e-07	5.44e-05	IER5	immediate early response 5
203153_at	7.02	5.62	2.64	0.0002	0.0052	IFIT1	interferon-induced protein with tetratricopeptide repeats 1
204134_at	8.14	6.75	2.63	2.75e-05	0.0012	PDE2A	phosphodiesterase 2A, cGMP-stimulated
209774_x_at	6.12	4.72	2.62	0.0498	0.1545	CXCL2	chemokine (C-X-C motif) ligand 2
205547_s_at	11.32	9.92	2.62	0.0043	0.032	TAGLN	transgelin
217414_x_at	11.95	10.57	2.61	0.0008	0.0114	HBA2	hemoglobin, alpha 2
220170_at	5.95	4.58	2.59	1.88e-05	0.0009	FHL5	four and a half LIM domains 5
200832_s_at	7.92	6.55	2.59	0.0106	0.057	SCD	stearoyl-CoA desaturase (delta-9-desaturase)
208609_s_at	9.17	7.79	2.59	0.0002	0.0041	TNXB	tenascin XB
219091_s_at	7.78	6.41	2.58	2.6e-09	2.4e-06	MMRN2	multimerin 2
218802_at	7.98	6.62	2.56	2.13e-05	0.001	CCDC109B	coiled-coil domain containing 109B
212886_at	5.7	4.34	2.56	2.82e-07	5.41e-05	CCDC69	coiled-coil domain containing 69
202912_at	7.26	5.91	2.55	0.0219	0.0921	ADM	adrenomedullin
211734_s_at	5.57	4.22	2.55	4.86e-05	0.0017	FCER1A	Fc fragment of IgE, high affinity I, receptor for; alpha polypeptide
219243_at	7.47	6.12	2.55	1.68e-06	0.0002	GIMAP4	GTPase, IMAP family member 4
221011_s_at	8.64	7.29	2.55	0.025	0.1	LBH	limb bud and heart development
211675_s_at	8.51	7.16	2.55	1.6e-05	0.0008	MDFIC	MyoD family inhibitor domain containing
219689_at	6.81	5.46	2.55	9.83e-05	0.0027	SEMA3G	sema domain, immunoglobulin domain (Ig), short basic domain, secreted, (semaphorin) 3G
212730_at	7.9	6.55	2.55	0.0056	0.0378	SYNM	synemin, intermediate filament protein
204122_at	8.4	7.04	2.55	0.0048	0.0341	TYROBP	TYRO protein tyrosine kinase binding protein
203562_at	8.05	6.7	2.54	4.58e-07	7.31e-05	FEZ1	fasciculation and elongation protein zeta 1
209312_x_at	11.19	9.85	2.54	0.0002	0.0039	HLA-DRB1; HLA-DRB4; HLA-DRB5; LOC105369230	major histocompatibility complex, class II, DR beta 1; major histocompatibility complex, class II, DR beta 4; major histocompatibility complex, class II, DR beta 5; HLA class II histocompatibility antigen, DRB1-7 beta chain
207761_s_at	9.87	8.53	2.54	0.0007	0.0099	METTL7A	methyltransferase like 7A
206093_x_at	9.9	8.55	2.54	5.8e-07	8.6e-05	TNXA; TNXB	tenascin XA (pseudogene); tenascin XB
209543_s_at	8.57	7.24	2.53	5.84e-06	0.0004	CD34	CD34 molecule
204570_at	8.16	6.82	2.53	1.68e-05	0.0008	COX7A1	cytochrome c oxidase subunit VIIa polypeptide 1 (muscle)
203501_at	6.79	5.45	2.53	0.0001	0.0029	CPQ	carboxypeptidase Q
221773_at	8.95	7.61	2.53	0.0018	0.018	ELK3	ELK3, ETS-domain protein (SRF accessory protein 2)
213316_at	5.85	4.51	2.53	2.88e-06	0.0003	KIAA1462	KIAA1462
214110_s_at	7.71	6.38	2.52	5.74e-06	0.0004	LOC100996732; LOC645166; LOC654342	uncharacterized LOC100996732; lymphocyte-specific protein 1 pseudogene
201939_at	6.82	5.49	2.52	0.0002	0.0049	PLK2	polo-like kinase 2
217232_x_at	12.16	10.83	2.5	0.0018	0.018	HBB	hemoglobin, beta
203060_s_at	8.29	6.97	2.5	0.0492	0.1533	PAPSS2	3'-phosphoadenosine 5'-phosphosulfate synthase 2
212977_at	7.42	6.11	2.49	0.0015	0.0165	ACKR3	atypical chemokine receptor 3
212993_at	6.96	5.65	2.48	0.0003	0.0053	NACC2	NACC family member 2, BEN and BTB (POZ) domain containing
209074_s_at	7.29	5.98	2.47	0.0014	0.0158	FAM107A	family with sequence similarity 107, member A
209348_s_at	8.41	7.11	2.47	0.0001	0.0029	MAF	v-maf avian musculoaponeurotic fibrosarcoma oncogene homolog
208850_s_at	8.64	7.33	2.47	7.57e-07	0.0001	THY1	Thy-1 cell surface antigen
201829_at	7.63	6.33	2.46	0.0017	0.0178	NET1	neuroepithelial cell transforming 1
201200_at	9.08	7.79	2.45	0.0086	0.0499	CREG1	cellular repressor of E1A-stimulated genes 1
209210_s_at	10.37	9.08	2.45	0.007	0.0437	FERMT2	fermitin family member 2
218454_at	8.86	7.57	2.45	0.0002	0.0042	PLBD1	phospholipase B domain containing 1
206007_at	5.09	3.79	2.45	0.0083	0.0487	PRG4	proteoglycan 4
212667_at	10.47	9.19	2.44	5.49e-07	8.36e-05	SPARC	secreted protein, acidic, cysteine-rich (osteonectin)
201859_at	9.43	8.14	2.44	0.0004	0.0067	SRGN	serglycin
204774_at	6.6	5.32	2.43	0.0013	0.0147	EVI2A	ecotropic viral integration site 2A
210889_s_at	6.25	4.97	2.43	0.001	0.0128	FCGR2B	Fc fragment of IgG, low affinity IIb, receptor (CD32)
218934_s_at	8.08	6.79	2.43	0.0002	0.0047	HSPB7	heat shock 27kDa protein family, member 7 (cardiovascular)
200872_at	10.83	9.54	2.43	0.0001	0.0035	S100A10	S100 calcium binding protein A10
201061_s_at	9.99	8.71	2.43	6.12e-07	8.84e-05	STOM	stomatin
213891_s_at	9.33	8.05	2.43	0.0117	0.061	TCF4	transcription factor 4
201506_at	10	8.72	2.43	0.0242	0.098	TGFBI	transforming growth factor, beta-induced, 68kDa
211535_s_at	9.18	7.91	2.42	3.75e-05	0.0014	FGFR1	fibroblast growth factor receptor 1
204971_at	5.6	4.33	2.41	0.0013	0.0148	CSTA	cystatin A (stefin A)
209101_at	8.95	7.68	2.41	0.0336	0.1202	CTGF	connective tissue growth factor
220272_at	7.8	6.54	2.4	3.83e-05	0.0014	BNC2	basonuclin 2
201990_s_at	7.33	6.07	2.4	2.28e-06	0.0002	CREBL2	cAMP responsive element binding protein-like 2
203865_s_at	7.19	5.94	2.39	6.17e-06	0.0004	ADARB1	adenosine deaminase, RNA-specific, B1
202222_s_at	7.12	5.87	2.39	0.0088	0.0505	DES	desmin
203159_at	8.54	7.29	2.39	8.52e-07	0.0001	GLS	glutaminase
213438_at	6.04	4.79	2.39	0.0002	0.0048	NFASC	neurofascin
218668_s_at	6.07	4.81	2.39	0.0018	0.0181	RAP2C	RAP2C, member of RAS oncogene family
209406_at	6.78	5.53	2.38	0.027	0.1046	BAG2	BCL2-associated athanogene 2
214836_x_at	7.6	6.35	2.38	0.0002	0.0052	IGK; IGKC; IGKV1-5; IGKV2-28; IGKV2D-28	immunoglobulin kappa locus; immunoglobulin kappa constant; immunoglobulin kappa variable 1-5; immunoglobulin kappa variable 2-28; immunoglobulin kappa variable 2D-28
204773_at	7.53	6.28	2.38	6.24e-06	0.0004	IL11RA	interleukin 11 receptor, alpha
210260_s_at	6.54	5.29	2.38	8.47e-06	0.0005	TNFAIP8	tumor necrosis factor, alpha-induced protein 8
220276_at	5.64	4.4	2.37	0.0006	0.0095	RERGL	RERG/RAS-like
211276_at	5.26	4.02	2.37	0.0005	0.0084	TCEAL2	transcription elongation factor A (SII)-like 2
209619_at	11.31	10.07	2.36	2.52e-05	0.0011	CD74	CD74 molecule, major histocompatibility complex, class II invariant chain
203104_at	8.63	7.39	2.36	0.0014	0.0159	CSF1R	colony stimulating factor 1 receptor
212788_x_at	12.85	11.61	2.36	0.0001	0.003	FTL	ferritin, light polypeptide
45714_at	8.32	7.07	2.36	2.49e-07	4.89e-05	HCFC1R1	host cell factor C1 regulator 1 (XPO1 dependent)
201215_at	10.39	9.16	2.35	6.33e-07	8.94e-05	PLS3	plastin 3
219568_x_at	5.67	4.44	2.35	1.28e-05	0.0007	SOX18	SRY box 18
200911_s_at	10.35	9.12	2.35	4.27e-05	0.0016	TACC1	transforming, acidic coiled-coil containing protein 1
210982_s_at	9.72	8.5	2.34	0.0024	0.0221	HLA-DRA	major histocompatibility complex, class II, DR alpha
218217_at	8.12	6.89	2.34	5.12e-08	1.83e-05	SCPEP1	serine carboxypeptidase 1
221276_s_at	5.4	4.17	2.34	0.001	0.0127	SYNC	syncoilin, intermediate filament protein
202766_s_at	10.29	9.07	2.33	0.0058	0.0388	FBN1	fibrillin 1
212372_at	9.48	8.26	2.33	2.17e-05	0.001	MYH10	myosin, heavy chain 10, non-muscle
215235_at	9.03	7.81	2.33	3.5e-08	1.44e-05	SPTAN1	spectrin, alpha, non-erythrocytic 1
209135_at	6.44	5.22	2.32	3.33e-05	0.0013	ASPH	aspartate beta-hydroxylase
218918_at	7.37	6.16	2.31	1.83e-06	0.0002	MAN1C1	mannosidase, alpha, class 1C, member 1
213566_at	6.64	5.43	2.31	0.0037	0.0287	RNASE6	ribonuclease, RNase A family, k6
209263_x_at	8.4	7.19	2.31	3.78e-08	1.53e-05	TSPAN4	tetraspanin 4
201963_at	8.05	6.84	2.3	0.0015	0.016	ACSL1	acyl-CoA synthetase long-chain family member 1
216442_x_at	11.55	10.35	2.3	0.0015	0.016	FN1	fibronectin 1
220122_at	5.87	4.67	2.3	6.85e-06	0.0004	MCTP1	multiple C2 domains, transmembrane 1
218574_s_at	8.68	7.48	2.29	0.0351	0.1234	LMCD1	LIM and cysteine-rich domains 1
205619_s_at	6.18	4.99	2.29	1.6e-05	0.0008	MEOX1	mesenchyme homeobox 1
201058_s_at	9.62	8.42	2.29	0.0018	0.0184	MYL9	myosin light chain 9
212587_s_at	7.44	6.24	2.29	0.0115	0.0602	PTPRC	protein tyrosine phosphatase, receptor type, C
201780_s_at	8.06	6.86	2.29	7.07e-05	0.0022	RNF13	ring finger protein 13
202664_at	6.97	5.78	2.29	1.13e-05	0.0006	WIPF1	WAS/WASL interacting protein family, member 1
201153_s_at	9.27	8.08	2.28	3.05e-05	0.0012	MBNL1	muscleblind like splicing regulator 1
218736_s_at	8.24	7.05	2.28	0.0002	0.0048	PALMD	palmdelphin
207808_s_at	7.74	6.55	2.28	0.0001	0.0035	PROS1	protein S (alpha)
203002_at	8.27	7.09	2.27	4.24e-05	0.0015	AMOTL2	angiomotin like 2
205463_s_at	7.11	5.93	2.27	0.0002	0.0042	PDGFA	platelet-derived growth factor alpha polypeptide
202450_s_at	10.02	8.85	2.26	0.0027	0.024	CTSK	cathepsin K
203238_s_at	8.8	7.63	2.26	1.38e-05	0.0007	NOTCH3	notch 3
203810_at	6.19	5.02	2.25	9.39e-06	0.0006	DNAJB4	DnaJ (Hsp40) homolog, subfamily B, member 4
203083_at	9.69	8.52	2.25	0.0045	0.0326	THBS2	thrombospondin 2
204151_x_at	8.84	7.68	2.24	6.59e-05	0.0021	AKR1C1	aldo-keto reductase family 1, member C1
212923_s_at	7.56	6.4	2.24	5.61e-07	8.47e-05	PXDC1	PX domain containing 1
202897_at	7.64	6.48	2.24	0.0004	0.0067	SIRPA	signal-regulatory protein alpha
204042_at	7.46	6.29	2.24	8.18e-08	2.3e-05	WASF3	WAS protein family, member 3
201288_at	8.89	7.73	2.23	8.83e-05	0.0025	ARHGDIB	Rho GDP dissociation inhibitor (GDI) beta
219922_s_at	8.5	7.34	2.23	0.0012	0.0144	LTBP3	latent transforming growth factor beta binding protein 3
219165_at	7.88	6.73	2.23	1.37e-05	0.0007	PDLIM2	PDZ and LIM domain 2 (mystique)
209699_x_at	8.54	7.39	2.22	3.28e-05	0.0013	AKR1C2	aldo-keto reductase family 1, member C2
216598_s_at	8.17	7.03	2.21	0.0003	0.0059	CCL2	chemokine (C-C motif) ligand 2
202554_s_at	8.38	7.23	2.21	1.45e-05	0.0007	GSTM3	glutathione S-transferase mu 3 (brain)
204362_at	6.3	5.15	2.21	1.67e-05	0.0008	SKAP2	src kinase associated phosphoprotein 2
208370_s_at	7.14	6	2.2	0.0018	0.0181	RCAN1	regulator of calcineurin 1
202820_at	7.67	6.54	2.19	3.15e-06	0.0003	AHR	aryl hydrocarbon receptor
201445_at	8.75	7.62	2.19	8.64e-05	0.0025	CNN3	calponin 3, acidic
221447_s_at	7.93	6.8	2.19	0.0005	0.0079	GLT8D2	glycosyltransferase 8 domain containing 2
201137_s_at	9.52	8.39	2.19	5.58e-05	0.0019	HLA-DPB1	major histocompatibility complex, class II, DP beta 1
203688_at	8.39	7.25	2.19	0.0005	0.0083	PKD2	polycystic kidney disease 2 (autosomal dominant)
203620_s_at	6.26	5.13	2.18	8.28e-07	0.0001	FCHSD2	FCH and double SH3 domains 2
212086_x_at	9.55	8.42	2.18	2.01e-05	0.0009	LMNA	lamin A/C
214071_at	5.46	4.34	2.17	8.84e-05	0.0025	GNAL	guanine nucleotide binding protein (G protein), alpha activating activity polypeptide, olfactory type
209220_at	6.89	5.77	2.17	0.0001	0.0034	GPC3	glypican 3
212364_at	7.76	6.65	2.16	0.0006	0.0087	MYO1B	myosin IB
212148_at	9.16	8.05	2.16	0.0001	0.0029	PBX1	pre-B-cell leukemia homeobox 1
212412_at	9.13	8.02	2.16	2.43e-05	0.0011	PDLIM5	PDZ and LIM domain 5
213620_s_at	7.91	6.8	2.15	5.03e-06	0.0004	ICAM2	intercellular adhesion molecule 2
202437_s_at	7.78	6.69	2.14	0.0443	0.1434	CYP1B1	cytochrome P450, family 1, subfamily B, polypeptide 1
201278_at	8.91	7.81	2.14	0.0026	0.0234	DAB2	Dab, mitogen-responsive phosphoprotein, homolog 2 (Drosophila)
212681_at	5.41	4.31	2.14	0.0003	0.0055	EPB41L3	erythrocyte membrane protein band 4.1-like 3
218831_s_at	9.41	8.31	2.14	0.0002	0.0044	FCGRT	Fc fragment of IgG, receptor, transporter, alpha
202075_s_at	9.14	8.04	2.14	0.0003	0.0059	PLTP	phospholipid transfer protein
205803_s_at	5.79	4.69	2.14	2.53e-05	0.0011	TRPC1	transient receptor potential cation channel, subfamily C, member 1
203066_at	7.8	6.7	2.13	0.0014	0.0154	CHST15	carbohydrate (N-acetylgalactosamine 4-sulfate 6-O) sulfotransferase 15
213306_at	8.16	7.07	2.13	3.06e-05	0.0012	MPDZ	multiple PDZ domain protein
209272_at	7.9	6.81	2.13	2.97e-05	0.0012	NAB1	NGFI-A binding protein 1
213131_at	7.19	6.1	2.13	0.0027	0.0235	OLFM1	olfactomedin 1
221872_at	8.88	7.79	2.13	0.0269	0.1043	RARRES1	retinoic acid receptor responder (tazarotene induced) 1
204787_at	8.01	6.92	2.13	0.0024	0.0223	VSIG4	V-set and immunoglobulin domain containing 4
200602_at	8.23	7.15	2.12	0.0016	0.017	APP	amyloid beta (A4) precursor protein
218501_at	8.01	6.92	2.12	1.02e-07	2.68e-05	ARHGEF3	Rho guanine nucleotide exchange factor 3
212077_at	11.16	10.08	2.12	0.0001	0.0034	CALD1	caldesmon 1
209422_at	7.4	6.32	2.12	0.0087	0.0501	PHF20	PHD finger protein 20
202458_at	9.27	8.18	2.12	0.001	0.0127	PRSS23	protease, serine, 23
204150_at	8.22	7.14	2.12	0.001	0.0132	STAB1	stabilin 1
218870_at	7.42	6.35	2.11	3.71e-05	0.0014	ARHGAP15	Rho GTPase activating protein 15
213817_at	4.76	3.68	2.11	8.68e-05	0.0025	IRAK3	interleukin 1 receptor associated kinase 3
200795_at	11.94	10.86	2.11	0.0002	0.0039	SPARCL1	SPARC like 1
204731_at	6.94	5.86	2.11	0.0005	0.0084	TGFBR3	transforming growth factor beta receptor III
202157_s_at	8.81	7.73	2.1	9.37e-07	0.0001	CELF2	CUGBP, Elav-like family member 2
201579_at	7.7	6.63	2.1	4.09e-05	0.0015	FAT1	FAT atypical cadherin 1
204358_s_at	7.43	6.36	2.1	0.0414	0.137	FLRT2	fibronectin leucine rich transmembrane protein 2
203698_s_at	5.54	4.46	2.1	2.45e-07	4.86e-05	FRZB	frizzled-related protein
202016_at	9.2	8.13	2.1	0.0411	0.1363	MEST	mesoderm specific transcript
219666_at	8.26	7.18	2.1	0.0014	0.0158	MS4A6A	membrane-spanning 4-domains, subfamily A, member 6A
214433_s_at	7.93	6.86	2.1	0.0244	0.0984	SELENBP1	selenium binding protein 1
202657_s_at	6.8	5.73	2.1	0.0004	0.0071	SERTAD2	SERTA domain containing 2
216268_s_at	8.7	7.64	2.09	0.0012	0.0145	JAG1	jagged 1
202822_at	9.11	8.05	2.09	0.0031	0.026	LPP	LIM domain containing preferred translocation partner in lipoma
204059_s_at	6.04	4.97	2.09	3.89e-05	0.0015	ME1	malic enzyme 1, NADP(+)-dependent, cytosolic
218711_s_at	5.93	4.87	2.09	0.0008	0.0111	SDPR	serum deprivation response
209447_at	8.13	7.07	2.09	0.0026	0.0232	SYNE1	spectrin repeat containing, nuclear envelope 1
204468_s_at	7.4	6.34	2.09	0.0037	0.0286	TIE1	tyrosine kinase with immunoglobulin-like and EGF-like domains 1
201425_at	9.66	8.61	2.08	4.79e-05	0.0017	ALDH2	aldehyde dehydrogenase 2 family (mitochondrial)
213848_at	6.36	5.3	2.08	0.0042	0.0315	DUSP7	dual specificity phosphatase 7
202429_s_at	8.33	7.28	2.08	0.0004	0.0065	PPP3CA	protein phosphatase 3, catalytic subunit, alpha isozyme
201427_s_at	11.6	10.55	2.07	5.96e-06	0.0004	SEPP1	selenoprotein P, plasma, 1
204288_s_at	7.9	6.85	2.07	0.0006	0.0096	SORBS2	sorbin and SH3 domain containing 2
205150_s_at	6.05	5	2.07	0.0001	0.0032	TRIL	TLR4 interactor with leucine-rich repeats
218694_at	7.59	6.55	2.06	0.0001	0.0033	ARMCX1	armadillo repeat containing, X-linked 1
211984_at	9.13	8.09	2.06	1.67e-05	0.0008	CALM1; CALM2	calmodulin 1 (phosphorylase kinase, delta); calmodulin 2 (phosphorylase kinase, delta)
222033_s_at	6.79	5.75	2.06	6.35e-07	8.94e-05	FLT1	fms-related tyrosine kinase 1
211067_s_at	7.69	6.65	2.06	5.03e-06	0.0004	GAS7	growth arrest-specific 7
204439_at	6.23	5.18	2.06	0.0013	0.0149	IFI44L	interferon-induced protein 44-like
221045_s_at	6.85	5.81	2.06	0.0023	0.0213	PER3	period circadian clock 3
222154_s_at	8.99	7.95	2.06	1.55e-06	0.0002	SPATS2L	spermatogenesis associated, serine-rich 2-like
213994_s_at	7.54	6.5	2.06	0.0113	0.0597	SPON1	spondin 1, extracellular matrix protein
206030_at	6.39	5.35	2.05	1.99e-05	0.0009	ASPA	aspartoacylase
204591_at	4.91	3.88	2.05	0.0002	0.0051	CHL1	cell adhesion molecule L1-like
203425_s_at	6.49	5.46	2.05	3.87e-06	0.0003	IGFBP5	insulin like growth factor binding protein 5
37408_at	8.96	7.93	2.05	6.78e-05	0.0021	MRC2	mannose receptor, C type 2
202260_s_at	7.57	6.54	2.05	3.65e-05	0.0014	STXBP1	syntaxin binding protein 1
209283_at	9.28	8.25	2.04	0.022	0.0923	CRYAB	crystallin alpha B
215016_x_at	9.78	8.75	2.04	0.0023	0.0215	DST	dystonin
213689_x_at	7.72	6.69	2.04	0.0016	0.0166	FAM69A	family with sequence similarity 69, member A
203812_at	8.19	7.16	2.04	1.04e-06	0.0001	SLIT3	slit guidance ligand 3
213415_at	7.11	6.09	2.03	6.59e-07	9.1e-05	CLIC2	chloride intracellular channel 2
213541_s_at	6.42	5.39	2.03	3.95e-05	0.0015	ERG	v-ets avian erythroblastosis virus E26 oncogene homolog
205756_s_at	7.13	6.11	2.03	1.36e-05	0.0007	F8	coagulation factor VIII, procoagulant component
1598_g_at	10.56	9.54	2.03	3.58e-06	0.0003	GAS6	growth arrest-specific 6
218380_at	7.68	6.66	2.03	0.0017	0.0176	LOC728392	uncharacterized LOC728392
201170_s_at	8.84	7.83	2.02	0.0282	0.1074	BHLHE40	basic helix-loop-helix family, member e40
212221_x_at	8.39	7.38	2.02	0.0004	0.0075	IDS	iduronate 2-sulfatase
201670_s_at	9.29	8.27	2.02	0.0119	0.0617	MARCKS	myristoylated alanine-rich protein kinase C substrate
212511_at	6	4.99	2.02	1.39e-05	0.0007	PICALM	phosphatidylinositol binding clathrin assembly protein
204517_at	8.76	7.75	2.02	0.0014	0.0153	PPIC	peptidylprolyl isomerase C (cyclophilin C)
212169_at	9.29	8.29	2.01	1.85e-06	0.0002	FKBP9	FK506 binding protein 9
37005_at	10.36	9.35	2.01	0.0133	0.0662	MINOS1-NBL1; NBL1	MINOS1-NBL1 readthrough; neuroblastoma 1, DAN family BMP antagonist
200701_at	10.38	9.38	2.01	0.0316	0.1158	NPC2	Niemann-Pick disease, type C2
201944_at	9.19	8.19	2	0.001	0.0127	HEXB	hexosaminidase B (beta polypeptide)
40016_g_at	8.06	7.06	2	1.59e-07	3.53e-05	MAST4	microtubule associated serine/threonine kinase family member 4
213010_at	7.3	6.3	2	6.74e-05	0.0021	PRKCDBP	protein kinase C, delta binding protein
203661_s_at	7.1	8.1	-2	0.0003	0.0055	TMOD1	tropomodulin 1
213245_at	6.04	7.05	-2.01	0.017	0.0776	ADCY1	adenylate cyclase 1 (brain)
213823_at	7.87	8.88	-2.01	0.0015	0.0163	HOXA11	homeobox A11
202699_s_at	5.84	6.85	-2.01	0.0001	0.0028	TMEM63A	transmembrane protein 63A
204086_at	5.48	6.49	-2.02	0.0015	0.0164	PRAME	preferentially expressed antigen in melanoma
200730_s_at	5.72	6.73	-2.02	0.0064	0.0411	PTP4A1	protein tyrosine phosphatase type IVA, member 1
202409_at	9.84	10.86	-2.03	0.0056	0.0378	IGF2; INS-IGF2	insulin-like growth factor 2; INS-IGF2 readthrough
209212_s_at	5.57	6.59	-2.03	5.42e-05	0.0018	KLF5	Kruppel-like factor 5 (intestinal)
218963_s_at	5.14	6.16	-2.03	0.0005	0.0079	KRT23	keratin 23, type I
204393_s_at	5	6.02	-2.04	0.0015	0.016	ACPP	acid phosphatase, prostate
204608_at	5.87	6.9	-2.04	9.02e-06	0.0005	ASL	argininosuccinate lyase
202543_s_at	5.15	6.18	-2.04	0.002	0.0196	GMFB	glia maturation factor, beta
207124_s_at	5.41	6.44	-2.04	8.01e-06	0.0005	GNB5	guanine nucleotide binding protein (G protein), beta 5
202962_at	7.21	8.24	-2.04	4.67e-07	7.41e-05	KIF13B	kinesin family member 13B
201596_x_at	8.54	9.56	-2.04	0.0438	0.1424	KRT18	keratin 18, type I
207198_s_at	8.31	9.34	-2.04	4.35e-07	7.23e-05	LIMS1	LIM and senescent cell antigen-like domains 1
220202_s_at	6.76	7.79	-2.04	3.13e-05	0.0013	RC3H2	ring finger and CCCH-type domains 2
200670_at	8.86	9.88	-2.04	9.99e-05	0.0028	XBP1	X-box binding protein 1
200722_s_at	7.57	8.6	-2.05	0.0001	0.0028	CAPRIN1	cell cycle associated protein 1
202718_at	8.83	9.87	-2.05	0.0407	0.1355	IGFBP2	insulin like growth factor binding protein 2
205266_at	6.21	7.24	-2.05	0.0012	0.0139	LIF	leukemia inhibitory factor
208606_s_at	5.5	6.54	-2.05	0.0059	0.0394	WNT4	wingless-type MMTV integration site family, member 4
217867_x_at	7.8	8.84	-2.06	2.4e-05	0.0011	BACE2	beta-site APP-cleaving enzyme 2
209163_at	6.78	7.83	-2.06	8.75e-05	0.0025	CYB561	cytochrome b561
209624_s_at	5.65	6.69	-2.06	0.0001	0.0028	MCCC2	methylcrotonoyl-CoA carboxylase 2
200822_x_at	9.46	10.5	-2.06	0.0004	0.0071	TPI1	triosephosphate isomerase 1
204905_s_at	6.65	7.69	-2.07	8.83e-05	0.0025	EEF1E1	eukaryotic translation elongation factor 1 epsilon 1
205225_at	9.15	10.21	-2.07	0.0038	0.0294	ESR1	estrogen receptor 1
200989_at	9.09	10.14	-2.07	0.0007	0.0103	HIF1A	hypoxia inducible factor 1, alpha subunit (basic helix-loop-helix transcription factor)
203126_at	6.38	7.42	-2.07	0.0441	0.143	IMPA2	inositol(myo)-1(or 4)-monophosphatase 2
203287_at	7.16	8.21	-2.07	5.68e-06	0.0004	LAD1	ladinin 1
219274_at	5.67	6.72	-2.07	0.0009	0.0117	TSPAN12	tetraspanin 12
209293_x_at	7.8	8.85	-2.08	0.016	0.0749	ID4	inhibitor of DNA binding 4, dominant negative helix-loop-helix protein
207121_s_at	8.61	9.66	-2.08	1.18e-05	0.0006	MAPK6	mitogen-activated protein kinase 6
219121_s_at	5.59	6.66	-2.09	5.49e-07	8.36e-05	ESRP1	epithelial splicing regulatory protein 1
218556_at	7.41	8.48	-2.09	5.19e-05	0.0018	ORMDL2	ORMDL sphingolipid biosynthesis regulator 2
205920_at	6.39	7.46	-2.09	7.76e-05	0.0023	SLC6A6	solute carrier family 6 (neurotransmitter transporter), member 6
200903_s_at	7.56	8.63	-2.1	0.0035	0.028	AHCY	adenosylhomocysteinase
204170_s_at	4.81	5.88	-2.1	0.04	0.1341	CKS2	CDC28 protein kinase regulatory subunit 2
219312_s_at	4.18	5.25	-2.1	0.0008	0.0107	ZBTB10	zinc finger and BTB domain containing 10
210935_s_at	5.43	6.51	-2.11	0.0096	0.0534	WDR1	WD repeat domain 1
204567_s_at	4.84	5.92	-2.12	0.0012	0.0145	ABCG1	ATP binding cassette subfamily G member 1
201015_s_at	8.09	9.18	-2.14	3.57e-05	0.0014	JUP	junction plakoglobin
216640_s_at	8.1	9.21	-2.16	5.32e-05	0.0018	PDIA6	protein disulfide isomerase family A, member 6
210652_s_at	4.75	5.86	-2.16	8.22e-05	0.0024	TTC39A	tetratricopeptide repeat domain 39A
205942_s_at	4.7	5.82	-2.18	0.0001	0.0029	ACSM3	acyl-CoA synthetase medium-chain family member 3
210320_s_at	5.8	6.92	-2.18	0.0004	0.0068	DDX52	DEAD (Asp-Glu-Ala-Asp) box polypeptide 52
200935_at	5.98	7.11	-2.19	0.0013	0.0148	CALR	calreticulin
202723_s_at	7.46	8.6	-2.2	0.0004	0.0068	FOXO1	forkhead box O1
218095_s_at	6.8	7.93	-2.2	3.51e-05	0.0014	TMEM165	transmembrane protein 165
202546_at	7.22	8.36	-2.2	0.0149	0.0717	VAMP8	vesicle associated membrane protein 8
206443_at	5.43	6.57	-2.21	9.34e-05	0.0026	RORB	RAR-related orphan receptor B
214567_s_at	5.46	6.62	-2.22	0.0011	0.0138	XCL1; XCL2	chemokine (C motif) ligand 1; chemokine (C motif) ligand 2
220104_at	4.77	5.92	-2.22	0.0042	0.0315	ZC3HAV1	zinc finger CCCH-type, antiviral 1
209186_at	9.05	10.21	-2.23	0.0005	0.0082	ATP2A2	ATPase, Ca++ transporting, cardiac muscle, slow twitch 2
205313_at	7.25	8.42	-2.24	3.59e-05	0.0014	HNF1B	HNF1 homeobox B
201399_s_at	8.55	9.71	-2.24	0.0174	0.0786	TRAM1	translocation associated membrane protein 1
207169_x_at	7.81	8.98	-2.26	6.2e-08	2e-05	DDR1	discoidin domain receptor tyrosine kinase 1
208997_s_at	7.86	9.04	-2.26	0.0028	0.0244	UCP2	uncoupling protein 2 (mitochondrial, proton carrier)
202528_at	5.69	6.87	-2.28	4e-07	6.78e-05	GALE	UDP-galactose-4-epimerase
217080_s_at	6.22	7.41	-2.28	0.0054	0.0372	HOMER2	homer scaffolding protein 2
204745_x_at	9.51	10.69	-2.28	0.0264	0.1032	MT1G	metallothionein 1G
37079_at	3.91	5.09	-2.28	0.0006	0.0096	NUS1P3	NUS1 dehydrodolichyl diphosphate synthase subunit pseudogene 3
210372_s_at	5.95	7.13	-2.28	0.0098	0.054	TPD52L1	tumor protein D52-like 1
205980_s_at	4.98	6.18	-2.29	4.92e-09	3.77e-06	ARHGAP8; PRR5-ARHGAP8	Rho GTPase activating protein 8; PRR5-ARHGAP8 readthrough
222334_at	7.2	8.39	-2.29	0.0001	0.0033	C1orf186	chromosome 1 open reading frame 186
208767_s_at	8.24	9.44	-2.29	0.0007	0.01	LAPTM4B	lysosomal protein transmembrane 4 beta
217871_s_at	9.5	10.69	-2.29	0.0025	0.0224	MIF	macrophage migration inhibitory factor (glycosylation-inhibiting factor)
219407_s_at	6.1	7.3	-2.3	7.41e-06	0.0005	LAMC3	laminin, gamma 3
204019_s_at	7.83	9.03	-2.3	6.45e-05	0.0021	SH3YL1	SH3 and SYLF domain containing 1
206366_x_at	6.05	7.26	-2.31	0.0002	0.0041	XCL1	chemokine (C motif) ligand 1
208161_s_at	6.52	7.73	-2.32	0.0008	0.0111	ABCC3	ATP binding cassette subfamily C member 3
221950_at	6.33	7.54	-2.32	0.0005	0.0076	EMX2	empty spiracles homeobox 2
202008_s_at	7.45	8.66	-2.32	0.0075	0.046	NID1	nidogen 1
221884_at	6.14	7.36	-2.33	0.0005	0.0079	MECOM	MDS1 and EVI1 complex locus
205097_at	6.34	7.56	-2.33	0.0326	0.1181	SLC26A2	solute carrier family 26 (anion exchanger), member 2
202023_at	7.11	8.33	-2.34	0.0018	0.0184	EFNA1	ephrin-A1
208284_x_at	5.91	7.14	-2.34	0.0002	0.0038	GGT1; GGT2; GGTLC1; GGTLC2; LOC102724197	gamma-glutamyltransferase 1; gamma-glutamyltransferase 2; gamma-glutamyltransferase light chain 1; gamma-glutamyltransferase light chain 2; inactive gamma-glutamyltranspeptidase 2-like
207923_x_at	5.49	6.73	-2.36	5.92e-08	1.96e-05	PAX8	paired box 8
218706_s_at	6.73	7.98	-2.37	0.0004	0.0065	GRAMD3	GRAM domain containing 3
202790_at	6.68	7.93	-2.38	9.76e-06	0.0006	CLDN7	claudin 7
209692_at	6.38	7.63	-2.38	3.55e-06	0.0003	EYA2	EYA transcriptional coactivator and phosphatase 2
210761_s_at	7	8.26	-2.39	8.1e-05	0.0024	GRB7	growth factor receptor bound protein 7
201563_at	5.91	7.17	-2.39	0.0035	0.0279	SORD	sorbitol dehydrogenase
221781_s_at	6.31	7.58	-2.4	1.28e-05	0.0007	DNAJC10	DnaJ (Hsp40) homolog, subfamily C, member 10
208622_s_at	7.28	8.56	-2.42	0.0421	0.1386	EZR	ezrin
216191_s_at	4.2	5.49	-2.45	0.0009	0.0118	TRDV3	T cell receptor delta variable 3
202489_s_at	6.91	8.21	-2.46	6.61e-06	0.0004	FXYD3	FXYD domain containing ion transport regulator 3
217752_s_at	8.17	9.47	-2.47	0.0002	0.0041	CNDP2	CNDP dipeptidase 2 (metallopeptidase M20 family)
213085_s_at	5.86	7.18	-2.48	0.0003	0.0053	WWC1	WW and C2 domain containing 1
220102_at	4.18	5.5	-2.49	0.0001	0.0034	FOXL2	forkhead box L2
205074_at	6.56	7.88	-2.5	0.001	0.0126	SLC22A5	solute carrier family 22 (organic cation/carnitine transporter), member 5
218763_at	7.65	8.98	-2.51	6.44e-05	0.0021	STX18	syntaxin 18
209498_at	5.04	6.38	-2.53	6.95e-09	4.54e-06	CEACAM1	carcinoembryonic antigen-related cell adhesion molecule 1 (biliary glycoprotein)
203725_at	7.94	9.29	-2.54	0.0394	0.1329	GADD45A	growth arrest and DNA-damage-inducible, alpha
206010_at	5.73	7.1	-2.57	0.0005	0.0079	HABP2	hyaluronan binding protein 2
203216_s_at	5.23	6.6	-2.57	2.04e-07	4.2e-05	MYO6	myosin VI
203222_s_at	6.08	7.44	-2.57	0.0073	0.0449	TLE1	transducin-like enhancer of split 1 (E(sp1) homolog, Drosophila)
215247_at	5.88	7.25	-2.58	4.23e-07	7.13e-05	LOC100288570	glycosylphosphatidylinositol anchor attachment protein 1 homolog (yeast) pseudogene
217294_s_at	7.93	9.3	-2.59	0.0122	0.0625	ENO1	enolase 1, (alpha)
218035_s_at	7.09	8.46	-2.59	0.0024	0.0223	RBM47	RNA binding motif protein 47
217143_s_at	6.86	8.24	-2.59	0.0004	0.0072	TRDC	T cell receptor delta constant
203827_at	5.49	6.87	-2.59	0.0002	0.005	WIPI1	WD repeat domain, phosphoinositide interacting 1
209270_at	5.17	6.54	-2.6	0.0013	0.015	LAMB3	laminin, beta 3
211003_x_at	6.15	7.53	-2.61	0.0007	0.0098	TGM2	transglutaminase 2
203997_at	6.78	8.18	-2.63	1.71e-06	0.0002	PTPN3	protein tyrosine phosphatase, non-receptor type 3
202089_s_at	7	8.4	-2.64	1.15e-05	0.0006	SLC39A6	solute carrier family 39 (zinc transporter), member 6
214890_s_at	5.12	6.52	-2.65	0.0027	0.0236	FAM149A	family with sequence similarity 149, member A
221874_at	5.41	6.81	-2.65	2.96e-05	0.0012	KIAA1324	KIAA1324
214450_at	6.32	7.73	-2.66	0.001	0.0126	CTSW	cathepsin W
204633_s_at	6.58	8	-2.67	3.57e-05	0.0014	RPS6KA5	ribosomal protein S6 kinase, 90kDa, polypeptide 5
205990_s_at	6.86	8.29	-2.7	0.0034	0.0273	WNT5A	wingless-type MMTV integration site family, member 5A
206701_x_at	6.56	7.99	-2.71	0.0014	0.0155	EDNRB	endothelin receptor type B
218001_at	6.17	7.61	-2.71	0.0023	0.0218	MRPS2	mitochondrial ribosomal protein S2
218096_at	6.58	8.03	-2.73	0.0001	0.003	AGPAT5	1-acylglycerol-3-phosphate O-acyltransferase 5
218858_at	7.11	8.58	-2.76	0.0005	0.0085	DEPTOR	DEP domain containing MTOR-interacting protein
220147_s_at	8.07	9.54	-2.76	1.1e-06	0.0001	FAM60A	family with sequence similarity 60, member A
202855_s_at	5.57	7.04	-2.77	0.0024	0.0218	SLC16A3	solute carrier family 16 (monocarboxylate transporter), member 3
203397_s_at	4.87	6.35	-2.78	9.51e-09	5.87e-06	GALNT3	polypeptide N-acetylgalactosaminyltransferase 3
204597_x_at	5.87	7.37	-2.83	0.0164	0.076	STC1	stanniocalcin 1
201301_s_at	8.79	10.29	-2.84	1.85e-05	0.0009	ANXA4	annexin A4
204698_at	5.44	6.97	-2.87	0.0001	0.0028	ISG20	interferon stimulated exonuclease gene 20kDa
205190_at	5.61	7.13	-2.87	1.46e-06	0.0002	PLS1	plastin 1
217755_at	6.33	7.87	-2.9	0.0003	0.0061	HN1	hematological and neurological expressed 1
212143_s_at	7.82	9.36	-2.9	0.0244	0.0985	IGFBP3	insulin like growth factor binding protein 3
209016_s_at	5.63	7.16	-2.9	0.0015	0.016	KRT7	keratin 7, type II
206268_at	5.49	7.03	-2.9	0.0062	0.0403	LEFTY1	left-right determination factor 1
219508_at	5.93	7.47	-2.91	3.56e-06	0.0003	GCNT3	glucosaminyl (N-acetyl) transferase 3, mucin type
204060_s_at	6.05	7.6	-2.92	0.0039	0.0298	PRKX; PRKY	protein kinase, X-linked; protein kinase, Y-linked, pseudogene
218350_s_at	5.87	7.42	-2.93	0.0014	0.0155	GMNN	geminin, DNA replication inhibitor
200606_at	7.82	9.37	-2.94	5.09e-06	0.0004	DSP	desmoplakin
210164_at	5.12	6.69	-2.97	0.031	0.1144	GZMB	granzyme B
206228_at	5.81	7.39	-2.98	0.0004	0.0075	PAX2	paired box 2
203836_s_at	7.16	8.75	-3	9.58e-05	0.0027	MAP3K5	mitogen-activated protein kinase kinase kinase 5
206785_s_at	3.94	5.53	-3.01	0.0023	0.0213	KLRC1; KLRC2	killer cell lectin-like receptor subfamily C, member 1; killer cell lectin-like receptor subfamily C, member 2
214238_at	7.23	8.82	-3.02	0.0013	0.0148	GDF7	growth differentiation factor 7
209529_at	6.32	7.92	-3.02	6.66e-06	0.0004	PLPP2	phospholipid phosphatase 2
204061_at	5.58	7.17	-3.02	0.0028	0.0242	PRKX	protein kinase, X-linked
208228_s_at	5.04	6.65	-3.05	0.0001	0.0029	FGFR2	fibroblast growth factor receptor 2
202826_at	6.99	8.6	-3.05	2.09e-06	0.0002	SPINT1	serine peptidase inhibitor, Kunitz type 1
210827_s_at	6.63	8.24	-3.06	1.69e-05	0.0008	ELF3	E74-like factor 3 (ets domain transcription factor, epithelial-specific )
202890_at	4.82	6.44	-3.08	3.44e-07	6.18e-05	MAP7	microtubule-associated protein 7
206893_at	4.24	5.86	-3.08	7.61e-06	0.0005	SALL1	spalt-like transcription factor 1
212115_at	8.19	9.82	-3.09	1.83e-07	3.87e-05	HN1L	hematological and neurological expressed 1-like
202525_at	6.06	7.69	-3.1	9.24e-08	2.53e-05	PRSS8	protease, serine, 8
209815_at	6.62	8.25	-3.1	0.0025	0.0223	PTCH1	patched 1
218186_at	5.04	6.68	-3.1	4.43e-06	0.0003	RAB25	RAB25, member RAS oncogene family
203423_at	8	9.63	-3.1	0.0144	0.0702	RBP1	retinol binding protein 1, cellular
213568_at	8.05	9.68	-3.11	0.0005	0.0079	OSR2	odd-skipped related transciption factor 2
205291_at	7.64	9.28	-3.13	2.08e-05	0.0009	IL2RB	interleukin 2 receptor, beta
201971_s_at	6.41	8.06	-3.15	0.0019	0.0191	ATP6V1A	ATPase, H+ transporting, lysosomal 70kDa, V1 subunit A
203954_x_at	7.09	8.74	-3.15	6.03e-08	1.97e-05	CLDN3	claudin 3
203303_at	8.74	10.4	-3.15	0.0004	0.0069	DYNLT3	dynein, light chain, Tctex-type 3
207254_at	4.21	5.87	-3.16	0.0014	0.0156	SLC15A1	solute carrier family 15 (oligopeptide transporter), member 1
219850_s_at	3.81	5.49	-3.21	4.39e-06	0.0003	EHF	ets homologous factor
207847_s_at	6.39	8.07	-3.21	0.0019	0.0187	MUC1	mucin 1, cell surface associated
218532_s_at	6.04	7.73	-3.25	0.0038	0.0294	FAM134B	family with sequence similarity 134, member B
219791_s_at	7.13	8.83	-3.26	0.0044	0.0325	HAND2-AS1	HAND2 antisense RNA 1 (head to head)
203510_at	6.78	8.49	-3.27	0.0011	0.0133	MET	MET proto-oncogene, receptor tyrosine kinase
203021_at	9.62	11.32	-3.27	0.0152	0.0727	SLPI	secretory leukocyte peptidase inhibitor
219580_s_at	4.02	5.73	-3.28	0.0009	0.0116	TMC5	transmembrane channel like 5
218960_at	6.48	8.2	-3.28	1.36e-07	3.21e-05	TMPRSS4	transmembrane protease, serine 4
202946_s_at	7.16	8.89	-3.33	0.0011	0.0133	BTBD3	BTB (POZ) domain containing 3
202286_s_at	5.4	7.14	-3.33	0.0147	0.0709	TACSTD2	tumor-associated calcium signal transducer 2
201690_s_at	5.18	6.94	-3.38	2.74e-05	0.0011	TPD52	tumor protein D52
206643_at	4.61	6.41	-3.48	0.0007	0.0098	HAL	histidine ammonia-lyase
39248_at	5.46	7.26	-3.5	1.19e-06	0.0001	AQP3	aquaporin 3 (Gill blood group)
202540_s_at	5.69	7.5	-3.51	0.0008	0.0109	HMGCR	3-hydroxy-3-methylglutaryl-CoA reductase
213629_x_at	8.83	10.64	-3.51	0.0026	0.0233	MT1F	metallothionein 1F
218857_s_at	7.2	9.05	-3.6	0.0003	0.0053	ASRGL1	asparaginase like 1
203780_at	5.01	6.88	-3.64	0.0008	0.0107	MPZL2	myelin protein zero-like 2
201739_at	9.37	11.23	-3.64	0.004	0.0304	SGK1	serum/glucocorticoid regulated kinase 1
205221_at	5.08	6.99	-3.76	0.0016	0.0172	HGD	homogentisate 1,2-dioxygenase
213915_at	6	7.92	-3.78	0.0002	0.0044	NKG7	natural killer cell granule protein 7
205488_at	5.59	7.52	-3.81	0.0032	0.0261	GZMA	granzyme A
213707_s_at	5.64	7.6	-3.88	1.76e-08	8.69e-06	DLX5	distal-less homeobox 5
203892_at	7.7	9.68	-3.94	0.0007	0.0098	WFDC2	WAP four-disulfide core domain 2
209114_at	7.09	9.08	-3.98	6.59e-08	2.06e-05	TSPAN1	tetraspanin 1
203824_at	5.06	7.07	-4.04	0.0414	0.137	TSPAN8	tetraspanin 8
219115_s_at	4.91	6.94	-4.06	8.26e-05	0.0024	IL20RA	interleukin 20 receptor, alpha
204864_s_at	5.28	7.33	-4.12	0.0028	0.0244	IL6ST	interleukin 6 signal transducer
202454_s_at	5.61	7.68	-4.22	1.73e-05	0.0008	ERBB3	erb-b2 receptor tyrosine kinase 3
205366_s_at	5.73	7.81	-4.23	8.48e-08	2.36e-05	HOXB6	homeobox B6
205597_at	5.48	7.56	-4.25	5.39e-05	0.0018	SLC44A4	solute carrier family 44, member 4
201362_at	7.12	9.22	-4.28	9.78e-07	0.0001	IVNS1ABP	influenza virus NS1A binding protein
205242_at	4.54	6.65	-4.31	0.0266	0.1036	CXCL13	chemokine (C-X-C motif) ligand 13
204818_at	5.28	7.38	-4.31	0.0005	0.0078	HSD17B2	hydroxysteroid (17-beta) dehydrogenase 2
210715_s_at	6.98	9.12	-4.38	1.79e-07	3.83e-05	SPINT2	serine peptidase inhibitor, Kunitz type, 2
213506_at	4.34	6.48	-4.4	1.86e-08	8.99e-06	F2RL1	coagulation factor II (thrombin) receptor-like 1
209043_at	9.15	11.32	-4.5	4.52e-05	0.0016	PAPSS1	3'-phosphoadenosine 5'-phosphosulfate synthase 1
206637_at	5.33	7.53	-4.61	0.0005	0.0084	P2RY14	purinergic receptor P2Y, G-protein coupled, 14
220196_at	6.03	8.24	-4.62	0.0062	0.0403	MUC16	mucin 16, cell surface associated
219313_at	4.24	6.48	-4.7	0.0012	0.0139	GRAMD1C	GRAM domain containing 1C
201428_at	5.86	8.1	-4.72	3.34e-05	0.0013	CLDN4	claudin 4
216841_s_at	4.41	6.73	-4.98	0.0066	0.0422	LOC100129518; SOD2	uncharacterized LOC100129518; superoxide dismutase 2, mitochondrial
205654_at	7.16	9.55	-5.26	0.0003	0.0055	C4BPA	complement component 4 binding protein, alpha
212686_at	4.86	7.4	-5.8	4.7e-06	0.0004	PPM1H	protein phosphatase, Mg2+/Mn2+ dependent, 1H
204124_at	6.61	9.2	-5.99	2.75e-06	0.0002	SLC34A2	solute carrier family 34 (type II sodium/phosphate cotransporter), member 2
204602_at	6.52	9.14	-6.14	0.0394	0.1329	DKK1	dickkopf WNT signaling pathway inhibitor 1
205513_at	6.08	8.71	-6.18	0.0001	0.003	TCN1	transcobalamin I (vitamin B12 binding protein, R binder family)
209772_s_at	6.79	9.42	-6.2	6.97e-08	2.12e-05	CD24	CD24 molecule
205844_at	4.59	7.27	-6.43	1.35e-05	0.0007	VNN1	vanin 1
203453_at	6.03	8.76	-6.68	1.85e-05	0.0009	SCNN1A	sodium channel, non voltage gated 1 alpha subunit
201925_s_at	6.37	9.12	-6.73	0.007	0.044	CD55	CD55 molecule, decay accelerating factor for complement (Cromer blood group)
206799_at	5.16	7.94	-6.86	0.0453	0.1454	SCGB1D2	secretoglobin, family 1D, member 2
209173_at	6.44	9.22	-6.88	6.66e-05	0.0021	AGR2	anterior gradient 2, protein disulphide isomerase family member
201131_s_at	6.27	9.12	-7.23	3.16e-05	0.0013	CDH1	cadherin 1, type 1
210397_at	5.4	8.33	-7.63	7.69e-05	0.0023	DEFB1	defensin, beta 1
217744_s_at	6.54	9.48	-7.67	6.01e-06	0.0004	PERP	PERP, TP53 apoptosis effector
211571_s_at	7.02	9.98	-7.81	0.0056	0.0379	VCAN	versican
204846_at	6.03	9.01	-7.85	0.0001	0.0034	CP	ceruloplasmin (ferroxidase)
204388_s_at	6.8	9.78	-7.85	0.0057	0.0383	MAOA	monoamine oxidase A
204304_s_at	4.84	7.84	-8.04	0.0014	0.0157	PROM1	prominin 1
222281_s_at	6.57	9.68	-8.62	3.3e-05	0.0013	C1orf186; LOC100505650	chromosome 1 open reading frame 186; uncharacterized LOC100505650
210029_at	6.68	9.82	-8.8	9.73e-08	2.6e-05	IDO1	indoleamine 2,3-dioxygenase 1
203434_s_at	5.15	8.32	-9	2.08e-05	0.0009	MME	membrane metallo-endopeptidase
218322_s_at	6.59	9.81	-9.32	4.08e-09	3.35e-06	ACSL5	acyl-CoA synthetase long-chain family member 5
209875_s_at	7.16	10.47	-9.87	0.0429	0.1404	SPP1	secreted phosphoprotein 1
205328_at	6.14	9.57	-10.74	5.96e-05	0.0019	CLDN10	claudin 10
205799_s_at	4.7	8.43	-13.29	3.37e-05	0.0013	SLC3A1	solute carrier family 3 (amino acid transporter heavy chain), member 1
203946_s_at	3.98	7.88	-14.86	5.61e-06	0.0004	ARG2	arginase 2
201839_s_at	5.42	9.62	-18.33	8.14e-07	0.0001	EPCAM	epithelial cell adhesion molecule
213664_at	5.09	9.3	-18.55	0.0004	0.0067	SLC1A1	solute carrier family 1 (neuronal/epithelial high affinity glutamate transporter, system Xag), member 1
37145_at	5.61	10.03	-21.37	7.69e-05	0.0023	GNLY	granulysin
205979_at	6.23	11.05	-28.23	8.86e-06	0.0005	SCGB2A1	secretoglobin, family 2A, member 1
205044_at	5.95	10.82	-29.33	1.25e-07	3.03e-05	GABRP	gamma-aminobutyric acid (GABA) A receptor, pi
207802_at	3.49	8.67	-36.4	0.0003	0.0063	CRISP3	cysteine-rich secretory protein 3
206859_s_at	7.13	12.84	-52.11	0.0001	0.0032	PAEP	progestagen-associated endometrial protein
