# Supplementary material for: Exosome-Enriched Hub Gene Networks Identify Diagnostic Biomarkers and Repurposable Therapeutic Targets in Endometriosis
Source: Int J Mol Sci. 2026 Mar 11;27(6):2572. doi: 10.3390/ijms27062572 (PMC13026275; doi:10.3390/ijms27062572)
Supplement: Supplementary file 1 [file ijms-27-02572-s001.zip › ijms-4159605 File S3.xlsx]

## Sheet: Functional assay
Biological process									Cellular component									Molecular function									KEGG signaling pathway
Term	Count	%	PValue	Genes	Bonferroni	Benjamini	FDR		Term	Count	%	PValue	Genes	Bonferroni	Benjamini	FDR		Term	Count	%	PValue	Genes	Bonferroni	Benjamini	FDR		Term	Count	%	PValue	Genes	Bonferroni	Benjamini	FDR
signal transduction	30	11.7647	0.00240067	CSF1R, GMFB, EPAS1, PDE1A, PPM1H, ITPR1, ADM, NR3C1, CXCL2, C3, GRK5, CHL1, OLFML1, CCL2, IGFBP6, IGFBP5, KLRC2, PDE2A, IRAK3, GNG11, ESR1, GEM, CEACAM1, TYROBP, CXCL12, MMRN2, NBL1, MET, HLA-DRB1, SKAP2	0.990696	0.127304	0.124295		plasma membrane	103	40.3922	1.49004e-06	AQP1, RGS5, RGS2, SLC39A6, SIRPA, SYNPO, PLS1, ACSL5, PDIA6, GEM, CLDN5, TYROBP, IGKV2D-28, FEZ1, AGTR1, S100A9, CFB, S100A8, SKAP2, CSF1R, NRN1, SLC22A5, IL20RA, ITPR1, LY96, LPP, C3, GRK5, C7, CALD1, MYO6, TSPAN7, TSPAN4, TRDC, CD14, KLRC1, S100A10, CD163, VCAM1, KLRC2, MCAM, CAV1, PTCH1, FZD7, PDE2A, ABCA8, ESR1, GNG11, DCLK1, BST2, FXYD1, HLA-DRA, CPE, ITM2A, HLA-DRB1, FGFR2, FGFR1, GHR, TMEM…	0.000470743	6.72647e-05	6.19432e-05		protein binding	198	77.6471	0.000353929	TRIL, AQP1, DPYSL3, VSIG4, SYNPO, TNS1, MCCC2, MEF2C, ACSL5, RNASE1, CLDN5, FEZ1, AGTR1, ZFPM2, NBL1, MYL9, CFB, SKAP2, SLC22A5, CFH, EPAS1, PDE1A, GATA6, IL20RA, PDGFA, C3, NUAK1, MYO6, TSPAN7, MAP7, TSPAN4, CD14, S100A10, EGR1, JUN, MCAM, FZD7, PDE2A, MICAL2, GNG11, DCLK1, GDF7, BST2, CD24, ITM2A, HLA-DRB1, CDKN1C, SYNM, ADIRF, TCF21, MEOX2, TMEM47, MECOM, STAB1, MRC1, TPSAB1, LMCD1, HLA-DPA1, …	0.176332	0.0242441	0.0238017		Pathways in cancer	17	6.66667	0.0208391	CSF1R, JUN, EPAS1, FZD7, LAMA4, PTCH1, PTGER3, PDGFA, GNG11, ESR1, CXCL12, MECOM, CKS2, AGTR1, MET, FGFR2, FGFR1	0.994375	0.19717	0.178736
positive regulation of transcription by RNA polymerase II	26	10.1961	0.0106693	DLX5, EPAS1, GATA6, ADIRF, TCF21, RORB, FHL5, NR3C1, MEOX2, SALL1, MECOM, EPCAM, S100A10, EGR1, JUN, MEF2C, MICAL2, ESR1, MEIS2, PAX2, DCN, KLF2, NFIB, ZFPM2, MET, FGFR2	1	0.276834	0.27029		extracellular region	74	29.0196	4.57124e-15	ECM2, HSPB6, COL14A1, HP, ADM, CLU, CXCL2, GHR, IGKV2-28, TPSAB1, VWF, IGFBP5, RNASE6, BGN, RNASE1, PDGFRL, ASPN, DCN, TGFBR3, IGKV2D-28, COL6A2, MMRN2, COL8A2, S100A9, MET, NBL1, S100A8, CFB, MATN2, CFD, C1QB, C1QA, NRN1, TNXB, CFH, PCOLCE2, LAMA4, FGL2, PDGFA, LY96, PRELP, LTBP2, AEBP1, LTBP3, THBS2, C3, IGKC, C7, FRZB, PDGFD, OLFML1, AGR2, CCL2, SLIT2, CD14, IGFBP6, PLTP, S100A10, CD74, CD163,…	1.4384e-12	4.81503e-13	4.4341e-13		identical protein binding	38	14.902	0.00180573	C1QB, CFH, PPM1H, PDGFA, NR3C1, ACACB, AQP1, GHR, PLN, BTBD3, DPYSL3, MYO6, AGR2, AOX1, SLIT2, IGFBP6, TPSAB1, AOC3, CD74, JUN, VWF, CAV1, PDE2A, SORD, TPD52L1, ESR1, GDF7, BST2, CLDN5, CEACAM1, TYROBP, DES, CFHR1, CRYAB, NBL1, MET, FGFR2, FGFR1	0.628585	0.0761185	0.0747295		PI3K-Akt signaling pathway	15	5.88235	0.00377118	NTRK2, CSF1R, TNXB, VWF, LAMA4, PDGFA, THBS2, GNG11, GHR, COL6A2, PDGFD, ITGA7, MET, FGFR2, FGFR1	0.605234	0.0927709	0.0840972
cell adhesion	22	8.62745	9.73397e-06	AOC3, TNXB, VCAM1, VWF, MCAM, LAMA4, THBS2, LYVE1, MFAP4, CLDN5, NUAK1, CEACAM1, CXCL12, CHL1, FEZ1, COL6A2, MMRN2, STAB1, CCL2, SIRPA, ITGA7, CD24	0.0187641	0.00378846	0.00369891		extracellular space	67	26.2745	6.9155e-16	TPSB2, COL14A1, TRIL, HP, ADM, CLU, CXCL2, GHR, DPYSL3, TPSAB1, PTGIS, VWF, IGFBP5, RNASE6, BGN, SORD, PDIA6, ASPN, DCN, TGFBR3, ACTA2, COL6A2, SCGB2A1, MMP23B, MMRN2, COL8A2, S100A9, NBL1, S100A8, CFB, CFD, CCL14, CSTA, TNXB, CFH, FGL2, PDGFA, PRELP, LTBP2, AEBP1, C3, IGKC, C7, FRZB, PDGFD, OLFML1, AGR2, CCL2, SLIT3, SLIT2, CD14, IGFBP6, PLTP, S100A10, VCAM1, GSN, RARRES2, GZMA, MCAM, RARRES1, P…	2.10498e-13	1.09265e-13	1.00621e-13		protein homodimerization activity	24	9.41176	9.36021e-05	TPD52, NTRK2, CSF1R, MME, HSPB6, GZMA, PDE2A, ITPR1, PDGFA, IRAK3, TPD52L1, PAPSS1, GHR, BST2, CEACAM1, PLN, TYROBP, MECOM, AOX1, SLIT2, CRYAB, FGFR2, S100A10, FGFR1	0.0500029	0.0128235	0.0125895		Focal adhesion	12	4.70588	0.000738831	JUN, TNXB, VWF, LAMA4, PDGFD, CAV1, COL6A2, PDGFA, ITGA7, THBS2, MET, MYL9	0.166248	0.0583362	0.052882
inflammatory response	21	8.23529	7.02166e-07	CCL14, AOC3, CSF1R, VCAM1, TRIL, RARRES2, PTGER3, PLA2G2A, LY96, ADM, CXCL2, C3, STAB1, AGR2, AGTR1, CCL2, CD14, ACKR1, FCGR2B, S100A9, S100A8	0.00136548	0.000455472	0.000444705		extracellular exosome	63	24.7059	2.66461e-10	HP, ADIRF, CLU, AQP1, CHL1, AOX1, SIRPA, PLS1, VWF, MME, BGN, SORD, PDIA6, RNASE1, TGFBR3, ACTA2, CEACAM1, IGKV2D-28, COL6A2, MMRN2, CRYAB, S100A9, S100A8, CFB, CFD, SLC22A5, TNXB, CFH, LAMA4, FGL2, PRELP, LTBP2, AEBP1, LTBP3, C3, RAB25, IGKC, C7, EPCAM, MYO6, MAN1C1, MYH11, SLIT2, CD14, S100A10, CD74, VCAM1, GSN, GALNT3, AKR1C1, RARRES1, PLA2G2A, LYVE1, BST2, IGLL5, DES, CXCL12, FABP4, MGP, HLA-…	8.42017e-08	1.68403e-08	1.5508e-08		calcium ion binding	23	9.01961	0.000190144	TPD52, AOC3, GSN, GALNT3, PLA2G2A, ITPR1, LTBP2, LTBP3, THBS2, ASPN, SGCE, MGP, PLSCR4, STAB1, MAN1C1, SLIT3, SLIT2, S100A9, MYL9, S100A8, S100A10, PLS1, MATN2	0.0989629	0.0208398	0.0204595		Cytoskeleton in muscle cells	12	4.70588	0.00217312	SGCE, PDLIM3, DES, COL6A2, BGN, ITGA7, MYH11, DMD, THBS2, SYNE3, MYL9, DCN	0.41443	0.0668236	0.0605758
negative regulation of transcription by RNA polymerase II	20	7.84314	0.036423	CDKN1C, EGR1, JUN, MEF2C, CAV1, PTCH1, PDE2A, GATA6, TCF21, AEBP1, NR3C1, ESR1, MEIS2, KLF2, SALL1, NFIB, ZFPM2, LMCD1, FGFR2, FGFR1	1	0.558018	0.544828		cell surface	34	13.3333	5.21044e-12	CSF1R, PDGFA, CLU, GHR, C3, EPCAM, MRC1, SLC39A6, GPC3, SIRPA, DMD, SLIT2, JAM2, S100A10, HLA-DPA1, TNS1, AOC3, CD74, VCAM1, MME, BGN, TGFBR3, BST2, CEACAM1, TYROBP, ADGRF5, HLA-DPB1, ITGA7, HLA-DRA, CD24, CRYAB, MET, FGFR2, HLA-DRB1	1.64648e-09	4.11625e-10	3.79059e-10		sequence-specific double-stranded DNA binding	16	6.27451	0.00609434	EGR1, EMX2, JUN, MEF2C, DLX5, GATA6, TCF21, RORB, NR3C1, MEOX2, ESR1, MEIS2, PAX2, KLF2, HOXA11, NFIB	0.964913	0.09542	0.0936787		Complement and coagulation cascades	11	4.31373	2.42341e-06	C1QB, CFD, C3, C1QA, CFH, C7, VWF, CFHR1, VSIG4, CLU, CFB	0.000595982	0.000596159	0.000540421
positive regulation of DNA-templated transcription	19	7.45098	0.00447861	CDKN1C, EGR1, CD74, JUN, MEF2C, DLX5, FZD7, PTCH1, GATA6, RORB, ESR1, PAX2, KLF2, HOXA11, GDF7, SALL1, MECOM, NFIB, HLA-DRB1	0.999839	0.177865	0.17366		collagen-containing extracellular matrix	33	12.9412	7.83294e-18	C1QB, C1QA, TPSB2, TNXB, COL14A1, LAMA4, FGL2, LTBP2, PRELP, LTBP3, AEBP1, THBS2, CLU, GPC3, TPSAB1, S100A10, VWF, RARRES2, BGN, DCN, ASPN, MFAP4, CXCL12, COL6A2, MMP23B, MMRN2, MGP, COL8A2, FMOD, S100A9, S100A8, FGFR2, MATN2	2.47521e-15	2.47521e-15	2.27939e-15		extracellular matrix structural constituent	15	5.88235	4.31807e-10	TNXB, VWF, COL14A1, LAMA4, FGL2, BGN, PRELP, LTBP2, AEBP1, THBS2, MFAP4, MGP, MMRN2, COL8A2, MATN2	2.3663e-07	2.3663e-07	2.32312e-07		Staphylococcus aureus infection	11	4.31373	9.31174e-06	C1QB, CFD, C3, C1QA, CFH, HLA-DPB1, HLA-DRA, FCGR2B, HLA-DRB1, CFB, HLA-DPA1	0.00228808	0.00114534	0.00103826
positive regulation of gene expression	17	6.66667	0.000544126	EGR1, CD74, NTRK2, MEF2C, GSN, DLX5, CAV1, PDE2A, CLU, GDF7, TGFBR3, ACTA2, CLDN5, TYROBP, AGR2, CCL2, LIMS1	0.653252	0.0529435	0.051692		endoplasmic reticulum	23	9.01961	0.0373935	TPD52, AOC3, PTGIS, VCAM1, SLC22A5, VWF, CAV1, PLA2G2A, PDE2A, STX18, ITPR1, ACSL5, ABCA8, HMGCR, HSD17B6, CLU, PDIA6, PTP4A1, PLN, DNAJC10, SLC39A6, MAN1C1, AGR2	0.999994	0.302983	0.279013		actin binding	14	5.4902	0.000539125	TAGLN, GMFB, GSN, FAM107A, MICAL2, SORBS1, CEACAM1, PDLIM3, CALD1, MYO6, DMD, SYNPO, TNS1, LIMS1	0.255856	0.0268582	0.0263681		Calcium signaling pathway	11	4.31373	0.0122386	NTRK2, PLN, PDE1A, PDGFD, PTGER3, AGTR1, ITPR1, PDGFA, MET, FGFR2, FGFR1	0.951649	0.150534	0.13646
positive regulation of cell population proliferation	17	6.66667	0.000884172	CCL14, TPD52, NTRK2, CSF1R, TNXB, PDGFA, AKR1C2, ADM, MEIS2, GHR, CLDN5, GRK5, RAB25, EPCAM, PDGFD, FGFR2, FGFR1	0.821177	0.0661769	0.0646126		extracellular matrix	17	6.66667	1.40952e-08	TNXB, ECM2, VWF, COL14A1, TRIL, RARRES2, BGN, PRELP, LTBP2, LTBP3, ASPN, COL6A2, MMP23B, MGP, COL8A2, FMOD, MATN2	4.45407e-06	7.42347e-07	6.83617e-07		DNA-binding transcription factor activity	14	5.4902	0.0482496	EGR1, JUN, MEF2C, EPAS1, GATA6, RORB, NR3C1, MEOX2, ESR1, PAX2, KLF2, MECOM, NFIB, HOXC6	1	0.480742	0.471969		MAPK signaling pathway	11	4.31373	0.0342113	NTRK2, CSF1R, MEF2C, JUN, MECOM, PDGFD, PDGFA, CD14, MET, FGFR2, FGFR1	0.999809	0.251415	0.227909
immune response	17	6.66667	0.00143419	CCL14, CD74, TRDV3, GZMA, CXCL2, GEM, TGFBR3, C3, IGKV2D-28, CXCL12, IGKC, IGKV2-28, HLA-DPB1, CCL2, HLA-DRA, HLA-DRB1, HLA-DPA1	0.938759	0.0872167	0.085155		external side of plasma membrane	15	5.88235	0.000530764	CD74, CD163, VCAM1, KLRC2, MCAM, GHR, TGFBR3, CXCL12, ITGA7, TRDC, CD14, KLRC1, CD24, FCGR2B, HLA-DRB1	0.154448	0.0119801	0.0110323		heparin binding	13	5.09804	3.14287e-06	TNXB, ECM2, CFH, PCOLCE2, PTCH1, PRELP, LTBP2, THBS2, TGFBR3, SLIT3, SLIT2, FGFR2, FGFR1	0.00172081	0.000861147	0.000845432		Phagosome	10	3.92157	0.00165997	C3, MRC1, STX18, HLA-DPB1, HLA-DRA, CD14, THBS2, FCGR2B, HLA-DRB1, HLA-DPA1	0.335482	0.0583362	0.052882
cell-cell adhesion	16	6.27451	3.21151e-08	CSTA, TNXB, VCAM1, COL14A1, LPP, TMEM47, NFASC, EPCAM, PERP, COL8A2, ITGA7, CD24, JAM2, LIMS2, LIMS1, MPZL2	6.24941e-05	3.1248e-05	3.05094e-05		protein-containing complex	15	5.88235	0.0422819	CD74, MEF2C, CAV1, NR3C1, CLU, ESR1, PAX2, HOXA11, C3, ACTA2, CFHR1, COL6A2, DMD, VSIG4, CRYAB	0.999999	0.334027	0.307601		DNA-binding transcription activator activity, RNA polymerase II-specific	13	5.09804	0.0250039	EGR1, JUN, MEF2C, EPAS1, DLX5, TCF21, RORB, NR3C1, MEOX2, ESR1, MEIS2, MECOM, NFIB	0.999999	0.311412	0.305729		Regulation of actin cytoskeleton	10	3.92157	0.0186723	CXCL12, GSN, C7, PDGFD, PDGFA, ITGA7, MYH11, MYL9, FGFR2, FGFR1	0.990311	0.189151	0.171467
innate immune response	15	5.88235	0.0144708	C1QB, C1QA, CSF1R, TRDV3, TRIL, RARRES2, RNASE6, LY96, CLU, BST2, C7, CD14, KLRC1, S100A9, S100A8	1	0.325078	0.317394		focal adhesion	13	5.09804	0.0065863	SVIL, GSN, MME, MCAM, CAV1, FAM107A, SORBS1, LPP, NFASC, TSPAN4, LIMS2, TNS1, LIMS1	0.876085	0.0885976	0.0815883		signaling receptor binding	12	4.70588	0.0101417	C3, CXCL12, TYROBP, LAMA4, CAV1, RARRES2, MAP7, CCL2, ADM, IGFBP6, SLIT2, CLU	0.99625	0.146254	0.143585		Coronavirus disease - COVID-19	10	3.92157	0.0216449	C1QB, CFD, C3, C1QA, JUN, C7, VWF, AGTR1, CCL2, CFB	0.995406	0.197209	0.178771
angiogenesis	12	4.70588	0.000634131	CEACAM1, CALD1, EPAS1, MCAM, CAV1, MMRN2, COL8A2, PDGFA, CCL2, MEOX2, FGFR2, FGFR1	0.708994	0.053653	0.0523848		blood microparticle	10	3.92157	8.04225e-05	C1QB, C3, IGKV2D-28, GSN, CFH, IGKC, CFHR1, HP, CLU, CFB	0.0250943	0.00215851	0.00198774		calmodulin binding	9	3.52941	0.00576895	CEACAM1, RGS2, CALD1, PDE1A, MYO6, MYH11, AEBP1, ESR1, GEM	0.958019	0.0929818	0.0912851		Tuberculosis	9	3.52941	0.0132299	C3, CD74, MRC1, HLA-DPB1, HLA-DRA, CD14, FCGR2B, HLA-DRB1, HLA-DPA1	0.962231	0.154979	0.140489
adaptive immune response	12	4.70588	0.0402306	IGKV2D-28, IGKC, KLRC2, TRDV3, IGKV2-28, HLA-DPB1, HLA-DRA, TRDC, IGH, KLRC1, HLA-DRB1, HLA-DPA1	1	0.63888	0.623778		receptor complex	10	3.92157	0.00133655	GHR, TGFBR3, NTRK2, CSF1R, KLRC2, LY96, KLRC1, MET, FGFR2, FGFR1	0.34468	0.0263343	0.0242509		integrin binding	8	3.13725	0.00437665	ECM2, CXCL12, VCAM1, TNXB, VWF, TSPAN4, ITGA7, JAM2	0.909614	0.0827806	0.08127		Proteoglycans in cancer	9	3.52941	0.0245173	FZD7, CAV1, PTCH1, ITPR1, GPC3, ESR1, MET, DCN, FGFR1	0.997771	0.215402	0.195263
response to bacterium	10	3.92157	1.71877e-05	CFD, C3, FABP4, NFIB, CAV1, GZMA, GPC3, CCL2, FCGR2B, CFB	0.0328943	0.00557454	0.00544276		endoplasmic reticulum lumen	10	3.92157	0.0155917	C3, IGFBP5, COL14A1, PDGFD, COL6A2, DNAJC10, COL8A2, GPC3, PDGFA, PDIA6	0.993028	0.158934	0.146361		oxidoreductase activity	8	3.13725	0.0278598	ADH1B, AKR1C1, DNAJC10, SORD, AOX1, MICAL2, AKR1C2, HSD17B6	1	0.318066	0.312261		Rheumatoid arthritis	8	3.13725	0.00121669	JUN, CXCL12, HLA-DPB1, HLA-DRA, CCL2, CXCL2, HLA-DRB1, HLA-DPA1	0.258802	0.0583362	0.052882
response to hypoxia	10	3.92157	0.000458413	TGFBR3, EGR1, CXCL12, VCAM1, EPAS1, CAV1, ITPR1, ADM, CD24, CRYAB	0.590278	0.0469511	0.0458413		endocytic vesicle membrane	9	3.52941	3.74377e-06	CD74, CD163, CAV1, PTCH1, STAB1, HLA-DPB1, HLA-DRA, HLA-DRB1, HLA-DPA1	0.00118234	0.000131448	0.000121049		collagen binding	7	2.7451	0.000259439	TNXB, PCOLCE2, VWF, COL14A1, COL6A2, PDGFA, AEBP1	0.132545	0.0236955	0.0232631		Hematopoietic cell lineage	8	3.13725	0.00164125	CSF1R, MME, HLA-DPB1, HLA-DRA, CD14, CD24, HLA-DRB1, HLA-DPA1	0.332409	0.0583362	0.052882
positive regulation of cell migration	10	3.92157	0.0114786	CCL14, PTP4A1, CSF1R, CXCL12, MCAM, PDGFD, CAV1, FAM107A, PDGFA, CCL2	1	0.290095	0.283237		sarcolemma	9	3.52941	4.3882e-05	SGCE, SYNM, VCAM1, DES, COL6A2, FXYD1, BGN, DMD, AQP1	0.0137713	0.00138667	0.00127697		platelet-derived growth factor beta-receptor activity	6	2.35294	0.000501838	NTRK2, CSF1R, MET, PDGFRL, FGFR2, FGFR1	0.240486	0.0268582	0.0263681		Vascular smooth muscle contraction	8	3.13725	0.00830401	ACTA2, CALD1, PLA2G2A, AGTR1, ITPR1, MYH11, ADM, MYL9	0.871434	0.150534	0.13646
complement activation	9	3.52941	2.03618e-09	C1QB, CFD, C3, C1QA, CFH, C7, CFHR1, CLU, CFB	3.96239e-06	3.9624e-06	3.86873e-06		membrane raft	9	3.52941	0.00422467	BST2, MME, CAV1, SLC39A6, DMD, CD14, SORBS1, CD24, S100A10	0.737584	0.070263	0.0647042		amyloid-beta binding	6	2.35294	0.00452069	C1QA, CD74, FCGR2B, CRYAB, CLU, ITM2A	0.916504	0.0827806	0.08127		Systemic lupus erythematosus	8	3.13725	0.0108296	C1QB, C3, C1QA, C7, HLA-DPB1, HLA-DRA, HLA-DRB1, HLA-DPA1	0.931341	0.150534	0.13646
axon guidance	9	3.52941	0.00290417	CSF1R, NFASC, CXCL12, CHL1, FEZ1, SLIT3, SLIT2, MATN2, GDF7	0.996517	0.141288	0.137948		actin cytoskeleton	9	3.52941	0.0254651	ACTA2, SVIL, GSN, CALD1, MYO6, FAM107A, DMD, SYNPO, FILIP1L	0.999712	0.236676	0.217952		structural constituent of cytoskeleton	6	2.35294	0.0145718	SYNM, DES, DMD, MYL9, HLA-DRB1, PLS1	0.999679	0.204752	0.201016		Alcoholic liver disease	8	3.13725	0.0120674	C1QB, C3, C1QA, ADH1B, LY96, CD14, ACACB, CXCL2	0.949543	0.150534	0.13646
positive regulation of MAPK cascade	9	3.52941	0.0046097	NTRK2, CD74, MEF2C, FZD7, PDGFA, IGFBP6, HLA-DRB1, FGFR2, FGFR1	0.999876	0.17836	0.174144		transport vesicle membrane	8	3.13725	1.91413e-06	CD74, CEACAM1, HLA-DPB1, ITPR1, HLA-DRA, CPE, HLA-DRB1, HLA-DPA1	0.000604684	7.56083e-05	6.96266e-05		extracellular matrix structural constituent conferring compression resistance	5	1.96078	4.06357e-05	BGN, PRELP, FMOD, DCN, ASPN	0.0220227	0.00742279	0.00728733		Cell adhesion molecules	8	3.13725	0.0192227	CLDN5, NFASC, VCAM1, HLA-DPB1, HLA-DRA, HLA-DRB1, JAM2, HLA-DPA1	0.99156	0.189151	0.171467
cell migration	9	3.52941	0.0226439	TGFBR3, CSF1R, CEACAM1, GPC3, SIRPA, IGFBP6, CD24, MET, FGFR1	1	0.440651	0.430235		stress fiber	8	3.13725	8.19686e-05	ACTA2, PDLIM3, CALD1, FAM107A, SORBS1, SYNPO, LPP, MYL9	0.0255705	0.00215851	0.00198774		MHC class II protein complex binding	5	1.96078	0.000351187	CD74, HLA-DPB1, HLA-DRA, HLA-DRB1, HLA-DPA1	0.175093	0.0242441	0.0238017		Herpes simplex virus 1 infection	8	3.13725	0.0376241	BST2, C3, CD74, HLA-DPB1, HLA-DRA, CCL2, HLA-DRB1, HLA-DPA1	0.99992	0.264444	0.23972
cellular response to transforming growth factor beta stimulus	8	3.13725	2.43053e-05	ACTA2, MEF2C, PDGFD, CAV1, PDE2A, NR3C1, FGFR2, LIMS1	0.0461975	0.00675686	0.00659714		Z disc	7	2.7451	0.0064392	PDLIM3, DES, DMD, FHL5, SYNPO, CRYAB, MYL9	0.870149	0.0885976	0.0815883		GPI-linked ephrin receptor activity	5	1.96078	0.00394429	NTRK2, CSF1R, MET, FGFR2, FGFR1	0.885335	0.0827806	0.08127		Viral myocarditis	7	2.7451	0.00124895	SGCE, CAV1, HLA-DPB1, HLA-DRA, DMD, HLA-DRB1, HLA-DPA1	0.264668	0.0583362	0.052882
animal organ morphogenesis	8	3.13725	0.000207361	PTCH1, TMEM176B, GMNN, PDGFA, CCL2, MEIS2, DCN, FGFR2	0.332067	0.0288232	0.0281419		cell-cell junction	7	2.7451	0.029469	TMEM47, CLDN5, CEACAM1, DES, PERP, LIMS2, LIMS1	0.999921	0.266063	0.245014		macrophage colony-stimulating factor receptor activity	5	1.96078	0.00394429	NTRK2, CSF1R, MET, FGFR2, FGFR1	0.885335	0.0827806	0.08127		Antigen processing and presentation	7	2.7451	0.00264891	CD74, KLRC2, HLA-DPB1, HLA-DRA, KLRC1, HLA-DRB1, HLA-DPA1	0.479256	0.0724035	0.0656341
epithelial cell differentiation	8	3.13725	0.000251407	TAGLN, DLX5, AKR1C1, GATA6, AKR1C2, TCF21, FGFR2, GDF7	0.386944	0.0305774	0.0298546		apical part of cell	6	2.35294	0.002539	VCAM1, CHL1, PTCH1, ADGRF5, MYO6, AQP1	0.552171	0.0445735	0.0410471		hepatocyte growth factor receptor activity	5	1.96078	0.00394429	NTRK2, CSF1R, MET, FGFR2, FGFR1	0.885335	0.0827806	0.08127		Apelin signaling pathway	7	2.7451	0.0337306	ACTA2, EGR1, MEF2C, AGTR1, ITPR1, GNG11, KLF2	0.999784	0.251415	0.227909
neuron migration	8	3.13725	0.000813426	NTRK2, MEF2C, EMX2, CXCL12, CHL1, DCLK1, MATN2, FGFR1	0.794759	0.0633171	0.0618204		basement membrane	6	2.35294	0.0064476	ACTA2, LAMA4, MMRN2, COL8A2, THBS2, MATN2	0.870495	0.0885976	0.0815883		stem cell factor receptor activity	5	1.96078	0.00394429	NTRK2, CSF1R, MET, FGFR2, FGFR1	0.885335	0.0827806	0.08127		Fluid shear stress and atherosclerosis	7	2.7451	0.0347484	MEF2C, JUN, VCAM1, CAV1, PDGFA, CCL2, KLF2	0.999833	0.251415	0.227909
anatomical structure morphogenesis	8	3.13725	0.00155618	TPD52, MCAM, GATA6, GPC3, ZFPM2, LYVE1, HOXA11, MPZL2	0.951717	0.0917673	0.0895981		lysosomal lumen	6	2.35294	0.00672893	CD74, BGN, GPC3, PRELP, FMOD, DCN	0.881581	0.0885976	0.0815883		platelet-derived growth factor alpha-receptor activity	5	1.96078	0.00394429	NTRK2, CSF1R, MET, FGFR2, FGFR1	0.885335	0.0827806	0.08127		Pertussis	6	2.35294	0.010925	C1QB, C3, C1QA, JUN, LY96, CD14	0.932952	0.150534	0.13646
cytoskeleton organization	8	3.13725	0.00381242	SVIL, DES, MAST4, CCL2, MICAL2, DMD, SYNE3, HLA-DRB1	0.999409	0.163888	0.160014		collagen trimer	6	2.35294	0.0079404	C1QB, C1QA, PCOLCE2, COL14A1, COL6A2, COL8A2	0.919474	0.100367	0.0924262		brain-derived neurotrophic factor receptor activity	5	1.96078	0.00394429	NTRK2, CSF1R, MET, FGFR2, FGFR1	0.885335	0.0827806	0.08127		Leishmaniasis	6	2.35294	0.0115056	C3, JUN, HLA-DPB1, HLA-DRA, HLA-DRB1, HLA-DPA1	0.941969	0.150534	0.13646
negative regulation of cell migration	8	3.13725	0.0100006	TGFBR3, BST2, CLDN5, CD74, IGFBP5, DPYSL3, MMRN2, SLIT2	1	0.2741	0.267621		Golgi lumen	6	2.35294	0.0104112	BGN, GPC3, PDGFA, PRELP, FMOD, DCN	0.96338	0.125317	0.115402		placental growth factor receptor activity	5	1.96078	0.00394429	NTRK2, CSF1R, MET, FGFR2, FGFR1	0.885335	0.0827806	0.08127		ECM-receptor interaction	6	2.35294	0.0184997	TNXB, VWF, LAMA4, COL6A2, ITGA7, THBS2	0.989883	0.189151	0.171467
positive regulation of phosphatidylinositol 3-kinase/protein kinase B signal transduction	8	3.13725	0.015541	NTRK2, CSF1R, IGFBP5, PDGFD, PDGFA, AKR1C2, DCN, FGFR1	1	0.328726	0.320955		secretory granule lumen	6	2.35294	0.0143001	CFD, C3, GSN, ADM, S100A9, S100A8	0.989448	0.155822	0.143494		boss receptor activity	5	1.96078	0.00394429	NTRK2, CSF1R, MET, FGFR2, FGFR1	0.885335	0.0827806	0.08127		Viral protein interaction with cytokine and cytokine receptor	6	2.35294	0.0289198	CCL14, CSF1R, CXCL12, IL20RA, CCL2, CXCL2	0.999268	0.231097	0.209491
positive regulation of ERK1 and ERK2 cascade	8	3.13725	0.0166294	ACTA2, CSF1R, CD74, PDGFD, PLA2G2A, PDGFA, HLA-DRB1, FGFR2	1	0.347965	0.33974		MHC class II protein complex	5	1.96078	0.000251366	CD74, HLA-DPB1, HLA-DRA, HLA-DRB1, HLA-DPA1	0.0763681	0.00611013	0.00562673		protein tyrosine kinase collagen receptor activity	5	1.96078	0.00394429	NTRK2, CSF1R, MET, FGFR2, FGFR1	0.885335	0.0827806	0.08127		Toxoplasmosis	6	2.35294	0.0438546	LAMA4, HLA-DPB1, HLA-DRA, LY96, HLA-DRB1, HLA-DPA1	0.999984	0.299673	0.271655
insulin-like growth factor receptor signaling pathway	7	2.7451	0.000574146	GHR, NTRK2, CSF1R, IGFBP5, MET, FGFR2, FGFR1	0.672939	0.0530806	0.0518259		lumenal side of endoplasmic reticulum membrane	5	1.96078	0.000808539	CD74, HLA-DPB1, HLA-DRA, HLA-DRB1, HLA-DPA1	0.22555	0.0170332	0.0156857		insulin receptor activity	5	1.96078	0.00394429	NTRK2, CSF1R, MET, FGFR2, FGFR1	0.885335	0.0827806	0.08127		Type I diabetes mellitus	5	1.96078	0.00672286	HLA-DPB1, HLA-DRA, CPE, HLA-DRB1, HLA-DPA1	0.809748	0.149277	0.13532
cell-matrix adhesion	7	2.7451	0.00255131	SGCE, ECM2, VCAM1, TNXB, ITGA7, SORBS1, LYVE1	0.993065	0.127304	0.124295		ER to Golgi transport vesicle membrane	5	1.96078	0.00527815	CD74, HLA-DPB1, HLA-DRA, HLA-DRB1, HLA-DPA1	0.812188	0.0833947	0.076797		epidermal growth factor receptor activity	5	1.96078	0.00423116	NTRK2, CSF1R, MET, FGFR2, FGFR1	0.902079	0.0827806	0.08127		Graft-versus-host disease	5	1.96078	0.0072818	HLA-DPB1, HLA-DRA, KLRC1, HLA-DRB1, HLA-DPA1	0.83435	0.149277	0.13532
insulin receptor signaling pathway	7	2.7451	0.00395824	NTRK2, CSF1R, RARRES2, SORBS1, MET, FGFR2, FGFR1	0.999555	0.163888	0.160014		clathrin-coated endocytic vesicle membrane	5	1.96078	0.0107074	CD74, HLA-DPB1, HLA-DRA, HLA-DRB1, HLA-DPA1	0.966687	0.125317	0.115402		fibroblast growth factor receptor activity	5	1.96078	0.00423116	NTRK2, CSF1R, MET, FGFR2, FGFR1	0.902079	0.0827806	0.08127		Intestinal immune network for IgA production	5	1.96078	0.0105363	CXCL12, HLA-DPB1, HLA-DRA, HLA-DRB1, HLA-DPA1	0.926147	0.150534	0.13646
positive regulation of neuron projection development	7	2.7451	0.00484562	NTRK2, RGS2, FEZ1, DPYSL3, DMD, S100A9, FGFR1	0.999922	0.17836	0.174144		caveola	5	1.96078	0.0129055	PTGIS, CAV1, PTCH1, FXYD1, AQP1	0.983505	0.145648	0.134125		insulin-like growth factor receptor activity	5	1.96078	0.00453178	NTRK2, CSF1R, MET, FGFR2, FGFR1	0.917012	0.0827806	0.08127		Malaria	5	1.96078	0.0105363	VCAM1, CCL2, ACKR1, THBS2, MET	0.926147	0.150534	0.13646
skeletal system development	7	2.7451	0.00655794	CDKN1C, DLX5, FRZB, PRELP, FGFR1, PAPSS1, HOXA11	0.999997	0.212696	0.207668		secretory granule membrane	5	1.96078	0.0351703	TYROBP, MME, ITPR1, CPE, CD14	0.999988	0.297514	0.273977		vascular endothelial growth factor receptor activity	5	1.96078	0.00484647	NTRK2, CSF1R, MET, FGFR2, FGFR1	0.930214	0.085673	0.0841097		Inflammatory bowel disease	5	1.96078	0.0267284	JUN, HLA-DPB1, HLA-DRA, HLA-DRB1, HLA-DPA1	0.998725	0.22673	0.205532
antimicrobial humoral immune response mediated by antimicrobial peptide	7	2.7451	0.00756188	CCL14, CXCL12, RNASE6, CCL2, ADM, S100A9, CXCL2	1	0.233578	0.228057		trans-Golgi network membrane	5	1.96078	0.0469079	CD74, HLA-DPB1, HLA-DRA, HLA-DRB1, HLA-DPA1	1	0.34846	0.320892		transmembrane-ephrin receptor activity	5	1.96078	0.0051755	NTRK2, CSF1R, MET, FGFR2, FGFR1	0.941781	0.0886304	0.087013		Asthma	4	1.56863	0.0172398	HLA-DPB1, HLA-DRA, HLA-DRB1, HLA-DPA1	0.986129	0.189151	0.171467
cellular response to lipopolysaccharide	7	2.7451	0.0358733	MEF2C, PLSCR4, MRC1, LY96, CCL2, CD14, CXCL2	1	0.558018	0.544828		platelet alpha granule lumen	4	1.56863	0.0491052	CFD, VWF, PDGFA, CLU	1	0.352665	0.324764		ATPase binding	5	1.96078	0.0238179	PLN, CAV1, DNAJC10, ESR1, PTPN3	0.999998	0.303539	0.298		Allograft rejection	4	1.56863	0.029122	HLA-DPB1, HLA-DRA, HLA-DRB1, HLA-DPA1	0.999304	0.231097	0.209491
complement activation, alternative pathway	6	2.35294	1.22719e-06	CFD, C3, CFH, C7, VSIG4, CFB	0.00238526	0.000597026	0.000582913		lipopolysaccharide receptor complex	3	1.17647	0.00141672	TRIL, LY96, CD14	0.361096	0.0263343	0.0242509		protein phosphatase binding	5	1.96078	0.0256533	GHR, CSF1R, CEACAM1, SIRPA, MET	0.999999	0.311592	0.305906
antigen processing and presentation of exogenous peptide antigen via MHC class II	6	2.35294	4.08652e-05	CD74, HLA-DPB1, HLA-DRA, FCGR2B, HLA-DRB1, HLA-DPA1	0.0764453	0.00994045	0.00970548		organelle	3	1.17647	0.0155766	GRAMD1C, DMD, SYNPO	0.992994	0.158934	0.146361		MHC class II receptor activity	4	1.56863	0.000523466	HLA-DPB1, HLA-DRA, HLA-DRB1, HLA-DPA1	0.249439	0.0268582	0.0263681
positive regulation of cardiac muscle cell proliferation	6	2.35294	5.59135e-05	TGFBR3, MEF2C, GATA6, ZFPM2, FGFR2, FGFR1	0.1031	0.0108808	0.0106236		costamere	3	1.17647	0.0195488	SVIL, SYNM, DMD	0.998047	0.193045	0.177772		structural constituent of muscle	4	1.56863	0.0170925	SYNM, MYH11, DMD, MYL9	0.999921	0.234167	0.229894
ureteric bud development	6	2.35294	9.8536e-05	SALL1, EPCAM, TCF21, SLIT2, FGFR2, FGFR1	0.174495	0.0159792	0.0156015		calprotectin complex	2	0.784314	0.0239953	S100A9, S100A8	0.999536	0.229773	0.211595		cytokine binding	4	1.56863	0.0216474	GHR, CSF1R, CD74, BGN	0.999994	0.289336	0.284056
positive regulation of T cell activation	6	2.35294	0.000112301	HLA-DPB1, HLA-DRA, SIRPA, CCL2, HLA-DRB1, HLA-DPA1	0.196316	0.0168105	0.0164132		complement component C1 complex	2	0.784314	0.035777	C1QB, C1QA	0.99999	0.297514	0.273977		peptide antigen binding	4	1.56863	0.0228797	HLA-DPB1, HLA-DRA, HLA-DRB1, HLA-DPA1	0.999997	0.298526	0.293078
branching involved in ureteric bud morphogenesis	6	2.35294	0.000228399	SALL1, PTCH1, GPC3, TCF21, PAX2, HOXA11	0.358865	0.0296309	0.0289305		complement component C1q complex	2	0.784314	0.035777	C1QB, C1QA	0.99999	0.297514	0.273977		chemokine activity	4	1.56863	0.0268011	CCL14, CXCL12, CCL2, CXCL2	1	0.312489	0.306787
complement activation, classical pathway	6	2.35294	0.000312789	C1QB, C3, C1QA, C7, CLU, CFB	0.455988	0.0358052	0.0349588		actin cap	2	0.784314	0.0474171	GSN, CALD1	1	0.34846	0.320892		cytoskeletal protein binding	4	1.56863	0.0310582	DES, CALD1, SORBS1, PTPN3	1	0.347345	0.341006
platelet-derived growth factor receptor-alpha signaling pathway	6	2.35294	0.00041891	NTRK2, CSF1R, PDGFA, MET, FGFR2, FGFR1	0.557524	0.0452888	0.0442183		autolysosome membrane	2	0.784314	0.0474171	HLA-DRA, HLA-DRB1	1	0.34846	0.320892		Toll-like receptor 4 binding	3	1.17647	0.000943772	LY96, S100A9, S100A8	0.40395	0.0430989	0.0423124
platelet-derived growth factor receptor-beta signaling pathway	6	2.35294	0.000600089	NTRK2, CSF1R, MET, PDGFRL, FGFR2, FGFR1	0.68905	0.0530806	0.0518259											androsterone dehydrogenase [NAD(P)+] activity	3	1.17647	0.00425899	AKR1C1, AKR1C2, HSD17B6	0.903567	0.0827806	0.08127
response to estrogen	6	2.35294	0.000770407	MME, CAV1, GATA6, CD24, ESR1, HOXA11	0.776823	0.0624671	0.0609905											CD4 receptor binding	3	1.17647	0.00425899	CD74, PLSCR4, HLA-DRB1	0.903567	0.0827806	0.08127
defense response	6	2.35294	0.00368833	CXCL12, RNASE6, HP, ACKR1, FCGR2B, TPSAB1	0.999246	0.163888	0.160014											androstan-3-alpha,17-beta-diol dehydrogenase (NAD+) activity	3	1.17647	0.00543023	AKR1C1, AKR1C2, HSD17B6	0.949404	0.0901748	0.0885292
positive regulation of neuron differentiation	6	2.35294	0.00525176	MEF2C, CXCL12, DMD, NBL1, FGFR1, GDF7	0.999965	0.182499	0.178185											nitric-oxide synthase binding	3	1.17647	0.00815878	CD74, CAV1, DMD	0.988772	0.120838	0.118633
muscle organ development	6	2.35294	0.00968791	SGCE, MEF2C, TAGLN, ITGA7, DMD, CRYAB	1	0.270239	0.263851											complement component C3b binding	3	1.17647	0.00815878	CFH, CFHR1, VSIG4	0.988772	0.120838	0.118633
fibroblast growth factor receptor signaling pathway	6	2.35294	0.00968791	NTRK2, CSF1R, GALNT3, MET, FGFR2, FGFR1	1	0.270239	0.263851											estradiol 17-beta-dehydrogenase [NAD(P)+] activity	3	1.17647	0.0261555	AKR1C1, AKR1C2, HSD17B6	1	0.311592	0.305906
response to virus	6	2.35294	0.0141048	FABP4, PDE2A, PLA2G2A, AGTR1, S100A9, S100A8	1	0.322917	0.315284											fibroblast growth factor binding	3	1.17647	0.0339768	TGFBR3, FGFR2, FGFR1	1	0.372385	0.36559
positive regulation of inflammatory response	6	2.35294	0.0141048	ACTA2, BST2, CXCL12, IRAK3, CLU, DCLK1	1	0.322917	0.315284											protein-disulfide reductase activity	3	1.17647	0.0367617	STAB1, DNAJC10, PDIA6	1	0.388172	0.381088
response to ethanol	6	2.35294	0.0151267	CLDN5, RGS2, VCAM1, CD14, S100A8, FGFR2	1	0.325078	0.317394											glycosaminoglycan binding	3	1.17647	0.0396312	TGFBR3, BGN, DCN	1	0.402183	0.394844
kidney development	6	2.35294	0.0190905	CDKN1C, SALL1, MME, AGTR1, TCF21, BICC1	1	0.38698	0.377832											trans-1,2-dihydrobenzene-1,2-diol dehydrogenase activity	2	0.784314	0.0375422	AKR1C1, AKR1C2	1	0.388172	0.381088
positive regulation of protein phosphorylation	6	2.35294	0.0223047	C3, NTRK2, CSF1R, CD74, RARRES2, HLA-DRB1	1	0.438434	0.428071											indanol dehydrogenase activity	2	0.784314	0.0375422	AKR1C1, AKR1C2	1	0.388172	0.381088
response to lipopolysaccharide	6	2.35294	0.033103	VCAM1, LY96, ADM, IRAK3, S100A8, FGFR2	1	0.558018	0.544828
cytokine-mediated signaling pathway	6	2.35294	0.0348698	GHR, CSF1R, CAV1, IL20RA, CCL2, IRAK3	1	0.558018	0.544828
negative regulation of canonical Wnt signaling pathway	6	2.35294	0.0456208	EGR1, FRZB, CAV1, GPC3, IGFBP6, BICC1	1	0.625789	0.610997
negative regulation of vascular permeability	5	1.96078	5.27483e-05	CLDN5, CEACAM1, PDE2A, ADM, SLIT2	0.0975581	0.0108808	0.0106236
positive regulation of intrinsic apoptotic signaling pathway	5	1.96078	0.00108071	CAV1, IL20RA, CLU, S100A9, S100A8	0.878057	0.0725194	0.0708052
positive regulation of immune response	5	1.96078	0.00119976	C7, HLA-DPB1, HLA-DRA, HLA-DRB1, HLA-DPA1	0.9033	0.0753951	0.0736129
antigen processing and presentation	5	1.96078	0.00250078	GHR, PDGFA, CD24, TPD52L1, FGFR1	0.992347	0.127304	0.124295
positive regulation of MAP kinase activity	5	1.96078	0.00250078	CD74, HLA-DPB1, HLA-DRA, HLA-DRB1, HLA-DPA1	0.992347	0.127304	0.124295
vascular endothelial growth factor receptor-1 signaling pathway	5	1.96078	0.00341864	NTRK2, CSF1R, MET, FGFR2, FGFR1	0.998724	0.158397	0.154653
Kit signaling pathway	5	1.96078	0.00395351	NTRK2, CSF1R, MET, FGFR2, FGFR1	0.999551	0.163888	0.160014
macrophage colony-stimulating factor signaling pathway	5	1.96078	0.00395351	NTRK2, CSF1R, MET, FGFR2, FGFR1	0.999551	0.163888	0.160014
positive regulation of fibroblast proliferation	5	1.96078	0.00424102	CD74, PDGFD, PDGFA, ESR1, AQP1	0.999744	0.171938	0.167874
stem cell differentiation	5	1.96078	0.0048577	NTRK2, CSF1R, MET, FGFR2, FGFR1	0.999923	0.17836	0.174144
brain-derived neurotrophic factor receptor signaling pathway	5	1.96078	0.0048577	EPCAM, GATA6, ESR1, PAX2, FGFR1	0.999923	0.17836	0.174144
skeletal muscle tissue development	5	1.96078	0.00518745	SVIL, MEF2C, CAV1, DMD, MEOX2	0.99996	0.182499	0.178185
inner ear morphogenesis	5	1.96078	0.00553186	NTRK2, CSF1R, MET, FGFR2, FGFR1	0.999979	0.185603	0.181216
hepatocyte growth factor receptor signaling pathway	5	1.96078	0.00553186	DLX5, MYO6, PAX2, FGFR2, FGFR1	0.999979	0.185603	0.181216
collagen-activated tyrosine kinase receptor signaling pathway	5	1.96078	0.00626579	NTRK2, CSF1R, MET, FGFR2, FGFR1	0.999995	0.206665	0.20178
vascular endothelial growth factor signaling pathway	5	1.96078	0.00792159	NTRK2, CSF1R, MET, FGFR2, FGFR1	1	0.240849	0.235156
roof of mouth development	5	1.96078	0.0103645	CLDN5, BNC2, DLX5, TCF21, MEOX2	1	0.276834	0.27029
cellular response to retinoic acid	5	1.96078	0.0114638	FZD7, RORB, PAX2, FGFR2, AQP1	1	0.290095	0.283237
chemokine-mediated signaling pathway	5	1.96078	0.0120404	CCL14, CXCL12, CCL2, ACKR1, CXCL2	1	0.300393	0.293292
response to wounding	5	1.96078	0.0132487	VWF, NFIB, PDGFA, NR3C1, LYVE1	1	0.314414	0.306982
receptor-mediated endocytosis	5	1.96078	0.0152015	MRC1, STAB1, CD14, FCGR2B, LYVE1	1	0.325078	0.317394
cellular response to type II interferon	5	1.96078	0.0173268	GSN, MRC1, SIRPA, CCL2, HLA-DPA1	1	0.354925	0.346535
lung development	5	1.96078	0.022111	MME, EPAS1, GPC3, ZFPM2, FGFR2	1	0.438434	0.428071
ephrin receptor signaling pathway	5	1.96078	0.022979	NTRK2, CSF1R, MET, FGFR2, FGFR1	1	0.442744	0.432278
cell chemotaxis	5	1.96078	0.0247766	CCL14, CXCL12, VCAM1, AGTR1, CXCL2	1	0.454099	0.443365
killing of cells of another organism	5	1.96078	0.0306678	CXCL12, C7, GZMA, PLA2G2A, CXCL2	1	0.542542	0.529717
transforming growth factor beta receptor signaling pathway	5	1.96078	0.0409288	TGFBR3, CLDN5, JUN, LTBP2, LTBP3	1	0.585642	0.571799
epidermal growth factor receptor signaling pathway	5	1.96078	0.0421752	NTRK2, CSF1R, MET, FGFR2, FGFR1	1	0.59682	0.582713
mammary gland duct morphogenesis	4	1.56863	6.79069e-05	CSF1R, PERP, PTCH1, NR3C1	0.123792	0.0120133	0.0117294
peptide antigen assembly with MHC class II protein complex	4	1.56863	0.00099841	HLA-DPB1, HLA-DRA, HLA-DRB1, HLA-DPA1	0.856852	0.0693895	0.0677493
amyloid-beta clearance	4	1.56863	0.00120105	C3, TYROBP, MME, CLU	0.903542	0.0753951	0.0736129
antigen processing and presentation of peptide or polysaccharide antigen via MHC class II	4	1.56863	0.0019578	HLA-DPB1, HLA-DRA, HLA-DRB1, HLA-DPA1	0.977932	0.112055	0.109407
positive regulation of cholesterol efflux	4	1.56863	0.00522174	CAV1, PTCH1, ABCA8, PLTP	0.999962	0.182499	0.178185
heterotypic cell-cell adhesion	4	1.56863	0.00696781	VCAM1, PERP, SIRPA, ITGA7	0.999999	0.218699	0.21353
endochondral ossification	4	1.56863	0.00902146	CSGALNACT1, MEF2C, GALNT3, DLX5	1	0.262026	0.255832
regulation of heart contraction	4	1.56863	0.0105668	CALD1, DPYSL3, FAM107A, PLS1	1	0.276834	0.27029
actin filament bundle assembly	4	1.56863	0.0105668	PLN, DES, CELF2, FXYD1	1	0.276834	0.27029
ventricular septum morphogenesis	4	1.56863	0.012256	TGFBR3, SLIT3, SLIT2, ZFPM2	1	0.301902	0.294765
embryonic limb morphogenesis	4	1.56863	0.0140913	DLX5, PTCH1, FGFR1, HOXA11	1	0.322917	0.315284
animal organ development	4	1.56863	0.0150641	MEF2C, GATA6, SLIT2, FGFR1	1	0.325078	0.317394
lung alveolus development	4	1.56863	0.0216832	IGFBP5, PDGFA, TCF21, FGFR2	1	0.435006	0.424723
epithelial to mesenchymal transition	4	1.56863	0.0311081	TGFBR3, SLC39A6, FGFR2, FGFR1	1	0.54409	0.531229
cellular response to interleukin-1	4	1.56863	0.0326036	PTGIS, SIRPA, CCL2, KLF2	1	0.558018	0.544828
cell fate commitment	4	1.56863	0.0357051	GATA6, GAS1, FGFR2, GDF7	1	0.558018	0.544828
chondrocyte differentiation	4	1.56863	0.0373109	MEF2C, NFIB, LTBP3, FGFR1	1	0.558018	0.544828
bone mineralization	4	1.56863	0.0389531	GPC3, LTBP3, FGFR2, ASPN	1	0.571916	0.558397
vasculogenesis	4	1.56863	0.0495605	NTRK2, CAV1, ADM, ZFPM2	1	0.637199	0.622137
reproductive structure development	3	1.17647	0.000944943	TCF21, FGFR2, GDF7	0.841139	0.0681059	0.066496
response to cortisol	3	1.17647	0.002323	SLIT3, SLIT2, NR3C1	0.989174	0.127304	0.124295
mesodermal cell fate specification	3	1.17647	0.00322504	EYA2, PAX2, HOXA11	0.998138	0.153071	0.149453
chronic inflammatory response	3	1.17647	0.00673943	VCAM1, S100A9, S100A8	0.999998	0.214999	0.209917
elastic fiber assembly	3	1.17647	0.00816857	MFAP4, TNXB, MYH11	1	0.240849	0.235156
negative regulation of macrophage activation	3	1.17647	0.00816857	ADGRF5, VSIG4, FCGR2B	1	0.240849	0.235156
regulation of toll-like receptor signaling pathway	3	1.17647	0.00972084	ESR1, S100A9, S100A8	1	0.270239	0.263851
relaxation of cardiac muscle	3	1.17647	0.0131815	RGS2, PLN, GSN	1	0.314414	0.306982
peptide metabolic process	3	1.17647	0.0131815	MME, CPE, AEBP1	1	0.314414	0.306982
negative regulation of nitric oxide biosynthetic process	3	1.17647	0.0150835	FRZB, PTCH1, MEOX2	1	0.325078	0.317394
somite development	3	1.17647	0.0150835	PTGIS, CAV1, SIRPA	1	0.325078	0.317394
cell projection assembly	3	1.17647	0.0170956	GSN, PDGFA, FGFR1	1	0.353916	0.34555
uterus development	3	1.17647	0.0237628	JUN, NFIB, GZMA	1	0.448955	0.438343
negative regulation of DNA binding	3	1.17647	0.0237628	CDKN1C, ESR1, HOXA11	1	0.448955	0.438343
glomerular filtration	3	1.17647	0.0261856	MCAM, ADGRF5, AQP1	1	0.467497	0.456446
positive regulation of macrophage chemotaxis	3	1.17647	0.0313146	CSF1R, RARRES2, CCL2	1	0.54409	0.531229
branching morphogenesis of an epithelial tube	3	1.17647	0.0340152	TYROBP, KLRC2, KLRC1	1	0.558018	0.544828
stimulatory C-type lectin receptor signaling pathway	3	1.17647	0.0340152	PTCH1, GAS1, FGFR2	1	0.558018	0.544828
regulation of smoothened signaling pathway	3	1.17647	0.0340152	SLIT2, MET, GDF7	1	0.558018	0.544828
muscle cell cellular homeostasis	3	1.17647	0.0396756	CDKN1C, SALL1, NR3C1	1	0.571916	0.558397
cardiac muscle cell proliferation	3	1.17647	0.0396756	PLN, CAV1, DMD	1	0.571916	0.558397
adrenal gland development	3	1.17647	0.0396756	TGFBR3, GATA6, FGFR1	1	0.571916	0.558397
positive regulation of mesenchymal cell proliferation	3	1.17647	0.04263	GAS1, ADM, HOXA11	1	0.59682	0.582713
developmental growth	3	1.17647	0.04263	PDGFA, FGFR2, FGFR1	1	0.59682	0.582713
response to type II interferon	3	1.17647	0.045664	BST2, CD74, SLC22A5	1	0.625789	0.610997
outflow tract septum morphogenesis	3	1.17647	0.045664	GATA6, ZFPM2, FGFR2	1	0.625789	0.610997
negative regulation of mitotic cell cycle	3	1.17647	0.0487749	CDKN1C, GAS1, PTPN3	1	0.637199	0.622137
antigen processing and presentation of endogenous peptide antigen via MHC class II	2	0.784314	0.0252018	S100A9, S100A8	1	0.454099	0.443365
fibroblast growth factor receptor signaling pathway involved in orbitofrontal cortex development	2	0.784314	0.0252018	HLA-DRA, HLA-DRB1	1	0.454099	0.443365
cell proliferation involved in metanephros development	2	0.784314	0.0252018	PTCH1, GPC3	1	0.454099	0.443365
neutrophil aggregation	2	0.784314	0.0252018	FGFR2, FGFR1	1	0.454099	0.443365
apoptotic process involved in luteolysis	2	0.784314	0.0375644	FGFR2, FGFR1	1	0.558018	0.544828
insulin receptor internalization	2	0.784314	0.0375644	SLIT3, SLIT2	1	0.558018	0.544828
negative regulation of cytotoxic T cell degranulation	2	0.784314	0.0375644	HLA-DRA, HLA-DRB1	1	0.558018	0.544828
transforming growth factor beta receptor complex assembly	2	0.784314	0.0375644	CEACAM1, CAV1	1	0.558018	0.544828
ventricular zone neuroblast division	2	0.784314	0.0375644	CEACAM1, FCGR2B	1	0.558018	0.544828
myeloid dendritic cell antigen processing and presentation	2	0.784314	0.0375644	TGFBR3, FMOD	1	0.558018	0.544828
prostate epithelial cord elongation	2	0.784314	0.0375644	ESR1, FGFR2	1	0.558018	0.544828
natural killer cell mediated immunity	2	0.784314	0.0375644	TYROBP, KLRC2	1	0.558018	0.544828
vertebrate eye-specific patterning	2	0.784314	0.0375644	C3, C1QA	1	0.558018	0.544828
regulation of T-helper cell differentiation	2	0.784314	0.0497709	GATA6, MEIS2	1	0.637199	0.622137
club cell differentiation	2	0.784314	0.0497709	HLA-DRA, HLA-DRB1	1	0.637199	0.622137
positive regulation of CD4-positive, alpha-beta T cell activation	2	0.784314	0.0497709	HLA-DRA, HLA-DRB1	1	0.637199	0.622137
negative regulation of hepatocyte proliferation	2	0.784314	0.0497709	AKR1C1, AKR1C2	1	0.637199	0.622137
cellular response to jasmonic acid stimulus	2	0.784314	0.0497709	EGR1, SLIT2	1	0.637199	0.622137
cellular response to heparin	2	0.784314	0.0497709	C3, C1QA	1	0.637199	0.622137
positive regulation of cardiac muscle myoblast proliferation	2	0.784314	0.0497709	CEACAM1, LIMS2	1	0.637199	0.622137
complement-mediated synapse pruning	2	0.784314	0.0497709	NFIB, GATA6	1	0.637199	0.622137
