# Supplementary material for: Exosome-Enriched Hub Gene Networks Identify Diagnostic Biomarkers and Repurposable Therapeutic Targets in Endometriosis
Source: Int J Mol Sci. 2026 Mar 11;27(6):2572. doi: 10.3390/ijms27062572 (PMC13026275; doi:10.3390/ijms27062572)
Supplement: Supplementary file 1 [file ijms-27-02572-s001.zip › ijms-4159605 File S4.xlsx]

## Sheet: 驗證
ID	desease Avg (log2)	normal Avg (log2)	Fold Change	P-val	FDR P-val	Gene Symbol	Description
16761012	9.42	8.39	2.05	0.0344	0.5171	A2M	alpha-2-macroglobulin
16981444	4.37	6.6	-4.68	0.0003	0.2079	AADAT	aminoadipate aminotransferase
17019582	4.61	5.8	-2.28	0.0329	0.5151	AARS2	alanyl-tRNA synthetase 2, mitochondrial
16848219	5.62	4.08	2.92	0.0389	0.5246	ABCA6	ATP binding cassette subfamily A member 6
16836021	7.21	5.18	4.07	0.0372	0.5221	ABCC3	ATP binding cassette subfamily C member 3
16718622	7.82	6.79	2.04	0.0391	0.5247	ABLIM1	actin binding LIM protein 1
16737260	5.18	6.42	-2.37	0.0188	0.4889	ABTB2	ankyrin repeat and BTB (POZ) domain containing 2
16692341	4.85	6.11	-2.39	0.0369	0.5221	ACP6	acid phosphatase 6, lysophosphatidic
16891575	7.18	8.21	-2.04	0.0389	0.5246	ACSL3	acyl-CoA synthetase long-chain family member 3
16716350	6.12	4.6	2.85	0.0434	0.5296	ACTA2	actin, alpha 2, smooth muscle, aorta
16924602	7.01	4.66	5.07	0.0265	0.4966	ADAMTS1	ADAM metallopeptidase with thrombospondin type 1 motif 1
16974779	5.98	7.01	-2.05	0.0042	0.4109	ADGRA3	adhesion G protein-coupled receptor A3
17109545	3.58	6.14	-5.89	0.0129	0.4749	ADGRG2	adhesion G protein-coupled receptor G2
16706906	5.51	4.23	2.44	0.0234	0.4933	ADIRF	adipogenesis regulatory factor
16682016	3.38	5.24	-3.64	0.0002	0.1881	AGMAT	agmatinase
17006683	7.07	5.55	2.86	0.0011	0.3203	AIF1	allograft inflammatory factor 1
17043355	7.05	8.11	-2.09	0.0363	0.5203	AIMP2	aminoacyl tRNA synthetase complex-interacting multifunctional protein 2
16716846	7.12	8.24	-2.19	0.0015	0.3411	ALDH18A1	aldehyde dehydrogenase 18 family, member A1
16741142	4.4	7.21	-6.98	0.0203	0.4906	ALDH3B2	aldehyde dehydrogenase 3 family, member B2
16815652	5.3	6.51	-2.31	0.0128	0.4749	ALG1	ALG1, chitobiosyldiphosphodolichol beta-mannosyltransferase
16742610	5.34	6.5	-2.23	0.0128	0.4749	ALG8	ALG8, alpha-1,3-glucosyltransferase
16773662	7.42	5.6	3.53	0.0021	0.3818	ALOX5AP	arachidonate 5-lipoxygenase-activating protein
16660436	5.86	8.94	-8.43	0.0012	0.3203	ALPL	alkaline phosphatase, liver/bone/kidney
17011671	8.2	9.41	-2.33	0.0326	0.5123	AMD1	adenosylmethionine decarboxylase 1
16763600	6.56	5.04	2.88	0.0191	0.4889	AMIGO2	adhesion molecule with Ig-like domain 2
17113418	5.04	6.82	-3.43	0.0053	0.4227	AMOT	angiomotin
16965559	6.18	7.73	-2.93	0.0193	0.4889	ANAPC4	anaphase promoting complex subunit 4
16781573	6.05	4.52	2.89	0.0039	0.4011	ANG; RNASE4	angiogenin, ribonuclease, RNase A family, 5; ribonuclease, RNase A family, 4
16714618	5.95	7.83	-3.67	0.0032	0.3909	ANK3	ankyrin 3, node of Ranvier (ankyrin G)
16851249	3.63	2.61	2.04	0.0405	0.5263	ANKRD20A5P	ankyrin repeat domain 20 family, member A5, pseudogene
17045198	4.58	6.67	-4.25	0.0294	0.5036	ANLN	anillin actin binding protein
16728287	6.35	7.89	-2.9	0.0232	0.4933	ANO1	anoctamin 1, calcium activated chloride channel
16755712	3.5	6	-5.68	0.0127	0.4749	ANO4	anoctamin 4
17108959	5.55	4.13	2.67	0.0475	0.5346	ANOS1	anosmin 1
16670681	3.84	5.08	-2.36	0.0245	0.4947	ANXA9	annexin A9
17056701	5.91	4.55	2.57	0.0449	0.531	AOAH	acyloxyacyl hydrolase (neutrophil)
17053436	4.41	3.24	2.25	0.0369	0.5221	AOC1	amine oxidase, copper containing 1
16889268	7.24	2.64	24.24	0.0007	0.3161	AOX1	aldehyde oxidase 1
16715710	7.21	8.53	-2.5	0.0136	0.4815	AP3M1	adaptor-related protein complex 3, mu 1 subunit
16703407	5.27	4.06	2.32	0.0083	0.4488	APBB1IP	amyloid beta (A4) precursor protein-binding, family B, member 1 interacting protein
17104082	4.97	6.06	-2.12	0.0238	0.4945	APEX2	APEX nuclease (apurinic/apyrimidinic endonuclease) 2
16934458	3.54	5.19	-3.15	0.014	0.4817	APOL4	apolipoprotein L, 4
16798919	4.54	6.42	-3.68	0.0178	0.4851	ARHGAP11A	Rho GTPase activating protein 11A
16986138	6.48	5.33	2.22	0.0092	0.4588	ARHGEF28	Rho guanine nucleotide exchange factor 28
17114520	7.05	5.87	2.27	0.02	0.4906	ARHGEF6	Rac/Cdc42 guanine nucleotide exchange factor 6
16703182	4.55	5.56	-2.02	0.0394	0.5247	ARMC3	armadillo repeat containing 3
17108779	6.97	8.01	-2.05	0.0478	0.5357	ARSD	arylsulfatase D
16837308	5.4	7.16	-3.39	0.0009	0.3171	ARSG	arylsulfatase G
16979163	4.83	6.03	-2.3	0.0397	0.5252	ARSJ	arylsulfatase family, member J
16869588	3.09	5.36	-4.83	0.0061	0.4264	ASF1B	anti-silencing function 1B histone chaperone
16829728	2.94	4.08	-2.2	0.0239	0.4945	ASPA	aspartoacylase
16725854	7.2	8.81	-3.06	0.0287	0.5011	ASRGL1	asparaginase like 1
17090296	8.32	6.74	3	0.0308	0.5088	ASS1	argininosuccinate synthase 1
16832852	4.35	5.6	-2.38	0.0235	0.4937	ATAD5	ATPase family, AAA domain containing 5
16672505	3.29	4.32	-2.04	0.0027	0.3842	ATP1A2	ATPase, Na+/K+ transporting, alpha 2 polypeptide
16840902	5.63	6.82	-2.29	0.0105	0.4689	AURKB	aurora kinase B
16887171	2.84	4.24	-2.63	0.0036	0.3931	B3GALT1	UDP-Gal:betaGlcNAc beta 1,3-galactosyltransferase 1
16797014	6.18	7.27	-2.12	0.0357	0.5183	BAG5	BCL2-associated athanogene 5
17010584	4.98	6.32	-2.53	0.0133	0.4762	BCKDHB	branched chain keto acid dehydrogenase E1, beta polypeptide
16812344	5.96	4.32	3.12	0.0261	0.4958	BCL2A1	BCL2-related protein A1
16962584	7.86	5.85	4.02	0.0038	0.3984	BCL6	B-cell CLL/lymphoma 6
16838359	4.09	5.8	-3.27	0.0203	0.4906	BIRC5	baculoviral IAP repeat containing 5
16804902	3.21	4.85	-3.12	0.0111	0.4738	BLM	Bloom syndrome, RecQ helicase-like
16978046	4.01	5.33	-2.5	0.0008	0.3171	BMPR1B-AS1	BMPR1B antisense RNA 1 (head to head)
16775324	4.06	5.42	-2.56	0.0399	0.5254	BORA	bora, aurora kinase A activator
16845349	4.22	5.38	-2.23	0.0301	0.5078	BRCA1	breast cancer 1, early onset
16773840	4.09	5.2	-2.15	0.0357	0.5183	BRCA2	breast cancer 2, early onset
16847432	3.59	5.49	-3.75	0.0107	0.4689	BRIP1	BRCA1 interacting protein C-terminal helicase 1
16870200	5.88	3.84	4.12	0.024	0.4945	BST2	bone marrow stromal cell antigen 2
16676150	10.07	8.42	3.15	0.0273	0.4974	BTG2	BTG family, member 2
17112735	4.54	3.54	2.01	0.0109	0.4707	BTK	Bruton agammaglobulinemia tyrosine kinase
16713562	6.66	5.15	2.85	0.0035	0.3931	C10orf10	chromosome 10 open reading frame 10
16705188	5.63	7.07	-2.72	0.0104	0.4679	C10orf107	chromosome 10 open reading frame 107
16788014	4.46	5.7	-2.36	0.0072	0.4359	C14orf132	chromosome 14 open reading frame 132
16826019	6.8	7.94	-2.2	0.0037	0.3931	C16orf58	chromosome 16 open reading frame 58
16659357	3.07	4.61	-2.92	0.0216	0.4915	C1orf158	chromosome 1 open reading frame 158
16668702	5.45	4.21	2.36	0.0121	0.4749	C1orf162	chromosome 1 open reading frame 162
16660575	4.1	2.87	2.34	0.0117	0.4749	C1QA	complement component 1, q subcomponent, A chain
16660581	7.26	6.11	2.21	0.0118	0.4749	C1QC	complement component 1, q subcomponent, C chain
16760691	7.74	5.83	3.76	0.0009	0.3171	C1R; C1RL	complement component 1, r subcomponent; complement component 1, r subcomponent-like
16747678	9.3	7.62	3.2	0.0043	0.4109	C1S	complement component 1, s subcomponent
17006911	6.79	4.83	3.88	7.09e-05	0.125	C2	complement component 2
16883380	3.61	5.19	-2.98	6.08e-05	0.125	C2orf15	chromosome 2 open reading frame 15
16867784	11.13	7.93	9.23	0.0005	0.2564	C3	complement component 3
17007048	8.53	5.82	6.55	5.04e-05	0.125	C4A; C4B; C4B_2; STK19	complement component 4A (Rodgers blood group); complement component 4B (Chido blood group); complement component 4B (Chido blood group), copy 2; serine/threonine kinase 19
17007118	8.62	5.82	6.96	4.92e-05	0.125	C4B; C4B_2; C4A	complement component 4B (Chido blood group); complement component 4B (Chido blood group), copy 2; complement component 4A (Rodgers blood group)
16676738	9.26	4.8	21.93	3.56e-06	0.043	C4BPA	complement component 4 binding protein, alpha
16983674	6.42	7.43	-2.02	0.0139	0.4817	C5orf22	chromosome 5 open reading frame 22
17090042	2.82	3.89	-2.09	0.0123	0.4749	C9orf106	chromosome 9 open reading frame 106
17095307	5.47	6.75	-2.43	0.014	0.4817	C9orf64	chromosome 9 open reading frame 64
17088408	5.67	7.11	-2.73	0.0228	0.4926	C9orf91	chromosome 9 open reading frame 91
16851586	4.88	6.07	-2.28	0.0341	0.5168	CABYR	calcium binding tyrosine-(Y)-phosphorylation regulated
16941809	4.52	6.77	-4.76	0.0494	0.5374	CACNA1D	calcium channel, voltage-dependent, L type, alpha 1D subunit
16849585	6.31	7.67	-2.56	0.0304	0.5086	CANT1	calcium activated nucleotidase 1
17072661	2.83	4.22	-2.61	0.0102	0.4644	CASC21	cancer susceptibility candidate 21 (non-protein coding)
16799598	3.6	5.35	-3.36	0.0452	0.5325	CASC5	cancer susceptibility candidate 5
16920531	3.69	5.12	-2.7	0.0107	0.4689	CBLN4	cerebellin 4 precursor
17098949	4.27	5.71	-2.71	0.0395	0.5251	CCBL1	cysteine conjugate-beta lyase, cytoplasmic
16819666	5.81	6.88	-2.1	0.0031	0.3909	CCDC113	coiled-coil domain containing 113
16833218	2.5	1.48	2.02	0.0334	0.5157	CCL11	chemokine (C-C motif) ligand 11
16833204	8.06	4.78	9.72	0.0313	0.5088	CCL2	chemokine (C-C motif) ligand 2
16833420	5.36	4.2	2.23	0.0158	0.4846	CCL4	chemokine (C-C motif) ligand 4
16833426	5.35	4.15	2.3	0.044	0.5303	CCL4L2; CCL4L1	chemokine (C-C motif) ligand 4-like 2; chemokine (C-C motif) ligand 4-like 1
16979515	4.75	7.29	-5.81	0.0221	0.4924	CCNA2	cyclin A2
16985599	3.25	5.48	-4.69	0.0121	0.4749	CCNB1	cyclin B1
16801557	2.67	5.29	-6.14	0.0058	0.4236	CCNB2	cyclin B2
16728261	7.33	8.35	-2.02	0.0062	0.4282	CCND1	cyclin D1
16860418	4.44	5.44	-2	0.013	0.4749	CCNE1	cyclin E1
17079293	3.25	4.59	-2.54	0.0112	0.474	CCNE2	cyclin E2
16815090	3.79	5.15	-2.57	0.0402	0.5256	CCNF	cyclin F
16952874	4.35	3.09	2.39	0.0164	0.4851	CCR1	chemokine (C-C motif) receptor 1
17000793	7.48	5.84	3.12	0.0009	0.3171	CD14	CD14 molecule
16760792	6.3	4.41	3.71	0.0322	0.5114	CD163	CD163 molecule
16669169	5.13	4.03	2.15	0.0036	0.3931	CD2	CD2 molecule
16661149	5.06	3.98	2.11	0.0058	0.4236	CD52	CD52 molecule
16668582	7.38	5.79	3.01	0.0008	0.3171	CD53	CD53 molecule
16676764	9.29	7.2	4.26	6.02e-05	0.125	CD55	CD55 molecule, decay accelerating factor for complement (Cromer blood group)
16830577	9.49	7.58	3.75	0.001	0.3203	CD68	CD68 molecule
16944618	5.78	4.44	2.54	0.0245	0.4947	CD86	CD86 molecule
16660360	5.68	4.06	3.07	0.0394	0.5247	CDA	cytidine deaminase
16667662	5.39	6.82	-2.7	0.0322	0.5114	CDC14A	cell division cycle 14A
16663514	4.72	6.91	-4.55	0.0065	0.4353	CDC20	cell division cycle 20
16953279	3.36	4.41	-2.08	0.0032	0.3909	CDC25A	cell division cycle 25A
17000439	2.4	3.54	-2.21	0.0243	0.4945	CDC25C	cell division cycle 25C
16927052	3.44	4.56	-2.18	0.0048	0.4152	CDC45	cell division cycle 45
16834056	3.66	5.36	-3.24	0.0262	0.4964	CDC6	cell division cycle 6
17067102	2.46	4.91	-5.44	0.0116	0.4749	CDCA2	cell division cycle associated 2
16820463	8.59	4.33	19.23	0.0045	0.4119	CDH3	cadherin 3, type 1, P-cadherin (placental)
16820483	4.2	2.9	2.45	0.013	0.4755	CDH3	cadherin 3, type 1, P-cadherin (placental)
16706734	6.22	4.91	2.49	0.0188	0.4889	CDHR1	cadherin-related family member 1
16705159	3.91	6.37	-5.48	0.0203	0.4906	CDK1	cyclin-dependent kinase 1
17103067	6.57	7.85	-2.43	0.0147	0.484	CDK16	cyclin-dependent kinase 16
16784299	3.33	4.99	-3.18	0.0056	0.4236	CDKN3	cyclin-dependent kinase inhibitor 3
17114701	9.06	7.32	3.34	0.0234	0.4934	CDR1	cerebellar degeneration related protein 1
16821869	4.44	5.84	-2.63	0.0036	0.3931	CDT1	chromatin licensing and DNA replication factor 1
16862529	4.09	5.41	-2.49	0.0065	0.4359	CEACAM21; LINC01480	carcinoembryonic antigen-related cell adhesion molecule 21; long intergenic non-protein coding RNA 1480
17076861	7.4	5.5	3.74	0.0008	0.3171	CEBPD	CCAAT/enhancer binding protein (C/EBP), delta
17090713	3.37	4.87	-2.83	0.0051	0.4197	CEL	carboxyl ester lipase
16936097	5.27	6.89	-3.05	0.0152	0.4846	CELSR1	cadherin, EGF LAG seven-pass G-type receptor 1
16803754	5.24	3.48	3.38	0.0223	0.4924	CEMIP	cell migration inducing protein, hyaluronan binding
16677425	3.57	5.84	-4.85	0.0273	0.4974	CENPF	centromere protein F
17105401	3.24	5.09	-3.61	0.0028	0.3842	CENPI	centromere protein I
16821239	4.22	5.74	-2.87	0.0277	0.4974	CENPN	centromere protein N
16982024	3.7	5.06	-2.56	0.0211	0.4906	CENPU	centromere protein U
16707551	4.21	6.38	-4.5	0.0105	0.4687	CEP55	centrosomal protein 55kDa
16819909	2.77	4.9	-4.38	0.0022	0.3818	CES3	carboxylesterase 3
16695690	6.27	7.89	-3.07	0.0162	0.4851	CFAP126	cilia and flagella associated protein 126
16857192	4.73	5.86	-2.18	0.0033	0.3931	CHAF1A	chromatin assembly factor 1, subunit A (p150)
16733104	3.01	4.98	-3.93	0.0026	0.3842	CHEK1	checkpoint kinase 1
17024285	7.91	6.2	3.28	0.0096	0.4606	CITED2	Cbp/p300-interacting transactivator, with Glu/Asp rich carboxy-terminal domain, 2
16685868	6.67	8.29	-3.06	0.0248	0.4947	CITED4	Cbp/p300-interacting transactivator, with Glu/Asp rich carboxy-terminal domain, 4
16775014	4.72	6.35	-3.11	0.016	0.4846	CKAP2	cytoskeleton associated protein 2
16796998	5.24	7.4	-4.47	0.0108	0.4707	CKB	creatine kinase, brain
16962661	6.66	5.17	2.82	0.0319	0.5098	CLDN1	claudin 1
16748248	3.34	2.03	2.48	0.0053	0.4227	CLEC12A	C-type lectin domain family 12, member A
16761212	6.57	5.12	2.73	0.0095	0.4606	CLEC2B	C-type lectin domain family 2, member B
16761269	4.94	2.96	3.95	0.0208	0.4906	CLEC7A	C-type lectin domain family 7, member A
16907130	6.83	5.79	2.06	0.0465	0.5331	CLK1; PPIL3	CDC like kinase 1; peptidylprolyl isomerase (cyclophilin)-like 3
16796375	5.91	7.08	-2.25	0.0102	0.4644	CLMN	calmin (calponin-like, transmembrane)
16811073	5.21	6.6	-2.63	0.0025	0.3842	CLN6	ceroid-lipofuscinosis, neuronal 6, late infantile, variant
16685165	3.3	4.59	-2.45	0.0499	0.5382	CLSPN	claspin
17075731	6.38	3.72	6.3	0.0026	0.3842	CLU; MIR6843	clusterin; microRNA 6843
16853071	8.53	9.72	-2.27	0.0401	0.5256	CNDP2	CNDP dipeptidase 2 (metallopeptidase M20 family)
16975737	1.95	3.09	-2.21	0.0449	0.531	CNGA1	cyclic nucleotide gated channel alpha 1
16856350	9.9	8.89	2.02	0.0053	0.4227	CNN2	calponin 2
16883552	7.06	8.26	-2.29	0.0461	0.5329	CNOT11	CCR4-NOT transcription complex subunit 11
16687264	5	6.03	-2.05	0.0169	0.4851	COA7	cytochrome c oxidase assembly factor 7 (putative)
17057813	4.55	5.83	-2.44	0.0276	0.4974	COBL	cordon-bleu WH2 repeat protein
16827805	6.17	7.28	-2.16	0.0181	0.4851	COG4	component of oligomeric golgi complex 4
16817824	7.54	6.25	2.44	0.0234	0.4934	CORO1A	coronin, actin binding protein, 1A
16960304	9.83	7.23	6.09	0.0012	0.3203	CP	ceruloplasmin (ferroxidase)
16992557	5.67	4.62	2.08	0.006	0.4244	CPEB4	cytoplasmic polyadenylation element binding protein 4
16767335	6.7	9.45	-6.71	0.005	0.4181	CPM	carboxypeptidase M
16819430	7.71	9.21	-2.82	0.0074	0.4359	CPNE2	copine II
17056248	5.01	3.76	2.38	0.0343	0.5171	CPVL	carboxypeptidase, vitellogenic-like
16694701	5.96	7.44	-2.8	0.0326	0.5123	CRABP2	cellular retinoic acid binding protein 2
16671305	5.06	6.5	-2.72	0.007	0.4359	CREB3L4	cAMP responsive element binding protein 3-like 4
17070120	4.94	7.05	-4.32	0.0225	0.4924	CRISPLD1	cysteine-rich secretory protein LCCL domain containing 1
16766001	5.24	6.75	-2.84	0.019	0.4889	CS	citrate synthase
16914671	8.64	9.79	-2.22	0.019	0.4889	CSE1L	CSE1 chromosome segregation 1-like (yeast)
17001545	7.97	6.35	3.07	0.0015	0.3446	CSF1R	colony stimulating factor 1 receptor
17115850	5.2	4.04	2.23	0.0122	0.4749	CSF2RA	colony stimulating factor 2 receptor, alpha, low-affinity (granulocyte-macrophage)
17075168	4.18	2.93	2.37	0.0256	0.4958	CSGALNACT1	chondroitin sulfate N-acetylgalactosaminyltransferase 1
17105347	4.26	5.72	-2.74	0.0156	0.4846	CSTF2	cleavage stimulation factor, 3 pre-RNA, subunit 2
16783675	2.39	3.86	-2.76	0.0255	0.4958	CTAGE5	CTAGE family, member 5
16881977	3.17	4.58	-2.67	0.0334	0.5158	CTNNA2	catenin (cadherin-associated protein), alpha 2
16967794	4.85	3.18	3.19	0.0326	0.5126	CXCL1	chemokine (C-X-C motif) ligand 1 (melanoma growth stimulating activity, alpha)
16967771	6.26	1.87	21	0.0277	0.4974	CXCL8	chemokine (C-X-C motif) ligand 8
17109893	3.28	2.26	2.02	0.022	0.4924	CXorf21	chromosome X open reading frame 21
17102538	8.3	6.69	3.05	0.0023	0.3842	CYBB	cytochrome b-245, beta polypeptide
16887589	8.72	7.51	2.31	0.0152	0.4846	CYBRD1	cytochrome b reductase 1
16687914	2.56	4.82	-4.79	0.0042	0.4109	CYP2J2	cytochrome P450, family 2, subfamily J, polypeptide 2
16779701	4.9	5.92	-2.03	0.0468	0.5333	DACH1	dachshund family transcription factor 1
16725670	4.31	5.56	-2.37	0.0003	0.2079	DAGLA	diacylglycerol lipase, alpha
17086496	8.32	6.88	2.71	8.35e-05	0.125	DAPK1	death-associated protein kinase 1
16874005	6.16	7.17	-2	0.0228	0.4926	DBP	D site of albumin promoter (albumin D-box) binding protein
16845817	8.25	9.44	-2.28	0.0288	0.5013	DCAKD	dephospho-CoA kinase domain containing
17074296	7.8	5.73	4.21	0.039	0.5246	DEFB1	defensin, beta 1
16796652	4.68	6.04	-2.56	0.0013	0.3246	DEGS2	delta(4)-desaturase, sphingolipid 2
17063601	3.64	4.91	-2.43	0.0046	0.4119	DENND2A	DENN/MADD domain containing 2A
16688386	2.55	4.59	-4.12	0.0087	0.4526	DEPDC1	DEP domain containing 1
16795285	4	5.84	-3.58	0.0005	0.2775	DIO2	deiodinase, iodothyronine, type II
16731169	6.17	7.38	-2.3	0.0158	0.4846	DLAT	dihydrolipoamide S-acetyltransferase
16793225	3.34	6.19	-7.22	0.0251	0.4947	DLGAP5	discs, large (Drosophila) homolog-associated protein 5
16714998	3.62	4.7	-2.12	0.0047	0.4122	DNA2	DNA replication helicase/nuclease 2
16888367	9.32	10.49	-2.25	0.0264	0.4966	DNAJC10	DnaJ (Hsp40) homolog, subfamily C, member 10
16765793	5.64	6.77	-2.19	0.0155	0.4846	DNAJC14	DnaJ (Hsp40) homolog, subfamily C, member 14
16750792	3.79	4.97	-2.28	0.0152	0.4846	DNAJC22	DnaJ (Hsp40) homolog, subfamily C, member 22
16715409	4.43	5.61	-2.27	0.0016	0.3582	DNAJC9	DnaJ (Hsp40) homolog, subfamily C, member 9
16909081	7.69	5.69	4	0.0063	0.4303	DOCK10	dedicator of cytokinesis 10
17106438	5.96	4.7	2.39	0.0225	0.4924	DOCK11	dedicator of cytokinesis 11
16992122	5.7	4.03	3.18	6.88e-05	0.125	DOCK2	dedicator of cytokinesis 2
17082982	5.74	4.02	3.28	0.0034	0.3931	DOCK8	dedicator of cytokinesis 8
17098974	4.56	5.81	-2.38	0.0101	0.4644	DOLK	dolichol kinase
16745242	4.87	5.95	-2.12	0.0107	0.4689	DPAGT1	dolichyl-phosphate (UDP-N-acetylglucosamine) N-acetylglucosaminephosphotransferase 1 (GlcNAc-1-P transferase)
16663773	4.46	5.76	-2.46	0.0035	0.3931	DPH2	DPH2 homolog
16727427	5.32	6.75	-2.68	0.0189	0.4889	DPP3	dipeptidyl-peptidase 3
16904278	7.74	5.14	6.06	0.0072	0.4359	DPP4	dipeptidyl-peptidase 4
16860508	6.04	7.11	-2.1	0.0185	0.4883	DPY19L3	dpy-19-like 3 (C. elegans)
16689969	6.86	5.55	2.48	0.001	0.3203	DPYD	dihydropyrimidine dehydrogenase
16677201	4.03	6.35	-4.99	0.0215	0.4912	DTL	denticleless E3 ubiquitin protein ligase homolog (Drosophila)
16910501	4.83	5.85	-2.03	0.0085	0.4512	DTYMK	deoxythymidylate kinase
17002846	9.75	6.33	10.69	0.0168	0.4851	DUSP1	dual specificity phosphatase 1
17075973	4.35	5.37	-2.02	0.0323	0.5116	DUSP4	dual specificity phosphatase 4
16872254	5.6	6.64	-2.05	0.0036	0.3931	DYRK1B	dual specificity tyrosine-(Y)-phosphorylation regulated kinase 1B
16767851	2.93	4.29	-2.58	0.0033	0.3931	E2F7	E2F transcription factor 7
16736638	4.06	6	-3.84	0.0017	0.366	E2F8	E2F transcription factor 8
17015240	6.48	7.81	-2.52	0.0022	0.3818	ECI2	enoyl-CoA delta isomerase 2
16670574	4.83	7.12	-4.9	0.0046	0.4119	ECM1	extracellular matrix protein 1
16948021	5.97	7.31	-2.54	0.0217	0.4915	ECT2	epithelial cell transforming 2
17004903	6.45	5.09	2.57	0.0374	0.5221	EDN1	endothelin 1
16915412	5.01	6.96	-3.85	0.001	0.3203	EDN3	endothelin 3
16897834	9.22	6.05	9.05	0.0117	0.4749	EFEMP1	EGF containing fibulin-like extracellular matrix protein 1
16671642	5.81	4.58	2.35	0.0379	0.5225	EFNA1	ephrin-A1
16998682	5.77	4.66	2.16	0.0311	0.5088	EFNA5	ephrin-A5
17101587	3.93	5.42	-2.82	0.0308	0.5088	EGFL6	EGF-like-domain, multiple 6
17042925	4.57	6.1	-2.88	0.0058	0.4236	ELFN1	extracellular leucine-rich repeat and fibronectin type III domain containing 1
16998309	7.47	6.16	2.48	0.0067	0.4359	ELL2	elongation factor, RNA polymerase II, 2
17056740	4.84	3.78	2.08	0.0166	0.4851	ELMO1	engulfment and cell motility 1
16978995	4.62	5.8	-2.27	0.0214	0.4906	ELOVL6	ELOVL fatty acid elongase 6
17067363	8.26	9.66	-2.65	0.0415	0.5286	ELP3	elongator acetyltransferase complex subunit 3
16830326	5.04	6.24	-2.3	0.0313	0.5088	ELP5	elongator acetyltransferase complex subunit 5
16864553	7.17	8.31	-2.21	0.0015	0.3411	EMC10	ER membrane protein complex subunit 10
16919289	4.96	6.27	-2.48	0.0017	0.366	EMILIN3	elastin microfibril interfacer 3
16879721	7.81	6.39	2.67	0.0018	0.366	EPAS1	endothelial PAS domain protein 1
17021792	4.25	6.08	-3.56	0.0001	0.1609	EPHA7	EPH receptor A7
16949062	4.52	6.48	-3.9	0.0068	0.4359	EPHB3	EPH receptor B3
16877888	5.43	6.47	-2.07	0.0334	0.5157	EPT1	ethanolaminephosphotransferase 1
16832610	5.75	6.9	-2.23	0.0132	0.4762	ERAL1	Era-like 12S mitochondrial rRNA chaperone 1
16903919	2.07	3.19	-2.16	0.0019	0.3679	ERMN	ermin
16975947	3.96	5	-2.05	0.0495	0.5374	ERVMER34-1	endogenous retrovirus group MER34, member 1
17067332	2.67	5.4	-6.65	0.0031	0.3902	ESCO2	establishment of sister chromatid cohesion N-acetyltransferase 2
17013809	5.85	8.05	-4.59	0.001	0.3203	ESR1	estrogen receptor 1
16679411	3.12	5.28	-4.46	0.0035	0.3931	EXO1	exonuclease 1
16872567	6.13	7.38	-2.38	0.0035	0.3931	EXOSC5	exosome component 5
16914478	7.49	8.88	-2.62	0.031	0.5088	EYA2	EYA transcriptional coactivator and phosphatase 2
16725041	3.62	6.31	-6.47	0.001	0.3203	FAM111B	family with sequence similarity 111, member B
16889653	7.42	8.44	-2.03	0.0008	0.3171	FAM117B	family with sequence similarity 117, member B
16909042	2.92	5.14	-4.66	0.0011	0.3203	FAM124B	family with sequence similarity 124 member B
16997245	5.37	7.48	-4.32	1.4e-05	0.0769	FAM169A	family with sequence similarity 169, member A
16845671	5.92	7.1	-2.27	0.0492	0.5374	FAM171A2	family with sequence similarity 171, member A2
16813429	4.91	6.13	-2.33	0.0456	0.5329	FAM174B	family with sequence similarity 174, member B
16814143	5.05	6.09	-2.06	0.0011	0.3203	FAM234A	family with sequence similarity 234, member A
16748565	4.31	6.12	-3.52	0.0043	0.4119	FAM234B	family with sequence similarity 234, member B
17011939	4.69	3.57	2.18	0.0212	0.4906	FAM26F	family with sequence similarity 26, member F
17091299	5.94	7.23	-2.44	0.0313	0.5088	FAM69B	family with sequence similarity 69, member B
16691883	1.75	3.07	-2.49	0.0099	0.4635	FAM72D; FAM72C	family with sequence similarity 72, member D; family with sequence similarity 72, member C
16913681	3.36	5.2	-3.57	0.0235	0.4941	FAM83D	family with sequence similarity 83, member D
16944931	2.73	4.18	-2.74	0.0149	0.484	FAM86JP	family with sequence similarity 86, member A pseudogene
16937505	4.63	6.28	-3.13	0.0062	0.4269	FANCD2	Fanconi anemia complementation group D2
16736722	5.1	6.31	-2.31	0.0021	0.3818	FANCF	Fanconi anemia complementation group F
16804559	3.79	6.24	-5.48	0.0195	0.4891	FANCI	Fanconi anemia complementation group I
16902690	1.6	2.84	-2.36	0.0002	0.1719	FAR2P1	fatty acyl-CoA reductase 2 pseudogene 1
16885625	2.28	5.86	-11.91	0.0142	0.4817	FAR2P3	fatty acyl-CoA reductase 2 pseudogene 3
16908948	6.63	8.24	-3.06	0.0019	0.3679	FARSB	phenylalanyl-tRNA synthetase beta subunit
16850107	5.62	6.87	-2.39	0.0292	0.5036	FASN	fatty acid synthase
16677904	6.21	7.46	-2.37	0.0263	0.4966	FBXO28	F-box protein 28
17080788	7.85	5.65	4.58	0.0028	0.3842	FBXO32	F-box protein 32
16672838	7.54	5.62	3.79	0.0022	0.3822	FCER1G	Fc fragment of IgE, high affinity I, receptor for; gamma polypeptide
16670367	3.08	1.74	2.52	0.0429	0.5296	FCGR1A	Fc fragment of IgG, high affinity Ia, receptor (CD64)
16744358	3.38	4.5	-2.17	0.0046	0.4119	FDXACB1	ferredoxin-fold anticodon binding domain containing 1
16725735	4.66	5.98	-2.5	0.0381	0.5235	FEN1; FADS2	flap structure-specific endonuclease 1; fatty acid desaturase 2
16800921	7.78	4.82	7.78	0.0027	0.3842	FGF7	fibroblast growth factor 7
17075062	2.12	3.2	-2.12	0.0426	0.5296	FGL1	fibrinogen like 1
17058968	9.01	6.32	6.46	0.0023	0.3842	FGL2	fibrinogen-like 2
16917373	5.12	3.12	4	0.0453	0.5325	FLRT3	fibronectin leucine rich transmembrane protein 3
16834931	5.74	4.68	2.08	0.0045	0.4119	FMNL1	formin like 1
16738283	2.6	3.98	-2.61	0.0013	0.322	FOLH1	folate hydrolase (prostate-specific membrane antigen) 1
16878443	7.41	5.93	2.79	0.0035	0.3931	FOSL2	FOS-like antigen 2
16917822	5.55	6.79	-2.35	0.026	0.4958	FOXA2	forkhead box A2
16760048	3.41	5.34	-3.83	0.0074	0.4359	FOXM1	forkhead box M1
16934568	6	7.01	-2.01	0.006	0.4246	FOXRED2	FAD-dependent oxidoreductase domain containing 2
16864756	5.98	4.28	3.25	0.0132	0.4762	FPR3	formyl peptide receptor 3
16968122	4.61	7.02	-5.3	8.28e-05	0.125	FRAS1	Fraser extracellular matrix complex subunit 1
16717102	5.93	7.07	-2.21	0.0437	0.5298	FRAT2	frequently rearranged in advanced T-cell lymphomas 2
16774130	5.4	7.41	-4.04	0.0312	0.5088	FREM2	FRAS1 related extracellular matrix protein 2
16995601	6.86	5.47	2.64	0.0007	0.3161	FYB	FYN binding protein
17048228	6.31	7.52	-2.31	0.0047	0.4152	FZD1	frizzled class receptor 1
16907691	5.15	7.09	-3.84	0.0281	0.4987	FZD5	frizzled class receptor 5
17071625	7.77	8.91	-2.21	0.0311	0.5088	FZD6	frizzled class receptor 6
16834700	7.44	8.99	-2.93	0.003	0.3872	G6PC3	glucose 6 phosphatase, catalytic, 3
16748304	6	4.49	2.86	0.0118	0.4749	GABARAPL1	GABA(A) receptor-associated protein like 1
17115014	2.57	5.16	-6	0.0002	0.1667	GABRA3	gamma-aminobutyric acid (GABA) A receptor, alpha 3
16665932	9.03	6.97	4.15	0.0007	0.3079	GADD45A	growth arrest and DNA-damage-inducible, alpha
17087413	3.85	6.7	-7.18	9.36e-05	0.1264	GALNT12	polypeptide N-acetylgalactosaminyltransferase 12
16938133	4.07	3.05	2.03	0.034	0.5168	GALNT15	polypeptide N-acetylgalactosaminyltransferase 15
16985033	5.65	4.44	2.31	0.001	0.3203	GAPT	GRB2-binding adaptor protein, transmembrane
17095499	7.07	4.58	5.62	0.0268	0.4966	GAS1	growth arrest-specific 1
16755692	4.34	5.38	-2.06	0.0089	0.4544	GAS2L3	growth arrest-specific 2 like 3
16958844	4.81	6.49	-3.2	0.0004	0.2501	GATA2	GATA binding protein 2
16689354	8.15	5.74	5.3	4.56e-05	0.125	GBP2	guanylate binding protein 2, interferon-inducible
16689352	6.15	3.76	5.26	0.001	0.3203	GBP2	guanylate binding protein 2, interferon-inducible
16752217	5.46	7.28	-3.55	0.0035	0.3931	GDF11	growth differentiation factor 11
16859795	7.13	5.16	3.92	0.0481	0.5361	GDF15	growth differentiation factor 15
16877562	5.51	7.41	-3.72	0.0096	0.4606	GDF7	growth differentiation factor 7
16718670	4.15	3.01	2.21	0.0028	0.3842	GFRA1	GDNF family receptor alpha 1
17056358	5.26	6.48	-2.33	0.0094	0.4596	GGCT	gamma-glutamylcyclotransferase
16932103	5.1	7.01	-3.76	0.0467	0.5333	GGT3P	gamma-glutamyltransferase 3 pseudogene
17098037	4.86	6.18	-2.49	0.0447	0.531	GGTA1P	glycoprotein, alpha-galactosyltransferase 1 pseudogene
16912192	3.58	5.32	-3.36	0.0202	0.4906	GINS1	GINS complex subunit 1 (Psf1 homolog)
16828886	3.21	4.96	-3.34	0.0033	0.3931	GINS2	GINS complex subunit 2 (Psf2 homolog)
17068385	3	4.12	-2.18	0.0018	0.366	GINS4	GINS complex subunit 4 (Sld5 homolog)
16662329	4.06	5.99	-3.82	0.0213	0.4906	GJA4	gap junction protein alpha 4
17112769	6.41	8.16	-3.38	0.0116	0.4749	GLA	galactosidase, alpha
16752888	4.04	5.07	-2.05	0.0475	0.5346	GLI1	GLI family zinc finger 1
16888865	7	5.8	2.3	0.0465	0.5331	GLS	glutaminase
16696979	7.04	5.75	2.44	0.0071	0.4359	GLUL	glutamate-ammonia ligase
16872194	8.04	6.76	2.42	0.0004	0.2547	GMFG	glia maturation factor, gamma
16962689	3.73	5.17	-2.71	0.0173	0.4851	GMNC	geminin coiled-coil domain containing
17109170	4	5.48	-2.8	0.0002	0.1973	GPM6B	glycoprotein M6B
17102792	6.08	3.63	5.5	0.0053	0.4227	GPR34	G protein-coupled receptor 34
16787208	4.71	3.6	2.15	0.0051	0.419	GPR65	G protein-coupled receptor 65
16668079	4.11	6.29	-4.55	0.0045	0.4119	GPSM2	G-protein signaling modulator 2
16991208	3.3	1.91	2.61	7.84e-05	0.125	GPX3	glutathione peroxidase 3
16991192	6.76	4.4	5.16	0.005	0.4181	GPX3	glutathione peroxidase 3
16842206	4.28	5.33	-2.08	0.0009	0.3171	GRAP; GRAPL	GRB2-related adaptor protein; GRB2-related adaptor protein-like
16701037	4.46	7.71	-9.5	1.23e-07	0.0059	GREM2	gremlin 2, DAN family BMP antagonist
17071497	5.96	7.76	-3.47	0.0285	0.5004	GRHL2	grainyhead-like transcription factor 2
17101775	2.59	4.27	-3.21	0.0125	0.4749	GRPR	gastrin-releasing peptide receptor
16781219	4.55	5.73	-2.26	0.0033	0.3931	GRTP1	growth hormone regulated TBC protein 1
16829764	3.38	5.24	-3.65	0.0132	0.4762	GSG2	germ cell associated 2 (haspin)
16931384	4.01	5.5	-2.81	0.0184	0.487	GTSE1	G-2 and S-phase expressed 1
16743978	5.3	6.39	-2.13	0.0113	0.4749	GUCY1A2	guanylate cyclase 1, soluble, alpha 2
17058176	7.26	8.47	-2.31	0.0001	0.1479	GUSB	glucuronidase, beta
16724235	6	7.38	-2.61	0.0228	0.4926	GYLTL1B	glycosyltransferase-like 1B
16874156	5.56	7.06	-2.82	0.045	0.5316	GYS1	glycogen synthase 1 (muscle)
16745236	5.86	7.07	-2.32	0.0044	0.4119	H2AFX	H2A histone family, member X
16705701	6.78	8.13	-2.55	0.0099	0.4635	H2AFY2	H2A histone family, member Y2
16709367	7.15	4.55	6.08	0.0002	0.1719	HABP2	hyaluronan binding protein 2
16802106	8.45	9.93	-2.79	0.0012	0.3203	HACD3	3-hydroxyacyl-CoA dehydratase 3
17002141	4.41	3.29	2.17	0.0341	0.5168	HAVCR2	hepatitis A virus cellular receptor 2
16912472	5.85	4.8	2.08	0.0425	0.5296	HCK	HCK proto-oncogene, Src family tyrosine kinase
16957986	5.49	4.37	2.18	0.0117	0.4749	HCLS1	hematopoietic cell-specific Lyn substrate 1
16707695	3.89	5.25	-2.57	0.0125	0.4749	HELLS	helicase, lymphoid-specific
17012304	4.77	8.81	-16.41	0.0027	0.3842	HEY2	hes-related family bHLH transcription factor with YRPW motif 2
16685704	5.03	6.74	-3.28	0.0018	0.366	HEYL	hes-related family bHLH transcription factor with YRPW motif-like
17005589	4.85	6.22	-2.58	0.0173	0.4851	HIST1H2AE	histone cluster 1, H2ae
17005858	5.3	8.01	-6.51	0.0403	0.5256	HIST1H2AI	histone cluster 1, H2ai
17016512	2.51	4.15	-3.1	0.0023	0.3842	HIST1H2AM; HIST1H3J	histone cluster 1, H2am; histone cluster 1, H3j
17005582	3.65	4.85	-2.3	0.0315	0.5088	HIST1H2BF	histone cluster 1, H2bf
17016457	7.73	8.87	-2.2	0.0467	0.5333	HIST1H2BK	histone cluster 1, H2bk
17016486	2.95	4.79	-3.58	0.0143	0.4817	HIST1H2BL	histone cluster 1, H2bl
17005865	6.93	8.82	-3.71	0.0427	0.5296	HIST1H2BM	histone cluster 1, H2bm
17005532	4.67	6.07	-2.63	0.0224	0.4924	HIST1H3A	histone cluster 1, H3a
17016403	3.62	6.95	-10.05	0.0492	0.5374	HIST1H3G	histone cluster 1, H3g
17005862	2	3.6	-3.03	0.0029	0.3842	HIST1H3H	histone cluster 1, H3h
17005535	4.48	5.6	-2.18	0.012	0.4749	HIST1H4A	histone cluster 1, H4a
17016383	6.8	8.56	-3.39	0.0057	0.4236	HIST1H4D	histone cluster 1, H4d
16670387	5.33	6.7	-2.59	0.0317	0.5088	HIST2H3A; HIST2H3C	histone cluster 2, H3a; histone cluster 2, H3c
16692616	5.33	6.7	-2.59	0.0317	0.5088	HIST2H3A; HIST2H3C	histone cluster 2, H3a; histone cluster 2, H3c
17007292	7.29	6.01	2.44	0.0496	0.5374	HLA-DQA2; HLA-DQA1	major histocompatibility complex, class II, DQ alpha 2; major histocompatibility complex, class II, DQ alpha 1
17007257	10.55	8.38	4.5	0.0487	0.5364	HLA-DRA	major histocompatibility complex, class II, DR alpha
16991859	3.91	5.98	-4.21	0.0389	0.5246	HMMR	hyaluronan-mediated motility receptor (RHAMM)
17056181	5.65	7.83	-4.54	0.0457	0.5329	HOXA11	homeobox A11
17044521	4.04	5.92	-3.67	0.0082	0.4488	HOXA11-AS	HOXA11 antisense RNA
17056192	3.44	5.04	-3.03	0.0069	0.4359	HOXA13	homeobox A13
16981606	4.66	6.7	-4.09	0.0108	0.4707	HPGD	hydroxyprostaglandin dehydrogenase 15-(NAD)
16978036	4.98	3.48	2.83	0.0134	0.4764	HPGDS	hematopoietic prostaglandin D synthase
17107045	6.26	7.74	-2.8	0.023	0.4926	HPRT1	hypoxanthine phosphoribosyltransferase 1
16775871	3.42	4.44	-2.02	0.019	0.4889	HS6ST3	heparan sulfate 6-O-sulfotransferase 3
16820157	5.57	8.96	-10.49	0.0072	0.4359	HSD11B2	hydroxysteroid (11-beta) dehydrogenase 2
16871467	8.12	6.32	3.48	0.0499	0.5381	HSPB6	heat shock protein, alpha-crystallin-related, B6
16681082	6.37	7.45	-2.11	0.0144	0.4823	ICMT	isoprenylcysteine carboxyl methyltransferase
17017018	8.56	6.09	5.52	0.011	0.473	IER3	immediate early response 3
16695216	5.25	6.52	-2.41	0.005	0.419	IGSF9	immunoglobulin superfamily, member 9
16908552	3.58	6.46	-7.37	0.0128	0.4749	IHH	indian hedgehog
16731754	6.06	4.35	3.28	0.0006	0.2793	IL10RA	interleukin 10 receptor, alpha
16941871	3.75	5.8	-4.14	0.0234	0.4934	IL17RB	interleukin 17 receptor B
16744415	5.36	4.09	2.41	0.0233	0.4933	IL18	interleukin 18
16901986	3.98	2.51	2.76	0.0444	0.5308	IL1B	interleukin 1 beta
17111895	6.67	5.5	2.25	0.0485	0.5364	IL2RG	interleukin 2 receptor, gamma
16725806	4.69	5.92	-2.36	0.0081	0.4488	INCENP	inner centromere protein
16885135	6	4.95	2.08	0.0172	0.4851	INHBB	inhibin beta B
16892446	5.84	4.58	2.4	0.0006	0.2775	INPP5D	inositol polyphosphate-5-phosphatase D
16867915	7.35	6.01	2.52	0.0102	0.4644	INSR	insulin receptor
16739432	5.07	6.45	-2.59	0.0314	0.5088	INTS5	integrator complex subunit 5
17075883	5.09	6.41	-2.5	0.0058	0.4236	INTS9	integrator complex subunit 9
16694617	2.95	4.39	-2.71	0.0007	0.3079	IQGAP3	IQ motif containing GTPase activating protein 3
16753670	6.38	4.39	3.98	0.009	0.4548	IRAK3	interleukin 1 receptor associated kinase 3
16999776	5.21	3.99	2.33	0.0149	0.484	IRF1	interferon regulatory factor 1
16795047	6.4	5.32	2.12	0.0164	0.4851	IRF2BPL	interferon regulatory factor 2 binding protein-like
16780917	6.98	5.19	3.45	0.023	0.4926	IRS2	insulin receptor substrate 2
16835672	7.23	5.93	2.45	0.0019	0.3679	ITGA3	integrin alpha 3
16818272	6.51	5.08	2.68	0.0494	0.5374	ITGAX	integrin alpha X
16835158	6.58	4.94	3.13	0.0397	0.5252	ITGB3	integrin beta 3
16991497	3.88	2.72	2.24	0.0126	0.4749	ITK	IL2-inducible T-cell kinase
16858710	8.75	6.19	5.9	0.0493	0.5374	JUNB	jun B proto-oncogene
16708419	4.38	5.93	-2.93	0.0003	0.2034	KAZALD1	Kazal-type serine peptidase inhibitor domain 1
16974772	2.35	4.55	-4.6	0.0391	0.5247	KCNIP4-IT1	KCNIP4 intronic transcript 1
16810543	4.31	5.45	-2.2	0.0322	0.5116	KIAA0101	KIAA0101
16964749	5.35	6.49	-2.21	0.0224	0.4924	KIAA0232	KIAA0232
17113549	4.56	7.15	-6.02	0.0152	0.4846	KIAA1210	KIAA1210
17063394	5.35	6.74	-2.61	0.0152	0.4846	KIAA1549	KIAA1549
16707468	4.22	6.81	-6	0.0176	0.4851	KIF11	kinesin family member 11
16939960	2.61	4.97	-5.14	0.0219	0.4924	KIF15	kinesin family member 15
16989636	3.04	6.08	-8.27	0.0049	0.4162	KIF20A	kinesin family member 20A
16802519	4.83	6.88	-4.14	0.0026	0.3842	KIF23	kinesin family member 23
17093397	3.88	5.3	-2.68	0.0001	0.1264	KIF24	kinesin family member 24
17007459	4.64	5.83	-2.28	0.0062	0.4269	KIFC1	kinesin family member C1
16711280	8.09	6.27	3.54	0.0012	0.3203	KLF6	Kruppel-like factor 6
16854602	4.47	5.85	-2.61	0.0111	0.473	KLHL14	kelch-like family member 14
17020214	2.63	5.15	-5.73	1.06e-06	0.0171	KLHL31	kelch-like family member 31
16874647	3.91	5.05	-2.21	0.0227	0.4924	KLK1	kallikrein 1
16874672	3.15	4.98	-3.57	0.007	0.4359	KLK4	kallikrein related peptidase 4
16679349	3.33	7.4	-16.79	0.0005	0.2775	KMO	kynurenine 3-monooxygenase (kynurenine 3-hydroxylase)
16799517	3.66	4.69	-2.04	0.0111	0.4738	KNSTRN	kinetochore-localized astrin/SPAG5 binding protein
16837270	7.33	8.88	-2.93	0.0221	0.4924	KPNA2	karyopherin alpha 2 (RAG cohort 1, importin alpha 1)
16751491	4.55	3.27	2.43	0.0071	0.4359	KRT7	keratin 7, type II
16684310	9.61	8.16	2.74	0.0027	0.3842	LAPTM5	lysosomal protein transmembrane 5
17002681	7.24	6.11	2.19	0.0092	0.4588	LCP2	lymphocyte cytosolic protein 2
16978834	4.78	5.9	-2.18	0.0451	0.5321	LEF1	lymphoid enhancer-binding factor 1
16933760	6.22	3.11	8.61	0.0148	0.484	LIF	leukemia inhibitory factor
16937152	3.25	2.19	2.09	0.0166	0.4851	LINC00312; LMCD1	long intergenic non-protein coding RNA 312; LIM and cysteine-rich domains 1
16773097	1.43	2.46	-2.04	0.031	0.5088	LINC00540	long intergenic non-protein coding RNA 540
16792215	1.76	2.93	-2.24	0.0045	0.4119	LINC00639	long intergenic non-protein coding RNA 639
16879048	9.01	7	4.03	0.0308	0.5088	LINC01320	long intergenic non-protein coding RNA 1320
17091922	3.72	2.61	2.15	0.023	0.4926	LINC01388	long intergenic non-protein coding RNA 1388
17062955	4.73	2.83	3.74	0.0023	0.3842	LINC-PINT	long intergenic non-protein coding RNA, p53 induced transcript
17062945	4.51	3.18	2.51	0.026	0.4958	LINC-PINT	long intergenic non-protein coding RNA, p53 induced transcript
16962316	4.14	3.12	2.03	0.0247	0.4947	LIPH	lipase, member H
16900591	5.58	6.59	-2.01	0.0172	0.4851	LMAN2L	lectin, mannose-binding 2-like
17064854	6.55	7.71	-2.24	0.0048	0.4162	LMBR1	limb development membrane protein 1
16937137	6.76	5.12	3.14	0.0231	0.4926	LMCD1	LIM and cysteine-rich domains 1
16988703	5.2	6.91	-3.26	0.0193	0.4889	LMNB1	lamin B1
16866951	5.28	6.41	-2.19	0.0248	0.4947	LMNB2	lamin B2
16697971	6.53	3.58	7.71	0.0009	0.3171	LMOD1	leiomodin 1 (smooth muscle)
16736672	3.01	4.37	-2.57	0.0004	0.2547	LOC100126784	uncharacterized LOC100126784
16667277	3.21	4.45	-2.35	0.0412	0.5285	LOC100129046	uncharacterized LOC100129046
17058098	10.12	8.84	2.43	0.0119	0.4749	LOC100287834	uncharacterized LOC100287834
17088576	3.41	4.53	-2.17	0.0163	0.4851	LOC100288842	UDP-GlcNAc:betaGal beta-1,3-N-acetylglucosaminyltransferase 5 pseudogene
17007322	5.51	6.61	-2.15	0.0495	0.5374	LOC100294145	uncharacterized LOC100294145
16693945	2.77	4.23	-2.76	0.0055	0.4232	LOC100505666	uncharacterized LOC100505666
16870990	3.54	5.61	-4.22	0.0115	0.4749	LOC100505851	uncharacterized LOC100505851
16993848	3.66	2.46	2.29	0.015	0.4846	LOC100506688	uncharacterized LOC100506688
16838249	3.14	4.62	-2.79	0.0013	0.322	LOC100507351	uncharacterized LOC100507351
17004532	3.85	2.41	2.7	0.0041	0.4091	LOC101928047	uncharacterized LOC101928047
17004536	4.63	3.25	2.61	0.0056	0.4236	LOC101928047	uncharacterized LOC101928047
16748346	3.26	4.27	-2.01	0.0498	0.5381	LOC101928100	uncharacterized LOC101928100
16690288	3.86	2.69	2.24	0.0042	0.4109	LOC101928436	uncharacterized LOC101928436
16746586	3.39	4.88	-2.82	0.026	0.4958	LOC101929432; LOC105369596	uncharacterized LOC101929432; uncharacterized LOC105369596
16818977	2.96	4.66	-3.23	0.0003	0.241	LOC102723373	uncharacterized LOC102723373
16780640	5.25	6.69	-2.72	0.0007	0.3161	LOC105370333	uncharacterized LOC105370333
16813425	3.31	4.33	-2.02	0.0437	0.5297	LOC105370978	uncharacterized LOC105370978
16700254	4.39	5.75	-2.56	0.0496	0.5378	LOC105373158	uncharacterized LOC105373158
17054691	3.33	5.14	-3.51	0.0436	0.5296	LOC105375132	uncharacterized LOC105375132
17045871	5.32	2.86	5.5	0.0171	0.4851	LOC105375267	uncharacterized LOC105375267
17052049	2.45	5.14	-6.43	0.0012	0.3203	LOC105375523	uncharacterized LOC105375523
16955815	4.44	8.11	-12.81	0.0023	0.3842	LOC105377123	uncharacterized LOC105377123
16955819	3.27	4.28	-2.01	0.0169	0.4851	LOC105377123	uncharacterized LOC105377123
17023327	2.21	5.5	-9.78	8.83e-06	0.0709	LOC105377986	uncharacterized LOC105377986
16663212	4.53	3.3	2.35	0.0052	0.4213	LOC105378678	uncharacterized LOC105378678
16688214	4.84	3.61	2.35	0.0041	0.4086	LOC105378775	cell death regulator Aven-like
16945239	5.01	6.34	-2.51	0.0163	0.4851	LOC90246	uncharacterized LOC90246
16964731	4.65	5.69	-2.06	0.0038	0.3967	LOC93622	Morf4 family associated protein 1-like 1 pseudogene
16688992	4.63	8.1	-11.09	0.0101	0.4644	LPAR3	lysophosphatidic acid receptor 3
17049904	4.34	5.38	-2.05	0.0477	0.5356	LRRC17	leucine rich repeat containing 17
16899533	3.75	5.88	-4.37	0.0005	0.2564	LRRTM1	leucine rich repeat transmembrane neuronal 1
17070061	3.69	1.99	3.26	0.0172	0.4851	LY96	lymphocyte antigen 96
16979389	3.67	5.09	-2.67	0.0127	0.4749	MAD2L1	MAD2 mitotic arrest deficient-like 1 (yeast)
17118478	3.19	4.52	-2.51	0.0016	0.3582	MAFIP	MAFF interacting protein (pseudogene)
17103804	8.21	9.41	-2.29	0.0011	0.3203	MAGED1	MAGE family member D1
17085760	7.29	4.55	6.67	0.041	0.5284	MAMDC2	MAM domain containing 2
16761617	6.81	8.41	-3.02	0.018	0.4851	MANSC1	MANSC domain containing 1
16837348	6.21	8.93	-6.59	0.0389	0.5246	MAP2K6	mitogen-activated protein kinase kinase 6
17024079	8.09	6.8	2.44	0.0272	0.4974	MAP3K5	mitogen-activated protein kinase kinase kinase 5
16703659	5.45	2.67	6.86	0.0141	0.4817	MAP3K8	mitogen-activated protein kinase kinase kinase 8
16677655	4.79	6.49	-3.25	0.0039	0.4011	MARK1	MAP/microtubule affinity-regulating kinase 1
16820883	4.34	5.62	-2.43	0.0034	0.3931	MARVELD3	MARVEL domain containing 3
16985911	6.71	8.31	-3.04	0.0139	0.4817	MCCC2	methylcrotonoyl-CoA carboxylase 2
16702571	3.6	5.25	-3.13	0.0205	0.4906	MCM10	minichromosome maintenance 10 replication initiation factor
16945101	5.18	6.6	-2.67	0.0086	0.4514	MCM2	minichromosome maintenance complex component 2
17020019	6.54	7.67	-2.19	0.0025	0.3842	MCM3	minichromosome maintenance complex component 3
17068782	6.06	7.31	-2.38	0.0234	0.4934	MCM4	minichromosome maintenance complex component 4
16929573	6.39	7.55	-2.23	0.0137	0.4815	MCM5	minichromosome maintenance complex component 5
16903090	5.63	6.81	-2.26	0.0422	0.5296	MCM6	minichromosome maintenance complex component 6
17060412	5.42	6.91	-2.8	0.0088	0.4544	MCM7	minichromosome maintenance complex component 7
16911212	5.7	7.15	-2.73	0.039	0.5246	MCM8	minichromosome maintenance 8 homologous recombination repair factor
16689020	3.51	4.59	-2.1	0.0034	0.3931	MCOLN3	mucolipin 3
16724346	8.27	9.44	-2.26	0.0166	0.4851	MDK	midkine (neurite growth-promoting factor 2)
17025498	2.21	4.33	-4.33	0.0028	0.3842	MEAT6	melanoma-associated transcript 6
16961331	5.8	7.15	-2.55	0.0347	0.5183	MECOM	MDS1 and EVI1 complex locus
16844155	7.11	8.15	-2.06	0.0264	0.4966	MED1	mediator complex subunit 1
17084904	3.28	6.01	-6.63	0.0046	0.4119	MELK	maternal embryonic leucine zipper kinase
16969131	5.93	7.23	-2.47	0.0022	0.3818	METAP1	methionyl aminopeptidase 1
16694446	5.45	6.7	-2.37	0.0088	0.4544	MEX3A	mex-3 RNA binding family member A
17087034	7.75	8.76	-2.01	0.0064	0.4334	MFSD14B	major facilitator superfamily domain containing 14B
16662945	4.19	6.01	-3.53	0.0411	0.5284	MFSD2A	major facilitator superfamily domain containing 2A
16911675	5.55	6.72	-2.24	0.0272	0.4974	MGME1	mitochondrial genome maintenance exonuclease 1
16761820	7.09	4.99	4.29	0.0447	0.531	MGP	matrix Gla protein
17108585	5.54	6.59	-2.08	0.0352	0.5183	MIR1184-1; MIR1184-2; MIR1184-3	microRNA 1184-1; microRNA 1184-2; microRNA 1184-3
17115763	5.54	6.59	-2.08	0.0352	0.5183	MIR1184-1; MIR1184-2; MIR1184-3	microRNA 1184-1; microRNA 1184-2; microRNA 1184-3
17115796	5.54	6.59	-2.08	0.0352	0.5183	MIR1184-1; MIR1184-2; MIR1184-3	microRNA 1184-1; microRNA 1184-2; microRNA 1184-3
16836624	6.76	4.67	4.26	0.0459	0.5329	MIR21; VMP1	microRNA 21; vacuole membrane protein 1
16839524	5.46	4.26	2.29	0.0037	0.3931	MIR22HG; MIR22	MIR22 host gene; microRNA 22
17087109	5.71	6.88	-2.25	0.0154	0.4846	MIR27B; C9orf3; MIR23B	microRNA 27b; chromosome 9 open reading frame 3; microRNA 23b
16908832	3.55	2.3	2.39	0.0056	0.4236	MIR3132	microRNA 3132
16688210	3.63	2.35	2.42	0.0062	0.4271	MIR3671	microRNA 3671
16989408	9.78	8.73	2.08	0.0242	0.4945	MIR4461	microRNA 4461
17082258	1.97	3.26	-2.45	0.0152	0.4846	MIR4664; FAM83H	microRNA 4664; family with sequence similarity 83, member H
17114334	4.33	6.33	-4.02	0.0094	0.4596	MIR503	microRNA 503
17114787	5.05	3.94	2.16	0.0085	0.4512	MIR513A2	microRNA 513a-2
16905353	7.15	6.15	2.01	0.0067	0.4359	MIR933	microRNA 933
16921627	5.55	4.18	2.58	0.0144	0.4826	MIR99AHG	mir-99a-let-7c cluster host gene
16924966	4.6	5.61	-2.02	0.009	0.4548	MIS18A	MIS18 kinetochore protein A
16719515	5.45	7.83	-5.19	0.0222	0.4924	MKI67	marker of proliferation Ki-67
16819653	5.09	6.12	-2.05	0.0454	0.5325	MMP15	matrix metallopeptidase 15 (membrane-inserted)
17078870	4.18	5.87	-3.23	0.0054	0.4227	MMP16	matrix metallopeptidase 16 (membrane-inserted)
16721196	2.28	8.41	-69.73	1.32e-05	0.0769	MMP26	matrix metallopeptidase 26
16914888	4.57	6.1	-2.89	0.0078	0.4424	MOCS3	molybdenum cofactor synthesis 3
16881274	5.58	6.81	-2.34	0.0156	0.4846	MPHOSPH10	M-phase phosphoprotein 10 (U3 small nucleolar ribonucleoprotein)
16673654	2.3	3.54	-2.36	0.0009	0.3171	MROH9	maestro heat-like repeat family member 9
16959187	7.52	8.64	-2.18	0.0199	0.4906	MRPL3	mitochondrial ribosomal protein L3
16738819	6.15	5.06	2.12	0.0039	0.3991	MS4A6A	membrane-spanning 4-domains, subfamily A, member 6A
16725210	6.11	4.28	3.58	0.0289	0.5017	MS4A7; MS4A14	membrane-spanning 4-domains, subfamily A, member 7; membrane-spanning 4-domains, subfamily A, member 14
16909715	2.96	4.13	-2.24	0.0335	0.5166	MSL3P1	male-specific lethal 3 homolog (Drosophila) pseudogene 1
16964584	5.44	7.44	-4.02	0.006	0.4246	MSX1	msh homeobox 1
16992622	4.17	5.73	-2.95	0.0336	0.5166	MSX2	msh homeobox 2
16677698	3.92	5.59	-3.17	0.0013	0.322	MTARC1	mitochondrial amidoxime reducing component 1
16741267	3.77	5.23	-2.75	0.0217	0.4922	MTL5	metallothionein-like 5, testis-specific (tesmin)
16956613	7.71	6.59	2.17	0.0116	0.4749	MTRNR2L2; MTRNR2L12	MT-RNR2-like 2; MT-RNR2-like 12
17105903	7.62	5.83	3.45	0.0398	0.5252	MUM1L1	melanoma associated antigen (mutated) 1-like 1
16923031	6.66	5.39	2.41	0.0279	0.4987	MX1	MX dynamin-like GTPase 1
16913957	4.16	6	-3.6	0.01	0.4636	MYBL2	v-myb avian myeloblastosis viral oncogene homolog-like 2
16824258	8.28	4.85	10.84	0.0482	0.5361	MYH11	myosin, heavy chain 11, smooth muscle
16913341	10.5	8.54	3.88	0.0175	0.4851	MYL9	myosin light chain 9
16831224	6.36	3.6	6.78	0.0018	0.366	MYOCD	myocardin
16815447	8.3	9.46	-2.24	0.0231	0.4926	NAA60	N(alpha)-acetyltransferase 60, NatF catalytic subunit
16976994	6.21	7.53	-2.5	0.0136	0.4815	NAAA	N-acylethanolamine acid amidase
16888963	6.75	5.32	2.71	0.0058	0.4236	NABP1	nucleic acid binding protein 1
16888979	4.3	2.66	3.12	0.0277	0.4974	NABP1	nucleic acid binding protein 1
16722720	5.72	6.98	-2.4	0.0148	0.484	NAV2	neuron navigator 2
16731297	5.81	3.38	5.38	0.031	0.5088	NCAM1	neural cell adhesion molecule 1
16747287	5.91	7.38	-2.76	0.0032	0.3909	NCAPD2	non-SMC condensin I complex subunit D2
16746379	4.87	6.2	-2.53	0.0017	0.3595	NCAPD3	non-SMC condensin II complex subunit D3
16965346	4.58	7.13	-5.85	0.0254	0.4958	NCAPG	non-SMC condensin I complex subunit G
17064939	4.23	5.68	-2.73	0.0294	0.5036	NCAPG2	non-SMC condensin II complex subunit G2
16882975	3.76	5.49	-3.3	0.0211	0.4906	NCAPH	non-SMC condensin I complex subunit H
16752061	6.25	4.91	2.52	0.0012	0.3203	NCKAP1L	NCK-associated protein 1-like
16856910	6.38	7.52	-2.21	0.0423	0.5296	NCLN	nicalin
17012313	6.89	5.49	2.64	0.0032	0.3909	NCOA7	nuclear receptor coactivator 7
16687418	5.66	7.2	-2.89	0.025	0.4947	NDC1	NDC1 transmembrane nucleoporin
16850517	2.35	5.1	-6.74	0.0296	0.5053	NDC80	NDC80 kinetochore complex component
17110315	5.62	7	-2.61	0.0199	0.4906	NDP	Norrie disease (pseudoglioma)
17081401	6.17	5.13	2.06	0.0274	0.4974	NDRG1	N-myc downstream regulated 1
16742594	6.23	8.02	-3.45	0.0126	0.4749	NDUFC2-KCTD14; NDUFC2; KCTD14	NDUFC2-KCTD14 readthrough; NADH dehydrogenase (ubiquinone) 1, subcomplex unknown, 2, 14.5kDa; potassium channel tetramerization domain containing 14
17067011	3.62	4.77	-2.22	0.0079	0.445	NEFM	neurofilament, medium polypeptide
16972616	3.19	4.48	-2.45	0.0358	0.5183	NEIL3	nei-like DNA glycosylase 3
16698984	2.48	3.9	-2.67	0.0278	0.498	NEK2	NIMA-related kinase 2
16694689	5.31	6.93	-3.06	0.0012	0.3203	NES	nestin
16665346	6.58	7.61	-2.04	0.0093	0.4593	NFIA	nuclear factor I/A
17095703	7.03	5.24	3.46	0.0368	0.5221	NFIL3	nuclear factor, interleukin 3 regulated
16943467	7.26	5.31	3.86	0.0189	0.4889	NFKBIZ	nuclear factor of kappa light polypeptide gene enhancer in B-cells inhibitor, zeta
16948063	3.15	4.75	-3.03	0.0436	0.5296	NLGN1	neuroligin 1
16832405	7.36	8.37	-2.01	0.0258	0.4958	NLK	nemo-like kinase
16823561	6.13	7.16	-2.04	0.0019	0.3679	NMRAL1	NmrA-like family domain containing 1
16731461	5.6	3.35	4.77	0.0084	0.4493	NNMT	nicotinamide N-methyltransferase
17093260	5.61	6.69	-2.11	0.0052	0.4197	NOL6	nucleolar protein 6 (RNA-associated)
16770848	3.56	4.88	-2.5	0.0276	0.4974	NOS1	nitric oxide synthase 1 (neuronal)
16783265	3.69	5.36	-3.19	0.0012	0.3203	NPAS3	neuronal PAS domain protein 3
17061759	4.85	6.05	-2.31	0.0352	0.5183	NRCAM	neuronal cell adhesion molecule
16998823	3.89	4.9	-2.01	0.0206	0.4906	NREP	neuronal regeneration related protein
17107907	6.31	7.48	-2.25	0.0076	0.4392	NSDHL	NAD(P) dependent steroid dehydrogenase-like
17058427	3.52	4.54	-2.04	0.023	0.4926	NSUN5	NOP2/Sun domain family, member 5
16954827	5.97	6.98	-2	0.0178	0.4851	NT5DC2	5-nucleotidase domain containing 2
16812942	3.1	4.15	-2.07	0.0278	0.498	NTRK3	neurotrophic tyrosine kinase, receptor, type 3
17015889	8.21	9.29	-2.11	0.0476	0.5346	NUP153	nucleoporin 153kDa
17089898	6.09	7.28	-2.29	0.0038	0.3991	NUP188	nucleoporin 188kDa
16950932	5.04	6.89	-3.59	0.0074	0.4359	NUP210	nucleoporin 210kDa
16825371	8.53	6.79	3.33	0.0007	0.3053	NUPR1	nuclear protein 1, transcriptional regulator
16799793	5.05	7.3	-4.78	0.009	0.4548	NUSAP1	nucleolar and spindle associated protein 1
16757373	5.97	4.93	2.06	0.0023	0.3842	OAS2	2-5-oligoadenylate synthetase 2
16975890	5.04	6.36	-2.5	0.0026	0.3842	OCIAD2	OCIA domain containing 2
16819181	7.16	8.84	-3.22	0.0007	0.3095	OGFOD1	2-oxoglutarate and iron-dependent oxygenase domain containing 1
16807605	2.13	3.36	-2.34	0.0188	0.4889	OIP5	Opa interacting protein 5
16868481	4.92	6.13	-2.32	0.0221	0.4924	OLFM2	olfactomedin 2
16701092	5.22	6.64	-2.66	0.0054	0.4227	OPN3	opsin 3
16702547	6.92	5.48	2.7	0.002	0.3711	OPTN	optineurin
16687188	3.07	4.7	-3.1	0.0032	0.3909	ORC1	origin recognition complex subunit 1
16818600	3.92	5.11	-2.29	0.0067	0.4359	ORC6	origin recognition complex subunit 6
16984244	7.78	5.48	4.93	6.87e-05	0.125	OSMR	oncostatin M receptor
16728908	5.2	6.21	-2.02	0.0069	0.4359	PAAF1	proteasomal ATPase-associated factor 1
16979825	5.25	7.28	-4.07	0.0006	0.2881	PABPC4L	poly(A) binding protein, cytoplasmic 4-like
16967031	7.17	8.44	-2.41	0.0153	0.4846	PAICS	phosphoribosylaminoimidazole carboxylase, phosphoribosylaminoimidazole succinocarboxamide synthetase
16799426	4.06	5.44	-2.59	0.0019	0.3679	PAK6; BUB1B	p21 protein (Cdc42/Rac)-activated kinase 6; BUB1 mitotic checkpoint serine/threonine kinase B
16917139	2.79	3.88	-2.14	0.0084	0.4493	PAK7	p21 protein (Cdc42/Rac)-activated kinase 7
16667530	8.11	6.99	2.17	0.0105	0.4689	PALMD	palmdelphin
16707009	7.68	5.54	4.41	0.0358	0.5183	PAPSS2	3-phosphoadenosine 5-phosphosulfate synthase 2
16815289	5.62	7.14	-2.88	0.0017	0.366	PAQR4	progestin and adipoQ receptor family member IV
16755928	3.48	4.91	-2.7	0.0335	0.5166	PARPBP	PARP1 binding protein
16934059	5.04	6.07	-2.04	0.0009	0.3181	PATZ1	POZ (BTB) and AT hook containing zinc finger 1
17075776	2.51	5.67	-8.96	0.0023	0.3842	PBK	PDZ binding kinase
16970762	4.39	6.75	-5.15	0.0002	0.184	PCDH10	protocadherin 10
17112596	3.71	4.89	-2.27	0.0162	0.4851	PCDH19	protocadherin 19
16916958	6.7	7.86	-2.24	0.0147	0.484	PCNA	proliferating cell nuclear antigen
16836277	5.78	7.34	-2.95	0.013	0.4755	PCTP	phosphatidylcholine transfer protein
16827645	5.86	7	-2.21	0.0105	0.4689	PDF; COG8	peptide deformylase (mitochondrial); component of oligomeric golgi complex 8
16718769	5.74	6.78	-2.06	0.0182	0.4858	PDZD8	PDZ domain containing 8
16841913	4.55	5.94	-2.63	0.0067	0.4359	PEMT	phosphatidylethanolamine N-methyltransferase
16721055	5.28	6.54	-2.39	0.0004	0.2547	PGAP2	post-GPI attachment to proteins 2
16844189	6.17	7.23	-2.08	0.0367	0.5221	PGAP3	post-GPI attachment to proteins 3
16743577	7.41	9.46	-4.14	0.0028	0.3842	PGR	progesterone receptor
17106546	9.12	10.54	-2.69	0.0009	0.3171	PGRMC1	progesterone receptor membrane component 1
16669389	4.66	6.03	-2.59	0.0055	0.4232	PHGDH	phosphoglycerate dehydrogenase
16669905	6.73	7.8	-2.1	0.0138	0.4817	PIAS3	protein inhibitor of activated STAT 3
16801283	5.37	6.42	-2.07	0.0342	0.5168	PIGB	phosphatidylinositol glycan anchor biosynthesis class B
16695258	5.2	6.49	-2.44	0.0157	0.4846	PIGM	phosphatidylinositol glycan anchor biosynthesis class M
16855637	6.11	7.16	-2.07	0.0415	0.5286	PIGN	phosphatidylinositol glycan anchor biosynthesis class N
16918522	5.25	6.48	-2.34	0.0329	0.5151	PIGU	phosphatidylinositol glycan anchor biosynthesis class U
16963420	4.23	5.38	-2.22	0.0036	0.3931	PIGZ	phosphatidylinositol glycan anchor biosynthesis class Z
16717005	6.53	5.41	2.17	0.0002	0.1973	PIK3AP1	phosphoinositide-3-kinase adaptor protein 1
16748835	2.82	4.66	-3.59	0.0093	0.4593	PIK3C2G	phosphatidylinositol-4-phosphate 3-kinase, catalytic subunit type 2 gamma
17050134	6.01	4.88	2.19	0.0049	0.4162	PIK3CG	phosphatidylinositol-4,5-bisphosphate 3-kinase, catalytic subunit gamma
16890126	6.74	7.91	-2.24	0.0444	0.5308	PIKFYVE	phosphoinositide kinase, FYVE finger containing
17008092	6.61	5.42	2.27	0.0188	0.4889	PIM1	Pim-1 proto-oncogene, serine/threonine kinase
17074571	3.16	4.4	-2.37	0.0045	0.4119	PINX1	PIN2/TERF1 interacting, telomerase inhibitor 1
17085635	4	6.05	-4.13	0.0023	0.3842	PIP5K1B	phosphatidylinositol-4-phosphate 5-kinase, type I, beta
16828646	4	5.56	-2.95	0.001	0.3203	PKD1L2	polycystic kidney disease 1-like 2 (gene/pseudogene)
16739752	7.26	6.2	2.09	0.0304	0.5088	PLA2G16	phospholipase A2, group XVI
16682771	7.17	4.37	6.93	0.0016	0.3488	PLA2G2A	phospholipase A2, group IIA (platelets, synovial fluid)
16911283	6.57	9.02	-5.46	0.0001	0.1431	PLCB1	phospholipase C, beta 1 (phosphoinositide-specific)
16960705	3.78	6.93	-8.87	0.0004	0.2501	PLCH1	phospholipase C, eta 1
16880942	6.4	4.85	2.93	0.0009	0.3171	PLEK	pleckstrin
16793999	4.46	5.46	-2.01	0.0441	0.5304	PLEK2	pleckstrin 2
16982479	4.2	5.29	-2.13	0.0003	0.2155	PLEKHG4B	pleckstrin homology domain containing, family G (with RhoGef domain) member 4B
16817017	4.52	7.05	-5.79	0.0072	0.4359	PLK1	polo-like kinase 1
16659140	9.16	10.49	-2.5	0.0014	0.3309	PLOD1	procollagen-lysine, 2-oxoglutarate 5-dioxygenase 1
16866394	7.57	9.1	-2.89	0.0098	0.4635	PLPP2	phospholipid phosphatase 2
16690019	2.6	4.21	-3.06	0.0001	0.1543	PLPPR5	phospholipid phosphatase related 5
16960186	5.96	4.42	2.92	0.0143	0.4817	PLSCR1	phospholipid scramblase 1
16755173	6.54	4.95	3.03	0.0044	0.4119	PLXNC1	plexin C1
16920671	5.17	6.35	-2.27	0.0461	0.5329	PMEPA1	prostate transmembrane protein, androgen induced 1
16835346	6.18	7.71	-2.87	0.003	0.3872	PNPO	pyridoxamine 5-phosphate oxidase
16768309	6.72	8.62	-3.74	0.0032	0.3909	POC1B; POC1B-GALNT4; GALNT4	POC1 centriolar protein B; POC1B-GALNT4 readthrough; polypeptide N-acetylgalactosaminyltransferase 4
16945124	5.31	7.03	-3.3	0.0057	0.4236	PODXL2	podocalyxin-like 2
16726790	4.43	5.68	-2.38	0.0002	0.1973	POLA2	polymerase (DNA directed), alpha 2, accessory subunit
17057174	5	6.06	-2.08	0.0127	0.4749	POLD2	polymerase (DNA directed), delta 2, accessory subunit
16884473	3.57	4.81	-2.37	0.0098	0.4626	POLR1B	polymerase (RNA) I polypeptide B
17068636	6.43	7.75	-2.49	0.0029	0.3842	POMK	protein-O-mannose kinase
17103303	6.06	7.9	-3.58	0.0028	0.3842	PORCN	porcupine homolog (Drosophila)
17072664	1.89	3.75	-3.63	0.0007	0.3095	POU5F1B	POU class 5 homeobox 1B
16974830	4.83	3.6	2.35	0.0192	0.4889	PPARGC1A	peroxisome proliferator-activated receptor gamma, coactivator 1 alpha
16768014	4.44	3.19	2.38	0.005	0.4181	PPFIA2	protein tyrosine phosphatase, receptor type, f polypeptide (PTPRF), interacting protein (liprin), alpha 2
17018685	6.79	7.79	-2	0.0068	0.4359	PPIL1	peptidylprolyl isomerase (cyclophilin)-like 1
16766923	6.46	8.49	-4.08	0.043	0.5296	PPM1H	protein phosphatase, Mg2+/Mn2+ dependent, 1H
16974049	4.18	5.71	-2.9	0.0349	0.5183	PPP2R2C	protein phosphatase 2, regulatory subunit B, gamma
16932928	4.26	5.3	-2.06	0.0125	0.4749	PRAME	preferentially expressed antigen in melanoma
16813342	4.69	6.14	-2.72	0.0077	0.4418	PRC1	protein regulator of cytokinesis 1
16955800	6.58	7.59	-2.02	0.0137	0.4817	PRICKLE2	prickle homolog 2
16942425	2.6	4.4	-3.49	0.0152	0.4846	PRICKLE2-AS1	PRICKLE2 antisense RNA 1
16665182	5.63	6.68	-2.07	0.0094	0.4593	PRKAA2	protein kinase, AMP-activated, alpha 2 catalytic subunit
16711533	4.44	7.02	-5.97	0.0009	0.3171	PRKCQ	protein kinase C, theta
16702229	2.5	4.06	-2.95	0.0007	0.3095	PRKCQ-AS1	PRKCQ antisense RNA 1
16668564	6.11	3.18	7.59	0.0084	0.4499	PROK1	prokineticin 1
16956569	6.98	5.06	3.79	0.0393	0.5247	PROS1	protein S (alpha)
16836492	4.5	6.48	-3.94	0.0447	0.531	PRR11	proline rich 11
17044692	5.3	8.14	-7.19	0.0042	0.4109	PRR15	proline rich 15
16846157	3.63	5.64	-4.02	0.0187	0.4889	PRR15L	proline rich 15-like
16825970	6.75	8.53	-3.43	0.0441	0.5303	PRSS8	protease, serine, 8
17096091	5.41	7.54	-4.4	0.0283	0.4996	PTCH1	patched 1
16702747	5.48	6.58	-2.14	0.0006	0.2775	PTER	phosphotriesterase related
16784207	6.63	4.99	3.13	0.0046	0.4119	PTGER2	prostaglandin E receptor 2
17097211	6.93	8.13	-2.29	0.0148	0.484	PTGR1	prostaglandin reductase 1
16940239	4.98	6.09	-2.16	0.0344	0.5171	PTH1R	parathyroid hormone 1 receptor
16691090	4.63	3.19	2.72	0.01	0.4635	PTPN22	protein tyrosine phosphatase, non-receptor type 22 (lymphoid)
16675578	6.95	5.21	3.36	0.0014	0.3309	PTPRC	protein tyrosine phosphatase, receptor type, C
16942270	7.01	8.09	-2.11	0.0074	0.4359	PTPRG	protein tyrosine phosphatase, receptor type, G
17050847	3.01	1.68	2.51	0.0205	0.4906	PTPRZ1	protein tyrosine phosphatase, receptor-type, Z polypeptide 1
16759592	5.05	6.31	-2.39	0.0026	0.3842	PXMP2	peroxisomal membrane protein 2
16918455	5.36	6.79	-2.69	0.0126	0.4749	PXMP4	peroxisomal membrane protein 4
16817630	7.37	8.59	-2.34	0.0016	0.3542	QPRT	quinolinate phosphoribosyltransferase
17011340	6.11	7.46	-2.55	0.0193	0.4889	QRSL1	glutaminyl-tRNA synthase (glutamine-hydrolyzing)-like 1
16833000	4.9	6.36	-2.74	0.0063	0.4295	RAB11FIP4; MIR4724	RAB11 family interacting protein 4 (class II); microRNA 4724
16793885	6.02	7.25	-2.34	0.0416	0.5289	RAB15	RAB15, member RAS oncogene family
16671901	4.86	6.37	-2.84	0.0483	0.5362	RAB25	RAB25, member RAS oncogene family
16799637	2.43	4.38	-3.87	0.002	0.3759	RAD51	RAD51 recombinase
16664243	3.58	4.64	-2.09	0.0008	0.3171	RAD54L	RAD54-like (S. cerevisiae)
16834436	5.15	7.58	-5.38	0.0025	0.3842	RAMP2	receptor (G protein-coupled) activity modifying protein 2
16960922	6.37	3.09	9.72	0.0019	0.3679	RARRES1	retinoic acid receptor responder (tazarotene induced) 1
16726081	6.83	5.64	2.29	0.0069	0.4359	RARRES3	retinoic acid receptor responder (tazarotene induced) 3
16676619	6.03	4.99	2.07	0.0068	0.4359	RASSF5	Ras association (RalGDS/AF-6) domain family member 5
16658752	4.28	6.18	-3.74	0.0243	0.4947	RBP7	retinol binding protein 7, cellular
16925341	5.24	3.35	3.71	0.0434	0.5296	RCAN1	regulator of calcineurin 1
16682425	8.31	9.39	-2.11	0.0095	0.4606	RCC2	regulator of chromosome condensation 2
16723246	6.49	7.57	-2.12	0.005	0.4181	RCN1	reticulocalbin 1, EF-hand calcium binding domain
16739796	3.44	4.79	-2.55	0.0079	0.4456	RCOR2	REST corepressor 2
17070013	7.81	6.39	2.68	0.0132	0.4762	RDH10	retinol dehydrogenase 10 (all-trans)
16856604	5.47	7.03	-2.94	0.0065	0.4336	REEP6	receptor accessory protein 6
16828327	5.68	6.87	-2.29	0.0109	0.4707	RFWD3	ring finger and WD repeat domain 3
16675301	5.76	2.62	8.84	0.0444	0.5308	RGS1	regulator of G-protein signaling 1
16735348	3.4	2.31	2.13	0.0318	0.509	RIC3	RIC3 acetylcholine receptor chaperone
17086353	4.68	6.49	-3.51	0.001	0.3203	RMI1	RecQ mediated genome instability 1
16781591	6.22	4.78	2.72	0.0248	0.4947	RNASE6	ribonuclease, RNase A family, k6
16858714	5.63	6.83	-2.3	0.0012	0.3203	RNASEH2A	ribonuclease H2, subunit A
17012262	4.12	2.77	2.55	0.0014	0.3288	RNF217	ring finger protein 217
16847095	4.36	5.8	-2.71	0.0416	0.5289	RNF43	ring finger protein 43
17015277	3.84	4.92	-2.12	0.0398	0.5253	RPP40	ribonuclease P/MRP 40kDa subunit
16721126	6.29	7.3	-2.02	0.0028	0.3842	RRM1	ribonucleotide reductase M1
16877019	5.07	6.66	-2.99	0.0245	0.4947	RRM2	ribonucleotide reductase M2
16714747	2.92	4.26	-2.53	0.0491	0.5374	RTKN2	rhotekin 2
16683624	5.5	4.18	2.5	0.0261	0.4958	RUNX3	runt-related transcription factor 3
16863946	7.07	8.16	-2.13	0.023	0.4926	RUVBL2	RuvB-like AAA ATPase 2
16695853	2.9	4.65	-3.37	0.0032	0.3909	RXRG	retinoid X receptor gamma
16826460	5.72	7.83	-4.31	0.0059	0.4236	SALL1	spalt-like transcription factor 1
17059776	7.05	5.74	2.47	0.0012	0.3203	SAMD9L	sterile alpha motif domain containing 9-like
16919022	8.64	9.83	-2.28	0.0002	0.1624	SAMHD1	SAM domain and HD domain 1
16931015	6.97	8.13	-2.23	0.0012	0.3203	SAMM50; PNPLA3	SAMM50 sorting and assembly machinery component; patatin-like phospholipase domain containing 3
16708249	7.05	8.41	-2.56	0.0278	0.498	SCD	stearoyl-CoA desaturase (delta-9-desaturase)
17043095	5.58	6.95	-2.58	0.0214	0.4906	SDK1	sidekick cell adhesion molecule 1
16851121	7.26	8.34	-2.11	0.0213	0.4906	SEH1L	SEH1-like nucleoporin
16954796	3.92	4.93	-2.02	0.0011	0.3203	SEMA3G	sema domain, immunoglobulin domain (Ig), short basic domain, secreted, (semaphorin) 3G
16787882	6.58	8.4	-3.52	0.032	0.5098	SERPINA5	serpin peptidase inhibitor, clade A (alpha-1 antiproteinase, antitrypsin), member 5
16724861	9.34	6.86	5.55	0.0003	0.2007	SERPING1	serpin peptidase inhibitor, clade G (C1 inhibitor), member 1
16692656	6.42	7.67	-2.39	0.006	0.4246	SF3B4	splicing factor 3b, subunit 4, 49kDa
16708728	5.47	6.64	-2.24	0.0097	0.4626	SFXN2	sideroflexin 2
16951485	3	4.88	-3.68	0.0121	0.4749	SGOL1	shugoshin-like 1 (S. pombe)
16990572	3.57	5.8	-4.68	0.0048	0.4162	SH3RF2	SH3 domain containing ring finger 2
16831117	5.84	7.56	-3.29	0.0238	0.4945	SHISA6	shisa family member 6
16842103	4.23	5.84	-3.05	0.0021	0.3818	SHMT1	serine hydroxymethyltransferase 1 (soluble)
16778790	4.25	6.16	-3.77	0.0102	0.4644	SIAH3	siah E3 ubiquitin protein ligase family member 3
17093507	5.83	7.13	-2.45	0.0023	0.3842	SIGMAR1	sigma non-opioid intracellular receptor 1
16910728	6.59	5.24	2.55	0.0119	0.4749	SIRPA	signal-regulatory protein alpha
16852312	3.09	4.8	-3.26	0.0043	0.4109	SKA1	spindle and kinetochore associated complex subunit 1
16777278	3.38	6.01	-6.17	0.0145	0.4839	SKA3	spindle and kinetochore associated complex subunit 3
16984032	5.97	7.41	-2.7	0.014	0.4817	SKP2	S-phase kinase-associated protein 2, E3 ubiquitin protein ligase
17081373	5.12	4	2.17	0.0082	0.4488	SLA	Src-like-adaptor
16932204	6.87	8.08	-2.32	0.0084	0.4493	SLC25A1	solute carrier family 25 (mitochondrial carrier; citrate transporter), member 1
16838887	5.51	7.36	-3.61	0.003	0.3872	SLC25A10	solute carrier family 25 (mitochondrial carrier; dicarboxylate transporter), member 10
16774235	3.43	5.42	-3.96	0.0247	0.4947	SLC25A15; MIR621	solute carrier family 25 (mitochondrial carrier; ornithine transporter) member 15; microRNA 621
16658664	4.87	6.11	-2.35	0.0202	0.4906	SLC25A33	solute carrier family 25 (pyrimidine nucleotide carrier), member 33
17070771	3.4	5.57	-4.5	0.0022	0.3818	SLC26A7	solute carrier family 26 (anion exchanger), member 7
16740778	4.64	5.92	-2.42	0.0154	0.4846	SLC29A2	solute carrier family 29 (equilibrative nucleoside transporter), member 2
16686060	6.9	8.04	-2.21	0.0197	0.4904	SLC2A1	solute carrier family 2 (facilitated glucose transporter), member 1
16878768	7.08	8.1	-2.03	0.0291	0.5032	SLC30A6	solute carrier family 30 (zinc transporter), member 6
16990083	7.02	8.39	-2.58	0.016	0.4846	SLC35A4	solute carrier family 35, member A4
16744049	5.8	7.06	-2.4	0.0037	0.3931	SLC35F2	solute carrier family 35, member F2
16923200	5.37	6.44	-2.09	0.0301	0.508	SLC37A1	solute carrier family 37 (glucose-6-phosphate transporter), member 1
16848453	5.8	6.82	-2.03	0.0128	0.4749	SLC39A11	solute carrier family 39, member 11
16854727	8.71	10.07	-2.56	0.0121	0.4749	SLC39A6	solute carrier family 39 (zinc transporter), member 6
16738512	6.15	7.47	-2.5	0.0067	0.4359	SLC43A1	solute carrier family 43 (amino acid system L transporter), member 1
16667346	5.23	6.65	-2.68	0.0254	0.4958	SLC44A3	solute carrier family 44, member 3
16777756	6.85	5.33	2.87	0.0199	0.4906	SLC46A3	solute carrier family 46, member 3
16777777	7.02	9.58	-5.93	0.0072	0.4359	SLC7A1	solute carrier family 7 (cationic amino acid transporter, y+ system), member 1
17066065	7.98	6.59	2.63	0.0358	0.5183	SLC7A2	solute carrier family 7 (cationic amino acid transporter, y+ system), member 2
16837634	7.24	8.62	-2.62	0.0403	0.5256	SLC9A3R1; MIR3615	solute carrier family 9, subfamily A (NHE3, cation proton antiporter 3), member 3 regulator 1; microRNA 3615
16883760	2.38	3.46	-2.12	0.0053	0.4227	SLC9A4	solute carrier family 9, subfamily A (NHE4, cation proton antiporter 4), member 4
16959386	4.77	5.87	-2.14	0.0031	0.3909	SLCO2A1	solute carrier organic anion transporter family, member 2A1
16780133	2.93	6.11	-9.03	0.0014	0.3309	SLITRK6	SLIT and NTRK-like family, member 6
16855127	5.16	6.29	-2.19	0.0016	0.3562	SMAD7	SMAD family member 7
16778155	6.64	8.6	-3.9	0.0027	0.3842	SMAD9	SMAD family member 9
17087716	5.85	7.07	-2.34	0.0168	0.4851	SMC2	structural maintenance of chromosomes 2
16947556	6.14	7.18	-2.05	0.0314	0.5088	SMC4	structural maintenance of chromosomes 4
17012207	5.52	4.51	2.01	0.0127	0.4749	SMPDL3A	sphingomyelin phosphodiesterase, acid-like 3A
16661508	5.27	6.28	-2.01	0.0473	0.5342	SMPDL3B	sphingomyelin phosphodiesterase, acid-like 3B
16874508	6.8	9.49	-6.49	0.0285	0.5004	SNAR-B2; SNAR-B1	small ILF3/NF90-associated RNA B2; small ILF3/NF90-associated RNA B1
16874510	6.8	9.49	-6.49	0.0285	0.5004	SNAR-B2; SNAR-B1	small ILF3/NF90-associated RNA B2; small ILF3/NF90-associated RNA B1
16863705	5.8	7.06	-2.4	0.0072	0.4359	SNAR-C2; SNAR-C5; SNAR-C1	small ILF3/NF90-associated RNA C2; small ILF3/NF90-associated RNA C5; small ILF3/NF90-associated RNA C1
16863711	5.8	7.06	-2.4	0.0072	0.4359	SNAR-C2; SNAR-C5; SNAR-C1	small ILF3/NF90-associated RNA C2; small ILF3/NF90-associated RNA C5; small ILF3/NF90-associated RNA C1
16863721	5.8	7.06	-2.4	0.0072	0.4359	SNAR-C2; SNAR-C5; SNAR-C1	small ILF3/NF90-associated RNA C2; small ILF3/NF90-associated RNA C5; small ILF3/NF90-associated RNA C1
16863719	7.12	9.48	-5.13	0.0205	0.4906	SNAR-C3	small ILF3/NF90-associated RNA C3
16863715	7.12	9.48	-5.13	0.0205	0.4906	SNAR-C4	small ILF3/NF90-associated RNA C4
16874512	4.64	6.78	-4.43	0.0344	0.5171	SNAR-D	small ILF3/NF90-associated RNA D
16873645	6.67	9.71	-8.24	0.0372	0.5221	SNAR-E	small ILF3/NF90-associated RNA E
16899476	3.09	6.05	-7.78	0.0194	0.4891	SNAR-H	small ILF3/NF90-associated RNA H
16667175	3.59	4.75	-2.23	0.0094	0.4593	SNORA66	small nucleolar RNA, H/ACA box 66
16874641	5.73	7.15	-2.67	0.0407	0.5269	SNORD88B; C19orf48	small nucleolar RNA, C/D box 88B; chromosome 19 open reading frame 48
16849400	7.77	5.12	6.26	0.0038	0.3969	SOCS3	suppressor of cytokine signaling 3
17025267	4.98	2.96	4.05	0.0009	0.3171	SOD2	superoxide dismutase 2, mitochondrial
16716795	5.09	4.03	2.09	0.024	0.4945	SORBS1	sorbin and SH3 domain containing 1
17068972	6.48	9.04	-5.92	2.2e-05	0.1008	SOX17	SRY box 17
17074567	4.26	6.19	-3.81	0.0149	0.484	SOX7	SRY box 7
16842673	3.52	5.44	-3.79	0.0076	0.4392	SPAG5	sperm associated antigen 5
16750802	5.52	6.59	-2.1	0.032	0.5098	SPATS2	spermatogenesis associated, serine-rich 2
16868838	3.82	5.33	-2.84	0.0141	0.4817	SPC24	SPC24, NDC80 kinetochore complex component
17018408	5.7	8.35	-6.3	0.0296	0.5053	SPDEF	SAM pointed domain containing ETS transcription factor
16878541	5.65	3.31	5.07	0.049	0.5365	SPDYA	speedy/RINGO cell cycle regulator family member A
16968680	10	8.16	3.56	0.0259	0.4958	SPP1	secreted phosphoprotein 1
17108597	4.47	5.77	-2.46	0.0191	0.4889	SPRY3	sprouty RTK signaling antagonist 3
17116681	3.67	5	-2.52	0.0378	0.5222	SPRY3	sprouty RTK signaling antagonist 3
17072552	6.04	7.6	-2.94	0.022	0.4924	SQLE	squalene epoxidase
16705507	9.89	7.88	4.03	0.001	0.3203	SRGN	serglycin
16829629	6.2	7.3	-2.14	0.0046	0.4119	SRR	serine racemase
16733473	6.47	7.57	-2.15	0.0481	0.5361	ST14	suppression of tumorigenicity 14 (colon carcinoma)
17081447	6.27	5.2	2.09	0.0019	0.3679	ST3GAL1	ST3 beta-galactoside alpha-2,3-sialyltransferase 1
16998532	5.12	4.11	2.02	0.0018	0.3679	ST8SIA4	ST8 alpha-N-acetyl-neuraminide alpha-2,8-sialyltransferase 4
16941560	6.17	4.8	2.58	0.0062	0.4282	STAB1	stabilin 1
16867278	5.63	6.65	-2.03	0.0018	0.366	STAP2	signal transducing adaptor family member 2
16998810	4.3	5.38	-2.11	0.022	0.4924	STARD4	StAR-related lipid transfer domain containing 4
16812406	4.96	3.94	2.02	0.0054	0.4227	STARD5	StAR-related lipid transfer domain containing 5
17075553	8.57	6.7	3.65	0.0049	0.4162	STC1	stanniocalcin 1
16906733	5.15	3.43	3.29	0.0005	0.2711	STK17B	serine/threonine kinase 17b
16683723	3.68	4.69	-2.02	0.0005	0.2775	STMN1	stathmin 1
17098027	8.87	7.59	2.44	9.82e-05	0.1264	STOM	stomatin
16705439	4.23	5.68	-2.73	0.0144	0.4826	STOX1	storkhead box 1
16850063	6.21	7.29	-2.12	0.0008	0.3171	STRA13	stimulated by retinoic acid 13
16733070	9	10.32	-2.51	0.025	0.4947	STT3A	STT3A, subunit of the oligosaccharyltransferase complex (catalytic)
17013279	4.75	3.73	2.03	0.0031	0.3909	STX11	syntaxin 11
16973894	9.71	10.91	-2.3	0.0013	0.3246	STX18	syntaxin 18
16791455	4.65	5.94	-2.45	0.0093	0.4593	STXBP6	syntaxin binding protein 6 (amisyn)
16708699	5.09	7.06	-3.92	0.0099	0.4635	SUFU	suppressor of fused homolog (Drosophila)
17103413	3.73	4.86	-2.19	0.0053	0.4227	SUV39H1	suppressor of variegation 3-9 homolog 1 (Drosophila)
16785155	8.14	6.49	3.15	0.0022	0.3818	SYNE2	spectrin repeat containing, nuclear envelope 2
16698038	4.24	6.37	-4.38	0.0451	0.532	SYT2	synaptotagmin II
17025230	5.36	4.11	2.37	0.0379	0.5227	TAGAP	T-cell activation RhoGTPase activating protein
16731654	6.89	4.11	6.87	0.0055	0.4236	TAGLN	transgelin
16924101	3.29	4.85	-2.95	0.0155	0.4846	TEKT4P2	tektin 4 pseudogene 2
16677556	7.61	5.56	4.14	0.0014	0.3288	TGFB2; TGFB2-OT1	transforming growth factor beta 2; TGFB2 overlapping transcript 1
16689546	7.28	6.02	2.4	0.0088	0.4544	TGFBR3	transforming growth factor beta receptor III
16910485	6.58	7.71	-2.18	0.0179	0.4851	THAP4	THAP domain containing 4
16917849	5.7	4.11	3.01	0.0036	0.3931	THBD	thrombomodulin
17023405	3.15	2	2.22	0.0021	0.3818	THEMIS	thymocyte selection associated
16661497	5.91	4.6	2.48	0.0193	0.4889	THEMIS2	thymocyte selection associated family member 2
16804631	3.16	4.34	-2.26	0.0143	0.4817	TICRR	TOPBP1-interacting checkpoint and replication regulator
16766137	4.33	6.26	-3.82	0.0154	0.4846	TIMELESS	timeless circadian clock
17112729	4.25	5.33	-2.12	0.012	0.4749	TIMM8A	translocase of inner mitochondrial membrane 8 homolog A (yeast)
17103185	9.16	7.66	2.83	0.0279	0.4987	TIMP1	TIMP metallopeptidase inhibitor 1
16849379	5.06	6.97	-3.75	9.96e-05	0.1264	TK1	thymidine kinase 1, soluble
17101531	4.14	3.05	2.13	0.0158	0.4846	TLR7	toll-like receptor 7
16804062	4.41	3.23	2.27	0.0042	0.4109	TM6SF1	transmembrane 6 superfamily member 1
16762597	6.99	8.06	-2.09	0.0053	0.4227	TM7SF3	transmembrane 7 superfamily member 3
16816447	7.17	5.36	3.5	0.0132	0.4762	TMC5	transmembrane channel like 5
16769761	4.45	5.84	-2.62	0.0077	0.4418	TMEM119	transmembrane protein 119
16758135	3.93	5.73	-3.48	0.0012	0.3206	TMEM120B	transmembrane protein 120B
16759087	6.12	7.83	-3.28	0.0274	0.4974	TMEM132C	transmembrane protein 132C
16977378	7.22	5.77	2.74	0.0035	0.3931	TMEM150C	transmembrane protein 150C
17053421	6.02	4.41	3.04	0.0325	0.5123	TMEM176A	transmembrane protein 176A
17064285	7.64	5.86	3.44	0.0407	0.5269	TMEM176B	transmembrane protein 176B
16875760	5.46	6.95	-2.81	0.0343	0.5171	TMEM238	transmembrane protein 238
16706586	3.14	4.5	-2.57	0.0036	0.3931	TMEM254	transmembrane protein 254
16714725	4.08	5.73	-3.14	0.0441	0.5304	TMEM26	transmembrane protein 26
16784522	5.9	7.12	-2.33	0.0326	0.5123	TMEM260	transmembrane protein 260
17112910	1.87	3.52	-3.14	0.0222	0.4924	TMSB15A	thymosin beta 15a
16789149	7.82	5.6	4.65	0.0036	0.3931	TNFAIP2	tumor necrosis factor, alpha-induced protein 2
16773165	3	4.38	-2.59	0.0009	0.3171	TNFRSF19	tumor necrosis factor receptor superfamily, member 19
16863104	6.96	8.08	-2.16	0.0117	0.4749	TOMM40	translocase of outer mitochondrial membrane 40 homolog (yeast)
16844312	5.63	8.21	-5.96	0.0181	0.4851	TOP2A	topoisomerase (DNA) II alpha
16840732	7.31	8.57	-2.38	0.0101	0.4644	TP53	tumor protein p53
17015975	6.75	7.8	-2.07	0.0341	0.5168	TPMT	thiopurine S-methyltransferase
16912379	4.12	6.97	-7.19	0.018	0.4851	TPX2	TPX2, microtubule-associated
17022670	6.26	7.46	-2.29	0.0008	0.3171	TRAF3IP2	TRAF3 interacting protein 2
16782094	2.7	1.7	2.01	0.0221	0.4924	TRAJ14	T cell receptor alpha joining 14
16939592	5.7	6.85	-2.23	0.028	0.4987	TRAK1	trafficking protein, kinesin binding 1
16823413	7.22	8.41	-2.28	0.0031	0.3905	TRAP1	TNF receptor-associated protein 1
17052685	7.59	6.36	2.34	0.0141	0.4817	TRBV3-1; TRBV7-2; TRBV6-5; TRBC2	T cell receptor beta variable 3-1; T cell receptor beta variable 7-2; T cell receptor beta variable 6-5; T cell receptor beta constant 2
17019029	5.31	4.1	2.32	0.0303	0.5085	TREM2	triggering receptor expressed on myeloid cells 2
17056815	4.38	3.31	2.09	0.0223	0.4924	TRGJP2; TRGC2	T cell receptor gamma joining P2; T cell receptor gamma constant 2
16945451	4.41	5.82	-2.66	0.0193	0.4889	TRH	thyrotropin-releasing hormone
16982635	3.88	5.06	-2.27	0.0072	0.4359	TRIP13	thyroid hormone receptor interactor 13
16767513	6.27	3.96	4.95	0.0029	0.3842	TSPAN8	tetraspanin 8
16905521	4.75	6	-2.38	0.0056	0.4236	TTC30A	tetratricopeptide repeat domain 30A
17010552	3.61	5.29	-3.19	0.0312	0.5088	TTK	TTK protein kinase
16800209	6.46	7.69	-2.34	0.0029	0.3842	TUBGCP4	tubulin, gamma complex associated protein 4
17014169	6.99	8.07	-2.12	0.0027	0.3842	TULP4	tubby like protein 4
17014166	7.21	8.24	-2.03	0.0028	0.3842	TULP4	tubby like protein 4
16788009	4.17	6.28	-4.33	6.91e-06	0.0666	TUNAR	TCL1 upstream neural differentiation-associated RNA
16850477	4.79	6.92	-4.38	0.0349	0.5183	TYMS	thymidylate synthetase
16871546	9.31	7.69	3.08	0.0009	0.3171	TYROBP	TYRO protein tyrosine kinase binding protein
16698023	4.23	6.47	-4.72	0.0029	0.3847	UBE2T	ubiquitin conjugating enzyme E2T
16665603	1.5	2.66	-2.23	0.0417	0.529	UBE2U	ubiquitin-conjugating enzyme E2U (putative)
16970001	6.33	8.68	-5.11	0.0075	0.4365	UGT8	UDP glycosyltransferase 8
17024710	3.41	5.28	-3.66	0.0007	0.3142	ULBP3	UL16 binding protein 3
16705810	5.73	7.34	-3.05	0.0087	0.4523	UNC5B	unc-5 netrin receptor B
16821519	7.75	8.8	-2.08	0.0388	0.5246	USP10	ubiquitin specific peptidase 10
16669067	5.22	6.68	-2.75	0.0074	0.4359	VANGL1	VANGL planar cell polarity protein 1
16845336	7.72	6.66	2.09	0.0042	0.4109	VAT1	vesicle amine transport 1
16667702	7.11	3.1	16.11	0.0095	0.4606	VCAM1	vascular cell adhesion molecule 1
16960844	3.92	4.97	-2.07	0.0473	0.5342	VEPH1	ventricular zone expressed PH domain containing 1
16822084	3.89	4.93	-2.05	0.0014	0.3309	VPS9D1-AS1	VPS9D1 antisense RNA 1
17111711	6.54	4.89	3.14	0.0451	0.5321	VSIG4	V-set and immunoglobulin domain containing 4
16691459	5.38	7.41	-4.08	0.0435	0.5296	VTCN1	V-set domain containing T cell activation inhibitor 1
16810828	6.3	7.44	-2.21	0.005	0.4181	VWA9	von Willebrand factor A domain containing 9
16793190	4.1	5.67	-2.98	0.0306	0.5088	WDHD1	WD repeat and HMG-box DNA binding protein 1
16800355	4.65	6.15	-2.82	0.0139	0.4817	WDR76	WD repeat domain 76
16690843	5.83	7.68	-3.61	0.0002	0.1908	WDR77	WD repeat domain 77
16668785	4.8	3.67	2.18	0.0221	0.4924	WNT2B	wingless-type MMTV integration site family, member 2B
16674557	8.55	10.28	-3.32	0.0197	0.4904	XPR1	xenotropic and polytropic retrovirus receptor 1
16835781	5.69	6.72	-2.03	0.0154	0.4846	XYLT2	xylosyltransferase II
16761423	5.55	3.98	2.97	0.004	0.4063	YBX3	Y box binding protein 3
16871921	4.98	6.06	-2.12	0.025	0.4947	YIF1B	Yip1 interacting factor homolog B (S. cerevisiae)
16997393	6.13	7.37	-2.36	0.001	0.3203	ZBED3	zinc finger, BED-type containing 3
16662123	5.42	6.68	-2.39	0.0079	0.4456	ZBTB8A	zinc finger and BTB domain containing 8A
16871655	3.94	4.99	-2.08	0.0049	0.4162	ZFP14	ZFP14 zinc finger protein
16861997	8.92	6.18	6.66	0.0265	0.4966	ZFP36	ZFP36 ring finger protein
17107919	6.61	7.7	-2.12	0.0231	0.4926	ZNF185	zinc finger protein 185 (LIM domain)
16721535	2.27	3.46	-2.28	0.0166	0.4851	ZNF215	zinc finger protein 215
17114075	5.09	6.61	-2.86	0.0355	0.5183	ZNF280C	zinc finger protein 280C
16873117	4.07	2.95	2.17	0.0157	0.4846	ZNF404	zinc finger protein 404
16988462	3.4	4.92	-2.87	0.0403	0.5256	ZNF474	zinc finger protein 474
16856031	6.76	7.83	-2.09	0.0008	0.3171	ZNF516	zinc finger protein 516
16860450	2.15	3.38	-2.35	0.0383	0.5235	ZNF536	zinc finger protein 536
16857557	4.83	5.87	-2.06	0.0403	0.5256	ZNF557	zinc finger protein 557
16940451	3.04	5.33	-4.9	0.001	0.3203	ZNF589	zinc finger protein 589
16875074	6.42	7.55	-2.18	0.0113	0.4749	ZNF611	zinc finger protein 611
16825855	4.02	5.38	-2.57	0.0045	0.4119	ZNF689	zinc finger protein 689
17078539	7.09	8.15	-2.08	0.0206	0.4906	ZNF704	zinc finger protein 704
16870925	2.94	4.22	-2.43	0.0448	0.531	ZNF724P	zinc finger protein 724, pseudogene
16866036	3.83	4.92	-2.12	0.0025	0.3842	ZNF749	zinc finger protein 749
16860103	5.38	6.71	-2.51	0.0005	0.2662	ZNF93	zinc finger protein 93
16914345	5.38	6.44	-2.08	0.0201	0.4906	ZSWIM1	zinc finger, SWIM-type containing 1
16802204	4.56	6.05	-2.81	0.0243	0.4945	ZWILCH	zwilch kinetochore protein
16714504	3.86	4.93	-2.09	0.0268	0.4966	ZWINT	ZW10 interacting kinetochore protein
