# Supplementary material for: Exosome-Enriched Hub Gene Networks Identify Diagnostic Biomarkers and Repurposable Therapeutic Targets in Endometriosis
Source: Int J Mol Sci. 2026 Mar 11;27(6):2572. doi: 10.3390/ijms27062572 (PMC13026275; doi:10.3390/ijms27062572)
Supplement: Supplementary file 1 [file ijms-27-02572-s001.zip › ijms-4159605 Flie S2.xlsx]

## Sheet: shared dif-ferentially expresse
7305_Gene Symbol	7305_Fold Change		25628_Gene Symbol	25628_Fold Change		11691_Gene Symbol	11691_Fold Change
ADH1B	39.75		ADH1B	35.84		ADH1B	32.67
C7	230.29		C7	67.31		C7	24.67
ASPN	4.55		ASPN	4.14		ASPN	23.05
IGH	33.24		IGH	16.86		IGH	20.2
CPE	5.82		CPE	4.83		CPE	19.28
FABP4	12.65		FABP4	24.78		FABP4	19.15
PTGIS	55.48		PTGIS	30.84		PTGIS	18.29
SORBS1	8.66		SORBS1	2.99		SORBS1	17.04
CFHR1	35.66		CFHR1	6.56		CFHR1	15.76
AOC3	6.08		AOC3	11.57		AOC3	14.73
COL14A1	2.66		COL14A1	2.3		COL14A1	12.45
ITM2A	11.16		ITM2A	4.2		ITM2A	11.98
FAM129A	7.68		FAM129A	3.46		FAM129A	11.9
DCLK1	4.38		DCLK1	4.65		DCLK1	11.87
FZD7	20.19		FZD7	9.57		FZD7	10.43
GATA6	67.64		GATA6	27.59		GATA6	10.26
PLN	18.45		PLN	5.97		PLN	10.17
CXCL12	3.06		CXCL12	2.03		CXCL12	10.12
S100A8	2.06		S100A8	7.63		S100A8	10.09
ZFPM2	16.69		ZFPM2	3.85		ZFPM2	9.45
MGP	2.3		MGP	3.27		MGP	9.3
ADIRF	17.26		ADIRF	12.91		ADIRF	9.03
NR3C1	3.2		NR3C1	2.02		NR3C1	8.94
GAS1	12.04		GAS1	4.87		GAS1	8.35
CLU	6.51		CLU	12.19		CLU	8.13
DMD	11.94		DMD	2.74		DMD	8
AQP1	5.03		AQP1	16.78		AQP1	7.62
PDGFRL	4.28		PDGFRL	2.85		PDGFRL	7.34
IGFBP6	2.48		IGFBP6	3.03		IGFBP6	7.25
MEIS2	4.16		MEIS2	2.47		MEIS2	7.09
KLF2	10.4		KLF2	8.92		KLF2	7.05
ABCA8	27.49		ABCA8	5.9		ABCA8	6.8
DPYSL3	18.06		DPYSL3	4.37		DPYSL3	6.77
PLA2G2A	44.95		PLA2G2A	49.49		PLA2G2A	6.58
MATN2	5.61		MATN2	2.78		MATN2	6.2
GIMAP6	4.2		GIMAP6	2.26		GIMAP6	6.19
NTRK2	25.36		NTRK2	14.37		NTRK2	6.02
RGS2	6.27		RGS2	7.57		RGS2	5.99
IGLL5	15.48		IGLL5	10.45		IGLL5	5.96
IGKC	11.66		IGKC	8.11		IGKC	5.89
PDLIM3	15.64		PDLIM3	20.13		PDLIM3	5.73
PTRF	2.81		PTRF	2.86		PTRF	5.64
MEOX2	2.16		MEOX2	6.05		MEOX2	5.58
RNASE1	4.57		RNASE1	3.63		RNASE1	5.41
TNS1	5.17		TNS1	3.94		TNS1	5.34
PLSCR4	9.47		PLSCR4	3.52		PLSCR4	5.3
LAMA4	2.53		LAMA4	2.03		LAMA4	5.22
LY96	13.11		LY96	3.09		LY96	5.2
MRC1	6.91		MRC1	2.51		MRC1	5.2
VCAM1	27.46		VCAM1	9.4		VCAM1	5.14
TMEM47	4.8		TMEM47	2.25		TMEM47	5.11
LHFP	5.51		LHFP	3.08		LHFP	5.03
MYH11	24.69		MYH11	14.13		MYH11	4.93
PCOLCE2	2.86		PCOLCE2	3.78		PCOLCE2	4.86
PRELP	14.36		PRELP	23.83		PRELP	4.73
SGCE	10.08		SGCE	2.03		SGCE	4.66
SYNE3	4.22		SYNE3	2.89		SYNE3	4.52
TSPAN7	2.54		TSPAN7	3.85		TSPAN7	4.52
CPVL	8.9		CPVL	2.13		CPVL	4.49
DCN	7.73		DCN	2.16		DCN	4.48
LYVE1	6.63		LYVE1	11.26		LYVE1	4.47
NRN1	3.33		NRN1	6.02		NRN1	4.45
HOXC6	19.84		HOXC6	14.26		HOXC6	4.38
CFH	36.28		CFH	6.04		CFH	4.36
HLA-DPA1	3.38		HLA-DPA1	3.01		HLA-DPA1	4.31
FXYD1	3.78		FXYD1	6.78		FXYD1	4.23
OLFML1	3.48		OLFML1	2.37		OLFML1	4.23
CCL14	4.38		CCL14	15.91		CCL14	4.21
CFD	9.13		CFD	8.45		CFD	4.11
RGS5	4.01		RGS5	2.45		RGS5	4.08
CAV1	3.25		CAV1	2.01		CAV1	4.07
MFAP4	2.42		MFAP4	2.96		MFAP4	3.99
NFIB	2.73		NFIB	2.46		NFIB	3.93
ADGRF5	2.96		ADGRF5	2.09		ADGRF5	3.89
CDKN1C	3.21		CDKN1C	2.17		CDKN1C	3.86
ITPR1	14.76		ITPR1	2.06		ITPR1	3.86
MN1	3.51		MN1	4.42		MN1	3.85
PDGFD	9.76		PDGFD	2.6		PDGFD	3.81
AGTR1	2.79		AGTR1	8.25		AGTR1	3.8
CFB	4.43		CFB	2.75		CFB	3.76
RCAN2	25.68		RCAN2	4.46		RCAN2	3.73
TPSAB1	3.29		TPSAB1	5.33		TPSAB1	3.67
TPSB2	3.29		TPSB2	5.33		TPSB2	3.67
ACKR1	3.43		ACKR1	18.97		ACKR1	3.64
CD163	6.94		CD163	3.43		CD163	3.59
VWF	2.67		VWF	2.8		VWF	3.53
LTBP2	7.43		LTBP2	2.35		LTBP2	3.51
PLXDC2	3.73		PLXDC2	2.49		PLXDC2	3.51
FGL2	5.15		FGL2	2.38		FGL2	3.48
CSGALNACT1	5.56		CSGALNACT1	2.91		CSGALNACT1	3.46
FRY	6.65		FRY	3.24		FRY	3.45
MEF2C	3.5		MEF2C	2.4		MEF2C	3.41
C3	34.63		C3	5.52		C3	3.38
PTGER3	3.57		PTGER3	2.96		PTGER3	3.36
GHR	2.99		GHR	2.21		GHR	3.3
FMOD	3.1		FMOD	3.5		FMOD	3.29
TCF21	41.92		TCF21	27.31		TCF21	3.29
WISP2	21.07		WISP2	20.09		WISP2	3.28
ECM2	7.5		ECM2	2.55		ECM2	3.27
MMP23A	3.8		MMP23A	7.58		MMP23A	3.25
MMP23B	3.8		MMP23B	7.58		MMP23B	3.25
BICC1	7.71		BICC1	2.27		BICC1	3.23
C1QA	3.5		C1QA	2.67		C1QA	3.22
ACTA2	5.85		ACTA2	3.29		ACTA2	3.19
JAM2	3.56		JAM2	2.49		JAM2	3.19
SLIT2	2.06		SLIT2	2.81		SLIT2	3.17
FILIP1L	6.06		FILIP1L	2.29		FILIP1L	3.16
FMO2	7.43		FMO2	3.59		FMO2	3.16
TSC22D3	4.33		TSC22D3	4.74		TSC22D3	3.16
MCAM	2.6		MCAM	2.42		MCAM	3.15
C1QB	3.85		C1QB	2.27		C1QB	3.14
HSD17B6	2.13		HSD17B6	6.8		HSD17B6	3.12
COL6A2	4.25		COL6A2	4.4		COL6A2	3.1
PDE1A	4.3		PDE1A	3.92		PDE1A	3.1
SVIL	4.05		SVIL	2.25		SVIL	3.1
AOX1	22.93		AOX1	16.03		AOX1	3.09
CD14	3.32		CD14	2.05		CD14	3.06
AEBP1	14.24		AEBP1	4.17		AEBP1	3.04
BST2	10.93		BST2	3.88		BST2	3.01
EPAS1	4.4		EPAS1	2.43		EPAS1	3
GEM	3.6		GEM	2.55		GEM	3
SYNPO	9.38		SYNPO	8.73		SYNPO	3
BGN	5.26		BGN	4.19		BGN	2.98
COL8A2	4.36		COL8A2	5.93		COL8A2	2.98
HSPB6	2.73		HSPB6	3.49		HSPB6	2.98
HLA-DRB1	3.58		HLA-DRB1	2.42		HLA-DRB1	2.93
GNG11	2.51		GNG11	2		GNG11	2.92
JUN	2.03		JUN	2.17		JUN	2.91
MICAL2	2.16		MICAL2	2.58		MICAL2	2.89
RARRES2	4.27		RARRES2	2.52		RARRES2	2.88
EGR1	3.51		EGR1	5.8		EGR1	2.85
GRK5	4.29		GRK5	2.51		GRK5	2.83
NUAK1	6.11		NUAK1	2.31		NUAK1	2.79
TMEM176B	10.36		TMEM176B	2.38		TMEM176B	2.79
GSN	2.06		GSN	2.51		GSN	2.78
ITGA7	2.32		ITGA7	4.47		ITGA7	2.74
ACACB	4.69		ACACB	2.62		ACACB	2.69
CLDN5	5.23		CLDN5	4.3		CLDN5	2.67
LIMS2	2.2		LIMS2	5.06		LIMS2	2.67
S100A9	2.42		S100A9	5.04		S100A9	2.67
HP	3.3		HP	8.95		HP	2.65
PDE2A	2.46		PDE2A	6.12		PDE2A	2.63
CXCL2	6.66		CXCL2	5.43		CXCL2	2.62
TAGLN	13.89		TAGLN	5.22		TAGLN	2.62
FHL5	2.97		FHL5	2.52		FHL5	2.59
TNXB	3.53		TNXB	3.92		TNXB	2.59
MMRN2	2.36		MMRN2	5.06		MMRN2	2.58
CCDC69	4.41		CCDC69	2.75		CCDC69	2.56
ADM	5.72		ADM	2.87		ADM	2.55
SYNM	2.56		SYNM	5.84		SYNM	2.55
TYROBP	3.79		TYROBP	2.2		TYROBP	2.55
FEZ1	2.43		FEZ1	2.02		FEZ1	2.54
FAM107A	2.88		FAM107A	3.52		FAM107A	2.47
FCGR2B	4.77		FCGR2B	4.68		FCGR2B	2.43
S100A10	5.51		S100A10	3.01		S100A10	2.43
FGFR1	2.43		FGFR1	2.13		FGFR1	2.42
CSTA	28.2		CSTA	5.68		CSTA	2.41
BNC2	10.73		BNC2	3.12		BNC2	2.4
DES	3.53		DES	19.56		DES	2.39
NFASC	28.94		NFASC	12.72		NFASC	2.39
IGKV2-28	8.58		IGKV2-28	7.31		IGKV2-28	2.38
IGKV2D-28	8.58		IGKV2D-28	7.31		IGKV2D-28	2.38
RERGL	8.23		RERGL	2.58		RERGL	2.37
TCEAL2	13.85		TCEAL2	12.79		TCEAL2	2.37
CD74	2.08		CD74	2.24		CD74	2.36
CSF1R	2.22		CSF1R	3.31		CSF1R	2.36
HLA-DRA	3.47		HLA-DRA	2.06		HLA-DRA	2.34
MAN1C1	4.35		MAN1C1	2.3		MAN1C1	2.31
RNASE6	3.62		RNASE6	2.18		RNASE6	2.31
TSPAN4	2.62		TSPAN4	2.73		TSPAN4	2.31
LMCD1	5.19		LMCD1	5.23		LMCD1	2.29
MYL9	4.86		MYL9	3.26		MYL9	2.29
PDGFA	3.31		PDGFA	2.59		PDGFA	2.27
THBS2	8.28		THBS2	2.96		THBS2	2.25
AKR1C1	2.91		AKR1C1	5.89		AKR1C1	2.24
SIRPA	3.05		SIRPA	2.29		SIRPA	2.24
LTBP3	2.39		LTBP3	2.22		LTBP3	2.23
AKR1C2	3.11		AKR1C2	4.99		AKR1C2	2.22
CCL2	7.95		CCL2	2.65		CCL2	2.21
SKAP2	2.88		SKAP2	2.01		SKAP2	2.21
HLA-DPB1	2.59		HLA-DPB1	2.19		HLA-DPB1	2.19
GPC3	10.11		GPC3	21.37		GPC3	2.17
PLTP	2.06		PLTP	2.55		PLTP	2.14
RARRES1	17.83		RARRES1	3.49		RARRES1	2.13
VSIG4	3.17		VSIG4	4.36		VSIG4	2.13
CALD1	7.68		CALD1	2.49		CALD1	2.12
STAB1	2.92		STAB1	2.58		STAB1	2.12
IRAK3	3.37		IRAK3	2.48		IRAK3	2.11
TGFBR3	10.97		TGFBR3	3.59		TGFBR3	2.11
CELF2	5.01		CELF2	2.11		CELF2	2.1
FRZB	13.49		FRZB	3.33		FRZB	2.1
LPP	2.99		LPP	2.59		LPP	2.09
TRIL	2.12		TRIL	3.5		TRIL	2.07
CHL1	54.07		CHL1	2.98		CHL1	2.05
IGFBP5	3.72		IGFBP5	2.86		IGFBP5	2.05
CRYAB	3.06		CRYAB	4.17		CRYAB	2.04
SLIT3	2.1		SLIT3	3.94		SLIT3	2.04
MINOS1-NBL1	5.54		MINOS1-NBL1	2.94		MINOS1-NBL1	2.01
NBL1	5.54		NBL1	2.94		NBL1	2.01
MAST4	3.79		MAST4	2.06		MAST4	2
HOXA11	-17.7		HOXA11	-4.21		HOXA11	-2.01
PTP4A1	-2.72		PTP4A1	-2.42		PTP4A1	-2.02
GMFB	-2.28		GMFB	-2.3		GMFB	-2.04
LIMS1	-2.68		LIMS1	-2.65		LIMS1	-2.04
MCCC2	-3.61		MCCC2	-2.91		MCCC2	-2.06
EEF1E1	-2.14		EEF1E1	-2.03		EEF1E1	-2.07
ESR1	-2.76		ESR1	-3.22		ESR1	-2.07
ESRP1	-13.77		ESRP1	-2.97		ESRP1	-2.09
CKS2	-8.83		CKS2	-2.6		CKS2	-2.1
PDIA6	-3.08		PDIA6	-2.31		PDIA6	-2.16
RORB	-9.59		RORB	-2.46		RORB	-2.21
NUS1P3	-6.41		NUS1P3	-2.44		NUS1P3	-2.28
TPD52L1	-3.96		TPD52L1	-2.16		TPD52L1	-2.28
C1orf186	-16.56		C1orf186	-3.12		C1orf186	-2.29
SH3YL1	-2.42		SH3YL1	-3.45		SH3YL1	-2.3
EMX2	-4.43		EMX2	-2.44		EMX2	-2.32
MECOM	-8.55		MECOM	-4.21		MECOM	-2.33
EYA2	-26		EYA2	-3.34		EYA2	-2.38
SORD	-8.88		SORD	-3.75		SORD	-2.39
DNAJC10	-5.03		DNAJC10	-2.95		DNAJC10	-2.4
TRDV3	-3.52		TRDV3	-5.93		TRDV3	-2.45
SLC22A5	-3.47		SLC22A5	-2.04		SLC22A5	-2.5
STX18	-12.74		STX18	-4.69		STX18	-2.51
CEACAM1	-6.06		CEACAM1	-2.36		CEACAM1	-2.53
MYO6	-2.65		MYO6	-2.35		MYO6	-2.57
RBM47	-2.84		RBM47	-3.48		RBM47	-2.59
TRDC	-2.61		TRDC	-3.12		TRDC	-2.59
PTPN3	-4.45		PTPN3	-2.7		PTPN3	-2.63
SLC39A6	-3.27		SLC39A6	-2.71		SLC39A6	-2.64
KIAA1324	-34.8		KIAA1324	-7.05		KIAA1324	-2.65
GALNT3	-2.44		GALNT3	-2.78		GALNT3	-2.78
PLS1	-6.71		PLS1	-3.4		PLS1	-2.87
GMNN	-2.27		GMNN	-2.53		GMNN	-2.93
PAX2	-4.69		PAX2	-2.46		PAX2	-2.98
KLRC1	-2.84		KLRC1	-3.36		KLRC1	-3.01
KLRC2	-2.84		KLRC2	-3.36		KLRC2	-3.01
GDF7	-21.34		GDF7	-3.94		GDF7	-3.02
FGFR2	-4.31		FGFR2	-3.49		FGFR2	-3.05
MAP7	-4.35		MAP7	-2.73		MAP7	-3.08
SALL1	-12.97		SALL1	-3.38		SALL1	-3.08
PTCH1	-11.66		PTCH1	-6.05		PTCH1	-3.1
RAB25	-10.8		RAB25	-2.3		RAB25	-3.1
MET	-5.32		MET	-2.26		MET	-3.27
BTBD3	-2.6		BTBD3	-2.16		BTBD3	-3.33
TPD52	-6.45		TPD52	-6.89		TPD52	-3.38
HMGCR	-3.1		HMGCR	-2.78		HMGCR	-3.51
ASRGL1	-21.18		ASRGL1	-3.23		ASRGL1	-3.6
MPZL2	-8.28		MPZL2	-2.95		MPZL2	-3.64
GZMA	-2.07		GZMA	-3.77		GZMA	-3.81
DLX5	-19.16		DLX5	-2.24		DLX5	-3.88
IL20RA	-2.54		IL20RA	-2.18		IL20RA	-4.06
PAPSS1	-5.41		PAPSS1	-2.94		PAPSS1	-4.5
P2RY14	-26.88		P2RY14	-4.24		P2RY14	-4.61
GRAMD1C	-4.4		GRAMD1C	-2.06		GRAMD1C	-4.7
PPM1H	-9.61		PPM1H	-3.29		PPM1H	-5.8
CD24	-16.23		CD24	-4.74		CD24	-6.2
AGR2	-40.88		AGR2	-2.82		AGR2	-6.88
PERP	-12.24		PERP	-2.94		PERP	-7.67
MME	-11.42		MME	-3.79		MME	-9
ACSL5	-5.99		ACSL5	-2.73		ACSL5	-9.32
EPCAM	-61.2		EPCAM	-4.24		EPCAM	-18.33
SCGB2A1	-127.97		SCGB2A1	-3.93		SCGB2A1	-28.23
